# Supplementary material for: A pilot case-control study on the fecal microbiota of pediatric functional abdominal pain-not otherwise specified and the role of early life stress
Source: Microbiome Res Rep. 2024 Jun 4;3(3):32. doi: 10.20517/mrr.2023.75 (PMC11485736; doi:10.20517/mrr.2023.75)
Supplement: Supplementary file 1 [file mrr-3-3-32-SupplementaryMaterials.zip]

Archive with 3 entries (2 files):
- mrr2075-SupplementaryMaterials/
- mrr2075-SupplementaryMaterials/Supplementary Data.xlsx
- mrr2075-SupplementaryMaterials/Supplementary Materials.pdf
