# Supplementary material for: A pilot case-control study on the fecal microbiota of pediatric functional abdominal pain-not otherwise specified and the role of early life stress
Source: Microbiome Res Rep. 2024 Jun 4;3(3):32. doi: 10.20517/mrr.2023.75 (PMC11485736; doi:10.20517/mrr.2023.75)
Supplement: Supplementary file 1 [file mrr-3-3-32-SupplementaryMaterials.zip › mrr2075-SupplementaryMaterials/Supplementary Data.xlsx]

## Sheet: Description
Supplementary Data 1: metadata
Supplementary Data 2.1: relative abundance of taxa at genus level
Supplementary Data 2.2: relative abundance of taxa at species level
Supplementary Data 2.3: relative abundance of taxa at ASV level
Supplementary Data 3: fecal bacterial metabolites normalized to fecal dry weight (µmol/g)
Supplementary Data 4: relative aundnce of PICRUst2 predicted metabolic pathways

## Sheet: Supplementary-Data-1
sample_titel	early_life_stress	early_life_antibiotics	probiotics	pain_intensity	duration_of_symptoms_month	denovo_Enterotype	defined_lactose	Lactose_specific_diet	distinct_dietary_habits	PEG_last_3M	PPI_last_3M	recent_medication	dry_weight	copies_dry_weight	pH	age	sex	sample_type	country	mode_of_delivery	infant_diet	preterm_birth
NZ830	ELS_FALSE	ELA_FALSE	p_FALSE	6	60	E1	NA	NA	NA	NA	NA	NA	25.9292	399182000000	6.82	6	m	FAP-NOS	Switzerland	vaginal	breast fed	yes
NZ832	ELS_FALSE	ELA_FALSE	p_TRUE	nd	14	E1	NA	NA	NA	NA	NA	NA	26.5544	243463000000	8.13	9	f	FAP-NOS	Switzerland	vaginal	breast fed	no
NZ834	ELS_FALSE	ELA_TRUE	p_FALSE	7	48	E1	NA	NA	NA	NA	NA	NA	33.175	28484509625	7.06	8	m	FAP-NOS	Switzerland	caesarian	breast fed	no
NZ840	ELS_TRUE	ELA_FALSE	p_TRUE	8	4	E1	NA	NA	yes	TRUE	NA	yes	27.0653	289481000000	7.62	11	f	FAP-NOS	Switzerland	vaginal	breast fed	no
NZ841	ELS_FALSE	ELA_FALSE	p_TRUE	nd	28	E1	NA	NA	NA	NA	TRUE	yes	24.6204	1156990000000	7.62	12	m	FAP-NOS	Switzerland	caesarian	formula fed	no
NZ845	ELS_FALSE	ELA_TRUE	p_TRUE	7	24	E1	yes	Lactose-free	yes	NA	NA	NA	22.42	569510000000	7.03	8	m	FAP-NOS	Switzerland	caesarian	formula fed	no
NZ846	ELS_FALSE	ELA_FALSE	p_FALSE	7	18	E1	NA	NA	NA	NA	NA	NA	30.2379	9612475988	7.28	11	f	FAP-NOS	Switzerland	vaginal	breast fed	no
NZ847	ELS_FALSE	ELA_TRUE	p_FALSE	9	14	E2	NA	NA	NA	TRUE	NA	yes	33.0012	75475312203	6.43	5	f	FAP-NOS	Switzerland	caesarian	breast fed	yes
NZ848	ELS_FALSE	ELA_TRUE	p_TRUE	4	5	E1	NA	NA	NA	NA	NA	NA	23.6418	561331000000	7.59	9	m	FAP-NOS	Switzerland	vaginal	breast fed	no
NZ852	ELS_FALSE	ELA_TRUE	p_FALSE	5	36	E1	NA	NA	NA	NA	NA	NA	22.4985	768697000000	7.08	9	f	FAP-NOS	Switzerland	caesarian	breast fed	no
NZ853	ELS_FALSE	ELA_TRUE	p_TRUE	7	15	E1	yes	Lactose-free	yes	NA	NA	NA	36.164	500272000000	6.84	10	f	FAP-NOS	Switzerland	vaginal	formula fed	no
NZ855	ELS_FALSE	ELA_FALSE	p_FALSE	5	36	E1	NA	NA	NA	NA	NA	NA	33.7231	115146000000	7	6	f	FAP-NOS	Switzerland	caesarian	breast fed	no
NZ856	ELS_FALSE	ELA_TRUE	p_FALSE	8	48	E1	NA	NA	NA	NA	NA	NA	40.6631	297415000000	6.97	9	m	FAP-NOS	Switzerland	vaginal	breast fed	no
NZ859	ELS_FALSE	ELA_TRUE	p_TRUE	4	28	E1	NA	NA	NA	NA	NA	NA	29.574	14552232037	6.55	9	f	FAP-NOS	Switzerland	vaginal	breast fed	no
NZ860	ELS_FALSE	ELA_TRUE	p_TRUE	8	5	E1	yes	Low-lactose	yes	NA	NA	NA	15.8033	305217000000	6.4	10	m	FAP-NOS	Switzerland	caesarian	breast fed	no
NZ862	ELS_TRUE	ELA_FALSE	p_TRUE	10	12	E1	NA	NA	NA	NA	NA	NA	30.2993	6695818983	7.04	12	f	FAP-NOS	Switzerland	vaginal	breast fed	no
NZ863	ELS_FALSE	ELA_FALSE	p_TRUE	8	48	E1	NA	NA	NA	NA	NA	NA	34.0182	363265000000	7.04	11	f	FAP-NOS	Switzerland	vaginal	breast fed	no
NZ864	ELS_FALSE	ELA_FALSE	p_FALSE	4	24	E1	yes	Low-lactose	yes	NA	NA	NA	10.8833	1629940000000	5.96	8	m	FAP-NOS	Switzerland	caesarian	breast fed	no
NZ865	ELS_FALSE	ELA_FALSE	p_FALSE	6	8	E1	NA	NA	NA	NA	NA	NA	16.422	725798000000	6.63	7	f	FAP-NOS	Switzerland	vaginal	both	no
NZ866	ELS_FALSE	ELA_TRUE	p_FALSE	5	72	E1	NA	NA	NA	NA	NA	NA	39.0295	299326000000	6.93	9	f	FAP-NOS	Switzerland	vaginal	breast fed	no
NZ867	ELS_FALSE	ELA_TRUE	p_FALSE	3	24	E1	yes	Lactose-free	yes	NA	NA	NA	15.1548	886488000000	5.92	5	f	FAP-NOS	Switzerland	vaginal	formula fed	no
NZ869	ELS_FALSE	ELA_FALSE	p_TRUE	9	3	E1	NA	NA	NA	NA	TRUE	yes	32.4888	1908510000000	7.1	9	m	FAP-NOS	Switzerland	vaginal	both	no
NZ871	ELS_FALSE	ELA_FALSE	p_TRUE	5	18	E1	yes	Lactose-free	yes	TRUE	NA	yes	34.1909	346277000000	7.02	11	f	FAP-NOS	Switzerland	caesarian	formula fed	no
NZ873	ELS_FALSE	ELA_TRUE	p_FALSE	7	20	E2	yes	Lactose-free	yes	NA	NA	NA	28.0998	484113000000	7.55	6	f	FAP-NOS	Switzerland	caesarian	breast fed	no
NZ874	ELS_FALSE	ELA_TRUE	p_TRUE	5	48	E2	yes	Lactose-free	yes	TRUE	NA	yes	28.9042	363242000000	7.7	10	f	FAP-NOS	Switzerland	caesarian	formula fed	yes
NZ875	ELS_FALSE	ELA_FALSE	p_FALSE	9	36	E1	NA	NA	NA	NA	NA	NA	23.8852	1086480000000	8.08	11	f	FAP-NOS	Switzerland	caesarian	breast fed	yes
NZ876	ELS_FALSE	ELA_TRUE	p_TRUE	10	18	E1	NA	NA	NA	NA	NA	NA	15.5342	633012000000	5.82	4	f	FAP-NOS	Switzerland	vaginal	formula fed	no
NZ877	ELS_TRUE	ELA_TRUE	p_TRUE	4	24	E2	yes	Low-lactose	yes	NA	NA	NA	31.4926	1058170000000	7.03	5	m	FAP-NOS	Switzerland	vaginal	breast fed	no
NZ878	ELS_FALSE	ELA_TRUE	p_FALSE	8	84	E1	NA	NA	NA	NA	NA	NA	34.5126	7.4705e+08	7.49	11	f	FAP-NOS	Switzerland	caesarian	both	no
NZ879	ELS_TRUE	ELA_TRUE	p_TRUE	na	na	E1	NA	NA	NA	NA	NA	NA	26.6317	1136800000000	7.33	4	f	CONTROL	Switzerland	caesarian	breast fed	no
NZ880	ELS_FALSE	ELA_FALSE	p_TRUE	na	na	E1	NA	NA	NA	NA	NA	NA	29.3263	380557000000	6.7	9	f	CONTROL	Switzerland	caesarian	breast fed	no
NZ881	ELS_FALSE	ELA_TRUE	p_FALSE	na	na	E1	NA	NA	NA	NA	NA	NA	25.0013	551551000000	6.68	8	m	CONTROL	Switzerland	caesarian	breast fed	no
NZ882	ELS_FALSE	ELA_TRUE	p_FALSE	na	na	E1	NA	NA	NA	NA	NA	NA	33.9025	1240990000000	6.85	10	m	CONTROL	Switzerland	vaginal	breast fed	no
NZ883	ELS_FALSE	ELA_TRUE	p_FALSE	na	na	E1	NA	NA	NA	NA	NA	NA	23.8993	103618000000	6.04	9	m	CONTROL	Switzerland	caesarian	breast fed	no
NZ884	ELS_FALSE	ELA_FALSE	p_FALSE	na	na	E1	NA	NA	NA	NA	NA	NA	23.7676	935750000000	6.43	9	f	CONTROL	Switzerland	vaginal	breast fed	no
NZ885	ELS_TRUE	ELA_TRUE	p_TRUE	na	na	E1	NA	NA	NA	NA	NA	NA	36.9152	97022391412	6.78	6	f	CONTROL	Switzerland	caesarian	breast fed	yes
NZ886	ELS_FALSE	ELA_TRUE	p_FALSE	na	na	E1	NA	NA	NA	NA	NA	NA	33.6154	287236000000	6.96	9	m	CONTROL	Switzerland	caesarian	breast fed	no
NZ888	ELS_FALSE	ELA_FALSE	p_FALSE	na	na	E1	NA	NA	NA	NA	NA	NA	30.011	95353078303	6.83	10	m	CONTROL	Switzerland	caesarian	breast fed	no
NZ889	ELS_FALSE	ELA_TRUE	p_FALSE	na	na	E1	NA	NA	NA	NA	NA	NA	30.3708	9.57454e+07	7.38	7	m	CONTROL	Switzerland	caesarian	breast fed	no
NZ890	ELS_FALSE	ELA_FALSE	p_FALSE	na	na	E1	NA	NA	NA	NA	NA	NA	24.4539	905031000000	7.6	7	m	CONTROL	Switzerland	caesarian	breast fed	no
NZ891	ELS_FALSE	ELA_TRUE	p_TRUE	na	na	E2	NA	NA	NA	NA	NA	NA	25.2741	867261000000	7.95	6	f	CONTROL	Switzerland	vaginal	breast fed	no
NZ893	ELS_FALSE	ELA_FALSE	p_TRUE	na	na	E1	NA	NA	NA	NA	NA	NA	19.0836	56229919288	6.45	9	m	CONTROL	Switzerland	caesarian	breast fed	no
NZ894	ELS_FALSE	ELA_FALSE	p_TRUE	na	na	E2	NA	NA	NA	NA	NA	NA	25.6824	809674000000	7.14	4	m	CONTROL	Switzerland	caesarian	breast fed	no
NZ895	ELS_FALSE	ELA_FALSE	p_FALSE	na	na	E2	NA	NA	NA	NA	NA	NA	23.5424	1130840000000	8.12	6	m	CONTROL	Switzerland	vaginal	breast fed	no
NZ896	ELS_FALSE	ELA_FALSE	p_TRUE	na	na	E1	NA	NA	NA	NA	NA	NA	26.3209	370139000000	7.53	10	m	CONTROL	Switzerland	caesarian	formula fed	no
NZ897	ELS_FALSE	ELA_FALSE	p_FALSE	na	na	E1	NA	NA	NA	NA	NA	NA	20.184	488323000000	7.77	6	m	CONTROL	Switzerland	vaginal	breast fed	no
NZ898	ELS_TRUE	ELA_TRUE	p_TRUE	na	na	E1	NA	NA	NA	NA	NA	NA	24.2178	1147990000000	7.13	7	f	CONTROL	Switzerland	caesarian	breast fed	yes
NZ899	ELS_TRUE	ELA_TRUE	p_TRUE	na	na	E2	NA	NA	NA	TRUE	NA	yes	21.5291	1358520000000	7.55	5	m	CONTROL	Switzerland	vaginal	breast fed	no
NZ901	ELS_FALSE	ELA_FALSE	p_TRUE	na	na	E1	NA	NA	NA	NA	NA	NA	15.8842	889592000000	5.54	9	f	CONTROL	Switzerland	vaginal	breast fed	no
NZ903	ELS_FALSE	ELA_TRUE	p_FALSE	na	na	E1	NA	NA	NA	NA	NA	NA	32.9695	244262000000	7.82	4	f	CONTROL	Switzerland	vaginal	breast fed	no
NZ904	ELS_FALSE	ELA_TRUE	p_TRUE	na	na	E1	NA	NA	NA	NA	NA	NA	22.6525	553884000000	8	8	f	CONTROL	Switzerland	vaginal	breast fed	yes
NZ905	ELS_FALSE	ELA_TRUE	p_FALSE	na	na	E1	NA	NA	NA	NA	NA	NA	36.4556	774142000000	7.27	12	f	CONTROL	Switzerland	caesarian	formula fed	no
NZ906	ELS_FALSE	ELA_FALSE	p_FALSE	na	na	E1	NA	NA	NA	NA	NA	NA	24.2866	4216011050	7.51	10	f	CONTROL	Switzerland	vaginal	breast fed	no
NZ907	ELS_FALSE	ELA_TRUE	p_FALSE	na	na	E2	NA	NA	NA	NA	NA	NA	18.8227	1191480000000	7.41	7	f	CONTROL	Switzerland	caesarian	formula fed	no
NZ908	ELS_FALSE	ELA_FALSE	p_FALSE	na	na	E1	NA	NA	NA	NA	NA	NA	25.2669	1271600000000	7.65	10	f	CONTROL	Switzerland	vaginal	breast fed	no
NZ909	ELS_FALSE	ELA_TRUE	p_TRUE	na	na	E1	NA	NA	NA	NA	NA	NA	28.063	2842230000000	7.86	10	m	CONTROL	Switzerland	caesarian	breast fed	no
NZ914	ELS_FALSE	ELA_TRUE	p_FALSE	3	2	E1	NA	NA	NA	NA	NA	NA	33.145	3078940000000	7.36	9	f	FAP-NOS	Croatia	vaginal	breast fed	yes
NZ915	ELS_FALSE	ELA_TRUE	p_TRUE	10	48	E2	NA	NA	NA	NA	NA	NA	36.9964	964662000000	8.09	10	m	FAP-NOS	Croatia	caesarian	formula fed	no
NZ917	ELS_FALSE	ELA_FALSE	p_FALSE	6	24	E1	NA	NA	NA	NA	NA	NA	34.7523	1210000000000	7.58	9	f	FAP-NOS	Croatia	vaginal	breast fed	no
NZ918	ELS_FALSE	ELA_FALSE	p_FALSE	nd	nd	E2	yes	Lactose-free	yes	NA	NA	NA	27.2313	91384537941	7.26	6	m	FAP-NOS	Croatia	vaginal	breast fed	no
NZ919	ELS_FALSE	ELA_TRUE	p_FALSE	7	72	E1	NA	NA	NA	NA	NA	NA	23.123	793481000000	6.73	11	f	FAP-NOS	Croatia	vaginal	breast fed	no
NZ923	ELS_FALSE	ELA_FALSE	p_FALSE	7	12	E2	NA	NA	NA	NA	NA	NA	28.034	596127000000	8.21	9	f	FAP-NOS	Croatia	vaginal	breast fed	no
NZ924	ELS_TRUE	ELA_TRUE	p_TRUE	5	12	E1	NA	NA	NA	NA	NA	NA	28.0661	2491010000000	7.8	5	f	FAP-NOS	Croatia	vaginal	formula fed	no
NZ925	ELS_FALSE	ELA_FALSE	p_FALSE	7	36	E1	NA	NA	NA	NA	NA	NA	27.3567	1937350000000	7.41	12	f	FAP-NOS	Croatia	caesarian	breast fed	no
NZ926	ELS_FALSE	ELA_TRUE	p_FALSE	8	60	E2	NA	NA	NA	NA	NA	NA	29.8862	578645000000	7.37	8	m	FAP-NOS	Croatia	vaginal	breast fed	no
NZ927	ELS_TRUE	ELA_TRUE	p_TRUE	7	18	E2	NA	NA	NA	NA	NA	NA	36.0332	1639920000000	7.38	5	m	FAP-NOS	Croatia	vaginal	breast fed	no
NZ928	ELS_FALSE	ELA_TRUE	p_FALSE	5	12	E2	NA	NA	NA	NA	NA	NA	29.7877	307569000000	8.53	8	m	FAP-NOS	Croatia	vaginal	breast fed	no
NZ929	ELS_FALSE	ELA_TRUE	p_FALSE	na	na	E1	NA	NA	NA	NA	NA	NA	36.8083	986671000000	7.16	6	f	CONTROL	Croatia	vaginal	breast fed	no
NZ931	ELS_TRUE	ELA_TRUE	p_FALSE	na	na	E1	NA	NA	NA	NA	NA	NA	14.5763	2051890000000	7.24	4	m	CONTROL	Croatia	caesarian	breast fed	yes
NZ932	ELS_FALSE	ELA_FALSE	p_FALSE	na	na	E2	NA	NA	NA	NA	NA	NA	28.8024	323421000000	7.09	7	f	CONTROL	Croatia	vaginal	breast fed	no
NZ933	ELS_FALSE	ELA_TRUE	p_FALSE	na	na	E2	NA	NA	NA	NA	NA	NA	26.5459	1330600000000	7.94	4	f	CONTROL	Croatia	caesarian	breast fed	no
NZ934	ELS_FALSE	ELA_TRUE	p_FALSE	na	na	E2	NA	NA	NA	NA	NA	NA	32.8252	2610090000000	7.96	4	m	CONTROL	Croatia	vaginal	breast fed	no
NZ935	ELS_FALSE	ELA_TRUE	p_FALSE	na	na	E2	NA	NA	NA	NA	NA	NA	41.467	456325000000	7.14	11	f	CONTROL	Croatia	vaginal	breast fed	no
NZ936	ELS_FALSE	ELA_TRUE	p_FALSE	na	na	E2	NA	NA	NA	NA	NA	NA	31.8638	1625530000000	7.53	5	m	CONTROL	Croatia	vaginal	breast fed	no
NZ937	ELS_FALSE	ELA_TRUE	p_FALSE	na	na	E1	NA	NA	NA	NA	NA	NA	43.0797	1952530000000	7.56	9	f	CONTROL	Croatia	vaginal	breast fed	no
NZ938	ELS_FALSE	ELA_TRUE	p_TRUE	na	na	E2	NA	NA	NA	NA	NA	NA	24.5923	1330770000000	7.3	4	f	CONTROL	Croatia	vaginal	breast fed	no
NZ941	ELS_FALSE	ELA_TRUE	p_FALSE	na	na	E1	NA	NA	NA	NA	NA	NA	15.3909	1232400000000	5.66	7	m	CONTROL	Croatia	vaginal	breast fed	no
NZ942	ELS_FALSE	ELA_TRUE	p_FALSE	na	na	E1	NA	NA	NA	NA	NA	NA	31.1945	1475770000000	6.96	4	f	CONTROL	Croatia	vaginal	breast fed	no
NZ943	ELS_FALSE	ELA_TRUE	p_FALSE	na	na	E2	NA	NA	NA	NA	NA	NA	30.1302	2265470000000	6.86	6	f	CONTROL	Croatia	vaginal	breast fed	no
NZ945	ELS_FALSE	ELA_TRUE	p_FALSE	na	na	E2	NA	NA	NA	NA	NA	NA	31.4348	2828180000000	8.16	7	m	CONTROL	Croatia	vaginal	breast fed	no
NZ946	ELS_FALSE	ELA_FALSE	p_FALSE	na	na	E1	NA	NA	NA	NA	NA	NA	28.8887	291829000000	7.62	4	m	CONTROL	Croatia	vaginal	breast fed	no
NZ947	ELS_FALSE	ELA_TRUE	p_FALSE	na	na	E1	NA	NA	NA	NA	NA	NA	21.6897	795687000000	6.73	7	f	CONTROL	Croatia	vaginal	breast fed	no
NZ949	ELS_FALSE	ELA_TRUE	p_FALSE	na	na	E2	NA	NA	NA	NA	NA	NA	29.9738	1703100000000	8.43	4	f	CONTROL	Croatia	vaginal	breast fed	no
NZ951	ELS_FALSE	ELA_TRUE	p_FALSE	na	na	E2	NA	NA	NA	NA	NA	NA	44.1817	838370000000	7.6	4	f	CONTROL	Croatia	caesarian	breast fed	no
NZ953	ELS_FALSE	ELA_FALSE	p_FALSE	na	na	E1	NA	NA	NA	NA	NA	NA	29.188	478878000000	7.52	7	f	CONTROL	Croatia	caesarian	breast fed	no
NZ954	ELS_FALSE	ELA_FALSE	p_FALSE	na	na	E1	NA	NA	NA	NA	NA	NA	27.3064	857262000000	6.8	6	m	CONTROL	Croatia	vaginal	breast fed	no
NZ956	ELS_FALSE	ELA_TRUE	p_FALSE	na	na	E2	NA	NA	NA	NA	NA	NA	45.4887	4234759584	6.76	12	m	CONTROL	Croatia	caesarian	formula fed	no
NZ957	ELS_TRUE	ELA_TRUE	p_FALSE	na	na	E2	NA	NA	NA	NA	NA	NA	23.8718	504841000000	7.9	6	f	CONTROL	Croatia	vaginal	breast fed	no
NZ958	ELS_FALSE	ELA_TRUE	p_FALSE	na	na	E2	NA	NA	NA	NA	NA	NA	33.3326	176714000000	6.93	8	f	CONTROL	Croatia	vaginal	breast fed	no
NZ959	ELS_FALSE	ELA_FALSE	p_FALSE	na	na	E2	NA	NA	NA	NA	NA	NA	27.8771	715290000000	7.39	5	f	CONTROL	Croatia	vaginal	breast fed	no
NZ961	ELS_FALSE	ELA_TRUE	p_TRUE	na	na	E1	NA	NA	NA	NA	NA	NA	26.812	3436020000000	6.99	7	m	CONTROL	Croatia	vaginal	breast fed	no
NZ962	ELS_FALSE	ELA_FALSE	p_FALSE	na	na	E1	NA	NA	NA	NA	NA	NA	33.0929	1727810000000	8.12	8	f	CONTROL	Croatia	caesarian	formula fed	yes
NZ965	ELS_FALSE	ELA_TRUE	p_FALSE	na	na	E2	NA	NA	NA	NA	NA	NA	18.8672	3316110000000	6.42	10	f	CONTROL	Croatia	vaginal	breast fed	no
NZ966	ELS_FALSE	ELA_TRUE	p_FALSE	na	na	E2	NA	NA	NA	NA	NA	NA	22.7748	5489220000000	6.53	5	f	CONTROL	Croatia	vaginal	breast fed	no
NZ967	ELS_TRUE	ELA_TRUE	p_TRUE	na	na	E2	NA	NA	NA	NA	NA	NA	26.9826	616471000000	8.04	6	m	CONTROL	Croatia	vaginal	formula fed	yes

## Sheet: Supplementary-Data-2-1
Kingdom	Phylum	Class	Order	Family	Genus	NZ830	NZ832	NZ834	NZ840	NZ841	NZ845	NZ846	NZ847	NZ848	NZ852	NZ853	NZ855	NZ856	NZ859	NZ860	NZ862	NZ863	NZ864	NZ865	NZ866	NZ867	NZ869	NZ871	NZ873	NZ874	NZ875	NZ876	NZ877	NZ878	NZ879	NZ880	NZ881	NZ882	NZ883	NZ884	NZ885	NZ886	NZ888	NZ889	NZ890	NZ891	NZ893	NZ894	NZ895
Bacteria	Verrucomicrobiota	Verrucomicrobiae	Opitutales	Puniceicoccaceae	Cerasicoccus	0	0	0	0	0	0	0	0	0	0	0	0	0	0	0	0	0	0	0	0	0	0	0	0	0	3.95643e-05	0	0	0	0	0	0	0	0	0	0	0	0	0	0	0	0	0	0
Bacteria	Fusobacteriota	Fusobacteriia	Fusobacteriales	Leptotrichiaceae	Streptobacillus	0	0	0	0	0	0	0	0	0	0	0	0	0	0	0	0	0	0	0	6.29445e-05	0	0	0	0	0	0	0	0	0	0	0	0	0	0	0	0	0	0	0	0	0	0	0	0
Bacteria	Fusobacteriota	Fusobacteriia	Fusobacteriales	Leptotrichiaceae	Leptotrichia	0	0	0	0	0	0	0	0	0	0	0	0	0	0	0	0	0	0	0	0	0	0	0	0	0	0	0	0	0	0	0	0	0	0	0	0	0	0	0	0	0	0	0	0
Bacteria	Fusobacteriota	Fusobacteriia	Fusobacteriales	Fusobacteriaceae	Fusobacterium	0	0	0	0	0.00119926	0	0	4.66599e-05	0	0	0	0	0	0	0	0	0.000133019	1.85422e-05	0.00111523	0	4.07398e-05	0	0	0.00110453	0.000262532	0	2.92393e-05	0	0	2.77108e-05	0	0.000700691	0	0	1.73862e-05	0	0	0	0.000715728	0	0.000161415	0	1.34542e-05	2.90368e-05
Bacteria	Verrucomicrobiota	Lentisphaeria	Victivallales	Victivallaceae	Victivallis	0	0	0	0	0	3.33879e-05	0	0	2.90301e-05	0	0	0	0	0	0	0	3.32546e-05	0	1.82825e-05	0	0	0	0	0	0	0	0	0	5.17933e-05	0	0	0	0	0	0	0	0	0	2.55617e-05	0	0	0	0	0.000856587
Bacteria	Proteobacteria	Gammaproteobacteria	Burkholderiales	Sutterellaceae	Sutterella	0.000116944	0.000280802	0.000213985	0.000323464	0.000459715	0	0.000149061	0.0271094	0.000275786	0.000699275	0.00021365	0.000460656	0.000614959	0.00119801	0.000125826	0.000506811	0.000648465	0.000593351	0.000182825	0.000482575	0.00869795	0.00018879	0.00058993	1.81071e-05	0.00651078	0.000237386	0.000847941	0.000782733	0.000271915	0.000263253	0.000319183	0.000358493	0.000645254	0.000260256	0.00425961	0.00262878	0.000315588	0.000249128	0.000102247	7.96686e-05	0.000609789	0.000175121	9.41797e-05	0.00502337
Bacteria	Proteobacteria	Gammaproteobacteria	Burkholderiales	Sutterellaceae	Parasutterella	0.00047947	0.000293566	0.000767827	9.51366e-05	0.000179888	6.67757e-05	0.000198748	0.000108873	0.000159666	0.00018402	0.000116537	0.000251267	0.00015374	0.000278111	0.00141554	0.000107505	6.65093e-05	3.70844e-05	0.000274238	0.000314723	0	0.000104883	6.94035e-05	0.000235392	0.000350042	7.91285e-05	0.000102338	7.82733e-05	0	1.38554e-05	0.000537571	9.77708e-05	0.00014339	1.6266e-05	5.21585e-05	0	9.86213e-05	5.33846e-05	0	0.00013942	0.00017935	0	0.00135888	0.00100177
Bacteria	Proteobacteria	Gammaproteobacteria	Burkholderiales	Burkholderiaceae	Burkholderia-Caballeronia-Paraburkholderia	0	0	0	0	0	0	0	0	0	0	0	0	0	0	0	0	0	0	0	0	0	0	0	0	0	0	0	0	0	0	0	0	0	0	0	0	0	0	0	0	0	0	0	0
Bacteria	Proteobacteria	Gammaproteobacteria	Burkholderiales	Burkholderiaceae	Ralstonia	7.01664e-05	5.10549e-05	0.000176223	0	5.99628e-05	0	0.000546557	7.77665e-05	2.90301e-05	1.8402e-05	0	0	5.12466e-05	0.000171145	4.71846e-05	0.000245727	1.66273e-05	0	0	0.000125889	0	4.19533e-05	8.67543e-05	0	0.000105013	0.000118693	7.30983e-05	1.95683e-05	0.00102292	0	0	0	3.58474e-05	0.000178926	0	0	0	0.000106769	0	0	0	0	0.000121088	2.90368e-05
Bacteria	Proteobacteria	Gammaproteobacteria	Burkholderiales	Neisseriaceae	Neisseria	0	0	0	0	0	0	0	0	0	0	0	0	0	0	0	0	0	0	0	0	0	0	0	0	0	0	0	0	0	0	0	0	0	0	0	0	0	0	0	0	0	0	0	0
Bacteria	Proteobacteria	Gammaproteobacteria	Burkholderiales	Oxalobacteraceae	Oxalobacter	0	0	3.7762e-05	0	1.99876e-05	0	0	0	0	0	0	0	0	0	0	0	0	0	0	0	0	0	0	0	0	0	0	0	0	0	0	0	0	0	0	0	0	0	5.11234e-05	0	0	0	6.72712e-05	2.90368e-05
Bacteria	Proteobacteria	Gammaproteobacteria	Burkholderiales	Comamonadaceae	Hydrogenophaga	0	0	0	0	0	0	0	0	0	0	0	0	0	0	0	0	0	0	0	0	0	0	0	0.00012675	0	0	0	0	0	0	0	0	0	0	0	0	0	0	0	0	0	0	0	0
Bacteria	Proteobacteria	Gammaproteobacteria	Gammaproteobacteria_Incertae_Sedis	Unknown_Family	Acidibacter	0	0	0	0	0	0	4.9687e-05	0	0	0	0	0	0	0	0	0	0	0	0	0	0	0	0	0	0	0	0	0	9.06384e-05	0	0	0	0	0	0	0	0	0	0	0	0	0	0	0
Bacteria	Proteobacteria	Gammaproteobacteria	Pseudomonadales	Pseudomonadaceae	Pseudomonas	0	0	1.25873e-05	0	0	0	1.65623e-05	0	0	0	0	4.18778e-05	0	4.27862e-05	0	1.53579e-05	0	0	0	0	0	0	0	0	0	0	0	0	0	0	0	0	0	0	0	0	0	0	0	0	0	0	0	0
Bacteria	Proteobacteria	Gammaproteobacteria	Legionellales	Legionellaceae	Legionella	0	0	0	0	0	0	0	0	0	0	0	0	0	0	0	0	0	0	0	0	0	0	0	0	0	0	0	0	0	0	0	0	0	0	0	0	0	0	0	0	0	0	0	0
Bacteria	Proteobacteria	Gammaproteobacteria	Pseudomonadales	Moraxellaceae	Acinetobacter	1.16944e-05	0	0	0	0	0	3.31246e-05	0	0	0	0	0	0	0	0	0	0	0	0	0	0	0	0	0	0	0	0	0	5.17933e-05	0	0	4.88854e-05	0	0	0	4.17266e-05	0	0	0	0	0	0	0	2.90368e-05
Bacteria	Proteobacteria	Gammaproteobacteria	Oceanospirillales	Halomonadaceae	Halomonas	0	0	2.51746e-05	0	0	0	0	0	2.90301e-05	0	0	0	0	0	0	0	0	0	0	0	0	0	0	0	0	0	2.92393e-05	0	5.17933e-05	0	0	0	0	0	1.73862e-05	6.259e-05	0	0	0	0	0	0	0	0
Bacteria	Proteobacteria	Gammaproteobacteria	Xanthomonadales	Rhodanobacteraceae	Fulvimonas	0	0	0	0	0	0	0	0	0	0	0	0	0	0	0	0	0	0	0	0	0	0	0	0	0	0	0	0	0	0	0	0	0	0	0	0	0	0	0	0	0	0	0	0
Bacteria	Proteobacteria	Gammaproteobacteria	Enterobacterales	Enterobacteriaceae	Escherichia/Shigella	0.00341477	0.000893461	0.000427969	0.000608874	0.00207871	0.00123535	0.00208685	0.000824325	0.00110314	0.00141695	0.00320475	0.0114955	0.00114024	0.00389355	0.000361749	0.0050374	0.00784809	0.001539	0.0031446	0.00304232	0.0150737	0.00146837	0.0010584	0.00217285	0.012829	0.000698969	0.000657885	0.000978416	0.00113945	0.00199518	0.000873553	0.00365011	0.00752796	0.000553043	0.000295565	0.0432497	0.00232746	0.000462666	0.00163595	0.000258923	0.000358699	0.000291869	0.00115706	0.000885624
Bacteria	Proteobacteria	Gammaproteobacteria	Enterobacterales	Enterobacteriaceae	Raoultella	0	0	0	0	0	0	0	0	0	0	0	0.000858495	0	0	0	0	0	0	0	0	0	0	0	0	0	0	0	0	0	0	0	0	0	0	0	0	0	0	0	0	0	0	0	0
Bacteria	Proteobacteria	Gammaproteobacteria	Enterobacterales	Enterobacteriaceae	Salmonella	0	0	0	0	0	0	0	0	0	0	0	0	0	0	0	0	0	0	0	0	0	0	0	0	0	0	0	0	0	0	0	0	0	0	0	0	0	0	0	0	0	0	0	0
Bacteria	Proteobacteria	Gammaproteobacteria	Enterobacterales	Enterobacteriaceae	Klebsiella	0	7.65824e-05	0	0.000323464	0.000539665	0	0	0	0.000159666	0	0	0.000209389	0.000614959	4.27862e-05	0.000157282	0.000138221	0	0.000222507	0.000237673	0	0.000203699	0	0.000173509	0.0128198	0.000105013	2.63762e-05	0.000760223	0	0	0	0.000100795	9.77708e-05	0	0	0.00121703	0	0	0	0	0	0	0	0	0
Bacteria	Proteobacteria	Gammaproteobacteria	Enterobacterales	Enterobacteriaceae	Citrobacter	0	0.000433967	3.7762e-05	0.000247355	0.000879455	0	0	0	0.000246756	0	0	0	0.000409973	0	3.14564e-05	0	0	0.000129795	0	0	0	0	0	0	0	0	0.000497069	0	0	0	0.000151192	0	0.000161313	0	0	0	0	0.000142359	0	3.98343e-05	0	0	0	0
Bacteria	Proteobacteria	Gammaproteobacteria	Enterobacterales	Hafniaceae	Hafnia-Obesumbacterium	0	1.27637e-05	0.000251746	0	0	0	0	0	0	0	3.88455e-05	0	0	0	0	0	0	0	0	0.00041963	0	0	0	0	0.000245029	0	0	0	1.29483e-05	6.9277e-05	0.00018479	6.51806e-05	0.0220282	0	0.000156475	0	0	0	0	0.00013942	0	0	0	0
Bacteria	Proteobacteria	Gammaproteobacteria	Enterobacterales	Morganellaceae	Morganella	0	0	0	0	0	0	0	0	0	0	0	0	0	0	0	0	0	0	0	0	0	0	0	0	0	0	0	0	0	0	0	0	0	0	0	0.000855396	0	0	0	0	0	0	0	0
Bacteria	Proteobacteria	Gammaproteobacteria	Pasteurellales	Pasteurellaceae	Haemophilus	0.000315749	0.000880697	0.000176223	0.00102748	0.000699566	0.000534206	9.93739e-05	0.000964305	0.000667692	0.00121453	0.000504992	0.000251267	0.000525277	0.000406469	0.00662158	0.000430022	0.00093113	0.0167065	0.0176244	0.000293741	0.00201662	0.000482464	0.000277614	0.0108461	0.00178521	0.000633028	0.00416661	0.00146762	0.000142432	0.000401807	0.00137753	0.000879937	5.37711e-05	0.00024399	0.000695447	0.000292087	0.000690349	0.000142359	0.000485673	7.96686e-05	0.0010761	0.0055455	0.000524715	0.000653329
Bacteria	Proteobacteria	Gammaproteobacteria	Pasteurellales	Pasteurellaceae	Mannheimia	3.50832e-05	8.93461e-05	0	9.51366e-05	3.99752e-05	0	0	4.66599e-05	4.35452e-05	3.68039e-05	0	4.18778e-05	2.56233e-05	2.13931e-05	0.0012268	0	0.000133019	1.85422e-05	0.00100554	4.1963e-05	0.000712947	2.09767e-05	0	0.000271606	0	0.000105505	4.3859e-05	1.95683e-05	0	0	0	0.000293312	0	0	0	0	0	0	0	0	3.58699e-05	8.75606e-05	0.000121088	7.25921e-05
Bacteria	Desulfobacterota	Desulfovibrionia	Desulfovibrionales	Desulfovibrionaceae	Desulfovibrio	0.000116944	0.000153165	0	0.000723038	1.99876e-05	0	9.93739e-05	0	1.45151e-05	0	0	0.000272206	0	0	4.71846e-05	4.60737e-05	0.000548701	0.000407929	3.65651e-05	0	4.07398e-05	2.09767e-05	0.00248117	1.81071e-05	5.25063e-05	0.000422019	0.000336252	0	3.8845e-05	0	1.67991e-05	0	0	4.87979e-05	0.000104317	0	1.97243e-05	0	0	0	0	0	0	0
Bacteria	Desulfobacterota	Desulfovibrionia	Desulfovibrionales	Desulfovibrionaceae	Bilophila	0.00018711	0.000153165	0.000176223	0.00028541	0.0017789	0.000100164	0.000364371	0.00101097	0.000130635	0.000938501	0.000466146	0.00018845	0.000179363	0.000770152	7.86411e-05	0.000245727	0.000232782	0.000148338	0.000109695	0.000377667	0.000162959	0.000230743	0.000763438	0.000235392	0.000437553	0.000791285	2.92393e-05	0.00023482	0.00015538	0.000318674	0.000268786	0.000179247	8.96186e-05	6.50639e-05	0.000712833	0.00093885	0.000118346	0	5.11234e-05	0.000119503	0.000304894	2.91869e-05	0.000188359	0.00357153
Bacteria	Proteobacteria	Alphaproteobacteria	Reyranellales	Reyranellaceae	Reyranella	0	0	0	0	0	0	0	0	0	0	0	0	0	0	0	0	0	0	0	0	0	0	0	0	0	0	0	0	3.8845e-05	0	0	0	0	0	0	0	0	0	0	0	0	0	0	0
Bacteria	Proteobacteria	Alphaproteobacteria	Rhizobiales	Rhizobiaceae	Mesorhizobium	0	0	0	0	0	0	0	0	0	0	0	0	0	0	0	0	0	0	0	0	0	0	0	0	0	0	0	0	0	0	0	0	0	0	0	0	0	0	0	0	0	0	0	0
Bacteria	Proteobacteria	Alphaproteobacteria	Sphingomonadales	Sphingomonadaceae	Sphingomonas	7.01664e-05	0	0.000125873	0	0	0	0.000380933	4.66599e-05	1.45151e-05	1.8402e-05	0	0	2.56233e-05	0.000171145	0	0.000168937	0	1.85422e-05	0	6.29445e-05	8.14797e-05	0	5.20526e-05	0	3.50042e-05	2.63762e-05	0	3.91366e-05	0.00046614	0	0	4.88854e-05	3.58474e-05	6.50639e-05	1.73862e-05	0	3.94485e-05	5.33846e-05	0	3.98343e-05	0	0.000116747	6.72712e-05	0
Bacteria	Proteobacteria	Alphaproteobacteria	Sphingomonadales	Sphingomonadaceae	Stakelama	0	0	0	0	0	0	0	0	0	0	0	0	0	0	0	0	0	0	0	0	0	0	0	0	0	0	0	0	0	0	0	0	0	0	0	0	0	0	0	0	0	0	0	0
Bacteria	Proteobacteria	Alphaproteobacteria	Rhodobacterales	Rhodobacteraceae	Rhodobacter	0.000339138	0	0	0	0	0	0.00028156	0	0	0	0	0	0	0	0	0.0002918	0	0	0	0	0	0	0.000242912	0.000235392	0.000367544	0.00027695	8.7718e-05	0.000332661	0.000116535	0	0	0	0	0	0	0	0.000118346	0	0	0	0	0	0.000121088	0
Bacteria	Proteobacteria	Alphaproteobacteria	Rhizobiales	Xanthobacteraceae	Bradyrhizobium	0	0	0	0	0	0	0	0	0	0	0	0	0	0	0	0	0	0	0	0	0	0	0	0	0	0	0	0	0	0	0	0	0	0	0	0	0	0	0	0	0	0	0	0
Bacteria	Actinobacteriota	Coriobacteriia	Coriobacteriales	Atopobiaceae	Atopobium	0	0	0	1.90273e-05	0	0	0	0	0	0	0	6.28167e-05	1.28116e-05	6.41794e-05	0	0	0	0	0	0	0	0	0	0	0	1.31881e-05	0	0	0	0	6.71964e-05	0	0	0	0	4.17266e-05	0	0	0	0	0	5.83737e-05	0	0
Bacteria	Actinobacteriota	Coriobacteriia	Coriobacteriales	Atopobiaceae	Olsenella	0	5.10549e-05	0	0	0	0	0	3.11066e-05	0.0019305	5.52059e-05	0	0	7.68699e-05	0	7.86411e-05	0	0	0	0	0	0	0	0	0	0	0	0	0	0	0	0	0	0	0	0.000399882	0	0	0	0	0	0	0	0	0
Bacteria	Actinobacteriota	Coriobacteriia	Coriobacteriales	Atopobiaceae	Libanicoccus	0	0	0	0	0	0	0	4.66599e-05	0	0	0	6.28167e-05	0	0	0	0	0	0	0	0	0	0	0.00770379	0	0	0	0	3.91366e-05	0	0	0	0	0	0	0	0	0	0	0	0	0	0	0	0
Bacteria	Actinobacteriota	Coriobacteriia	Coriobacteriales	Coriobacteriaceae	Enorma	0	0	0	0	0	0	0	0	0	0	0	0	0	0	0	0	0	0	0	0	0	0	0	0	0	0	0	0	0	0	0	0	0	0	0	0	0	0	0	0	0	0	0.00195087	0
Bacteria	Actinobacteriota	Coriobacteriia	Coriobacteriales	Coriobacteriaceae	Collinsella	0.035703	0.0721534	0.102851	0.0606972	0.0646399	0.191947	0.0379608	0.0832413	0.0788022	0.0308417	0.0552189	0.0515306	0.120942	0.0535684	0.0772098	0.0537681	0.0985168	0.0440563	0.0542077	0.0548247	0.0734132	0.116421	0.146181	0.0193746	0.0146318	0.0275631	0.0643265	0.00823826	0.00441538	0.0452518	0.00623247	0.0319874	0.00598652	0.111064	0.0774206	0.0676598	0.137754	0.0544167	0.0665372	0.0907425	0.0290726	0.0618761	0.00400936	0.00693981
Bacteria	Actinobacteriota	Coriobacteriia	Coriobacteriales	Coriobacteriales_Incertae_Sedis	Raoultibacter	0	0.000140401	8.81113e-05	0.000114164	0	0	0	0	0	0	0	2.09389e-05	0	0	0	3.07158e-05	9.97639e-05	0	0	2.09815e-05	0	0	0.00039907	0	0	0	0	0	1.29483e-05	1.38554e-05	0	0	0	0	0	0	0	1.77949e-05	0.000306741	0	0	0	0	0
Bacteria	Actinobacteriota	Coriobacteriia	Coriobacteriales	Eggerthellaceae	DNF00809	0.00018711	0.00156994	0	0.000323464	0.000659591	0.000400654	6.62493e-05	0.000373279	0.000232241	0.000331236	0	0.000544411	0.000538089	0.000534828	0.000865052	0.000552885	0.0014632	5.56266e-05	0.000109695	0.000734353	8.14797e-05	6.293e-05	0.0136898	0	0.000140017	0.000250574	0.000175436	5.8705e-05	6.47417e-05	2.77108e-05	0.000167991	0.000130361	0.000322627	0.000211458	0.000260792	0.00158561	0.00132153	0	0.00015337	1.99171e-05	0	0.000291869	0.000147997	0.000508145
Bacteria	Actinobacteriota	Coriobacteriia	Coriobacteriales	Eggerthellaceae	Slackia	0.00367204	0.000421203	0.00037762	0.000399574	0.0088745	0	0.000447183	0.000357726	0.000391906	0.000331236	9.71138e-05	0.000586289	0.000345914	0.00355126	0.000235923	0.0035016	0.00417346	0.000296675	0.000402216	0	0.000305549	0.00425826	0.000537877	0.000144857	0.000297536	0.000158257	0.000160816	5.8705e-05	0.000194225	0.0123036	0.00018479	0.000195542	0.000197161	3.2532e-05	0.000260792	0.006259	0.00013807	0.000160154	0.00015337	0.000179254	0.00017935	0.000175121	0.000188359	0.000203258
Bacteria	Actinobacteriota	Coriobacteriia	Coriobacteriales	Eggerthellaceae	CHKCI002	2.33888e-05	0	0	0	0	0	0	0	0	0	0	2.09389e-05	0	0	0	0	0	0	5.48476e-05	0	0	0	5.20526e-05	0	0	0	0	0	0	0	0	0	0	0.000260256	0	0	0	0	0	0	0	0	0	0
Bacteria	Actinobacteriota	Coriobacteriia	Coriobacteriales	Eggerthellaceae	Senegalimassilia	0.000280666	0.000319093	0.000352445	0	5.99628e-05	0.000200327	0.000165623	0.000202193	0.00179987	0.000220824	0.000194228	0.000167511	3.84349e-05	0	0.000110098	9.21475e-05	0.000166273	0.000296675	0.000182825	0.000146871	2.03699e-05	0.00409045	0.000121456	0	1.75021e-05	0	0.00235377	0.000273957	0.00023307	8.31324e-05	1.67991e-05	0	3.58474e-05	0	0.000121703	0.000271223	1.97243e-05	7.11794e-05	0.000127809	0	0	0.000204308	2.69085e-05	5.80737e-05
Bacteria	Actinobacteriota	Coriobacteriia	Coriobacteriales	Eggerthellaceae	Enterorhabdus	0.00236227	5.10549e-05	3.7762e-05	1.90273e-05	3.99752e-05	0	0	4.66599e-05	4.35452e-05	5.52059e-05	3.88455e-05	8.37556e-05	0.000320291	0.0012408	4.71846e-05	0.00198117	9.97639e-05	0.00174297	0.000127978	0.000125889	6.11098e-05	0.00012586	5.20526e-05	0.00117696	0.000157519	2.63762e-05	0.000467829	0.00616402	0.000103587	0.00134397	8.39955e-05	0.00174358	0	0	0	2.08633e-05	0.000118346	0	0.000127809	1.99171e-05	0	0.000116747	0.000215268	1.45184e-05
Bacteria	Actinobacteriota	Coriobacteriia	Coriobacteriales	Eggerthellaceae	Gordonibacter	0.000339138	0.00247616	0.0011958	0.00106553	0.000359777	0.000968248	0.000198748	0.00113539	0.000362876	0.000736079	0.00149555	0.000167511	0.00070464	0.000235324	0.000896508	0.000122863	0.000266037	1.85422e-05	0.000530194	0.00153165	4.07398e-05	0.000293673	0.000260263	0.000724283	0.00101512	0.0012133	0.000102338	0.00136978	7.769e-05	0.000318674	0.00136073	1.62951e-05	0.000699025	0.00190312	1.73862e-05	0.00121007	0.000473382	0.00129902	0.000511234	0.000995857	0.000555984	0.00055455	0.00118397	0.00124858
Bacteria	Actinobacteriota	Coriobacteriia	Coriobacteriales	Eggerthellaceae	Eggerthella	0.000619803	0.000587132	0.0017874	0.000513738	0.000459715	0.000534206	0.000231873	0.0013998	0.000478997	0.000515255	0.00254438	0.000586289	0.00193456	0.000492042	0.000629129	0.000245727	0.000299292	0.000389386	0.000402216	0.000461593	0.000814797	0.000461487	0.00251588	0.00273417	0.000682582	0.000448395	0.000380111	0.00152633	0.000116535	0.00126084	0.00199909	0.000130361	0.000842415	0.000487979	0.000121703	0.00025036	0	0.000551641	0.000843537	0.00260915	0.00285166	0.0044364	0.00133197	0.000406516
Bacteria	Actinobacteriota	Coriobacteriia	Coriobacteriales	Eggerthellaceae	Adlercreutzia	0.00212838	0.00801562	0.00139719	0.00428115	0.00543663	0.00400654	0.00564775	0.00390388	0.00272883	0.00471091	0.000369032	0.00303614	0.00181925	0.00164727	0.00734508	0.00248798	0.00177912	0.00279987	0.00519224	0.00887518	0.000733317	0.0028738	0.00386924	0.00400167	0.00276533	0.00263762	0.00119881	0.000195683	0.00046614	0.000290964	0.0102475	0.00193912	0.00736665	0.00767754	0.00325121	0.00158561	0.00609479	0.00370133	0.0017382	0.0123486	0.00186524	0.000408616	0.00034981	0.00239554
Bacteria	Actinobacteriota	Thermoleophilia	Gaiellales	Gaiellaceae	Gaiella	0	0	0	0	0	0	0	0	0	0	0	0	0	0	0	0	0	0	0	0	0	0	0	0	0	0	0	0	2.58967e-05	0	0	0	0	0	0	0	0	0	0	0	0	0	0	0
Bacteria	Actinobacteriota	Actinobacteria	Bifidobacteriales	Bifidobacteriaceae	Scardovia	0	0	0	0	0	0	0	0	0	0	0	0	0	0	0	0	0	0	0	0	0	0	0	0	0	0	0	0	0	0	0	0	0	0	0	0	0	0	0	0	0	0	0	0
Bacteria	Actinobacteriota	Actinobacteria	Bifidobacteriales	Bifidobacteriaceae	Alloscardovia	0	0	0	0	0	0	0	0	0	3.68039e-05	0	0	0	0	4.71846e-05	7.67896e-05	0	0	0	0	0	0	0	0	0	0	2.92393e-05	0	0	0	0	0	0	0	0	0	0	0	0	0	0	0	0	0
Bacteria	Actinobacteriota	Actinobacteria	Bifidobacteriales	Bifidobacteriaceae	Bifidobacterium	0.0844804	0.124625	0.118359	0.124229	0.0578641	0.0989616	0.028305	0.06184	0.0566668	0.0345773	0.0537428	0.0663344	0.206434	0.123374	0.0715634	0.118686	0.0861295	0.0430365	0.100353	0.0607205	0.0605394	0.146984	0.092966	0.0532892	0.0262707	0.0703848	0.0533618	0.0667475	0.0167163	0.112617	0.109345	0.154005	0.0970569	0.161293	0.0818714	0.0524087	0.0426241	0.0539362	0.0599167	0.01201	0.067005	0.115959	0.0331647	0.0862394
Bacteria	Actinobacteriota	Actinobacteria	Actinomycetales	Actinomycetaceae	Varibaculum	4.67776e-05	2.55275e-05	0	3.80546e-05	0	0	0	0.000171086	0	0	3.88455e-05	0	0	0	0	0	1.66273e-05	0	0	2.09815e-05	0	6.293e-05	0	0	7.00084e-05	0	0	0.00035223	0	2.77108e-05	0	0.000195542	1.79237e-05	0	0	0.00189856	0	0	0	5.97514e-05	0	2.91869e-05	0	0
Bacteria	Actinobacteriota	Actinobacteria	Actinomycetales	Actinomycetaceae	Mobiluncus	0	0	0	0	0	0	0	0	0	0	0	0	0	0	0	0	0	0	0	0	0	0	0	0	0	0	0	0	0	0	0	0	0	0	0	0	0	0	0	3.98343e-05	0	0	0	0
Bacteria	Actinobacteriota	Actinobacteria	Actinomycetales	Actinomycetaceae	Actinomyces	0.000245582	0.000804115	0.000264334	0.000247355	0.000119926	0.000200327	0.00021531	0.000217746	0.000566087	0.000239226	0.000466146	0.000795678	0.000243421	0.000256717	0.000204467	0.000353232	0.000299292	0.000222507	0.00014626	0.00214011	0.000305549	0.00025172	0.000728737	0.000506998	3.50042e-05	0.000211009	0.000204675	0.000391366	0.000116535	0.000263253	0.000302384	0.000651806	0.00014339	0.000292788	0.000382496	0.000333813	0.000256415	7.11794e-05	2.55617e-05	0.000677183	0.000197285	0.00186796	0.000336356	0.000159703
Bacteria	Actinobacteriota	Actinobacteria	Actinomycetales	Actinomycetaceae	F0332	0	6.38187e-05	0.000176223	0	1.99876e-05	0	0	0	2.90301e-05	0	0	0	0	0	0	0	1.66273e-05	0	0	0	0	0	0	1.81071e-05	0	0	0	0	0	0	0	4.88854e-05	0.000179237	0	0	0	0	0	0	0	0	0.000262682	0	0
Bacteria	Actinobacteriota	Actinobacteria	Actinomycetales	Actinomycetaceae	Actinotignum	0	0	0	0	0	0	0	0	0	0	0	0	0	0	0	0	0	0	0	0	0	0	0	0	0	0	0	0	0	0	0	0	0	0	0	0	0	0	0	0	0	0	0	0
Bacteria	Actinobacteriota	Actinobacteria	Actinomycetales	Actinomycetaceae	Arcanobacterium	0	0	0	1.90273e-05	1.99876e-05	0	0	6.22132e-05	0	0	0	0.000125633	0	0	0	0	0.000266037	0	0	0	0	0	0.000138807	0	0	0	0	0	0	0.000166265	0	0	0	0	0	0	0	0	0	0	0	0	0	0
Bacteria	Actinobacteriota	Actinobacteria	Micrococcales	Micrococcaceae	Rothia	3.50832e-05	0	0	0	0	0	0	0	2.90301e-05	0	0	0	0	0.000128359	1.57282e-05	0	8.31366e-05	0	1.82825e-05	0.000209815	6.11098e-05	0	0	0.000199178	7.00084e-05	9.23166e-05	5.84787e-05	0	0	1.38554e-05	0	0	0	4.87979e-05	0	0	0	0	0	0	0	2.91869e-05	0	0
Bacteria	Actinobacteriota	Actinobacteria	Corynebacteriales	Corynebacteriaceae	Lawsonella	0	0	1.25873e-05	0	1.99876e-05	0	0	0	0	0	0	0	2.56233e-05	0	0	0	3.32546e-05	0	0	0	2.03699e-05	0	0	0	0	0	0	0	0	0	0	0	0	0	0	0	0	0	0	0	0	0	1.34542e-05	0
Bacteria	Actinobacteriota	Actinobacteria	Corynebacteriales	Corynebacteriaceae	Corynebacterium	8.18608e-05	7.65824e-05	0.000276921	0	0	0	1.65623e-05	4.66599e-05	7.25753e-05	0	3.88455e-05	0.000314084	0.000179363	0.000128359	3.14564e-05	0.000107505	0	5.56266e-05	0	2.09815e-05	8.14797e-05	0	3.47017e-05	7.24283e-05	0	2.63762e-05	2.92393e-05	5.8705e-05	6.47417e-05	1.38554e-05	0	0.000407378	0.000161313	0	0.000156475	0	1.97243e-05	0	0	1.99171e-05	7.17399e-05	0	0.000201814	2.90368e-05
Bacteria	Actinobacteriota	Actinobacteria	Propionibacteriales	Propionibacteriaceae	Pseudopropionibacterium	0	6.38187e-05	0	0	0	0	0	0	0	0	0	0	0	0	0	0	0	0	1.82825e-05	0	0	0	0	1.81071e-05	0	2.63762e-05	0	0	0	0	0	0	0	0	0	0	0	0	0	0	0	0	0	0
Bacteria	Actinobacteriota	Actinobacteria	Propionibacteriales	Propionibacteriaceae	Propionibacterium	0	0	0	5.7082e-05	0	0	0	0	0	0	0	0	6.40582e-05	0	0	0	0	0	0	0	0	0	0	0.00030782	0	0	0	0	0	0	0.000856754	0	0	0	0	0	0	0	0	0	0	0	0	0
Bacteria	Firmicutes	Negativicutes	Acidaminococcales	Acidaminococcaceae	Phascolarctobacterium	0.00413982	0.00536077	0.00313424	0.00211203	0.00099938	0.000567594	0.00490245	0.0220079	0.00119023	0.00101211	0.000504992	0.0022614	0.00244702	0.000941297	0.000770683	0.00133614	0.00209504	0.000871484	0.000877562	0.0108474	0.000488878	0.000167813	0.00150953	0.00621073	0.00124265	0.000949542	0.000365492	0.00011741	0.000595623	0.0175409	0.000167991	0.00255834	0.00123674	0.000309054	0.00045204	0.000208633	0.000493106	8.89743e-05	0.000306741	0.00163321	0.00017935	0.00636273	0.000713075	0.0321728
Bacteria	Firmicutes	Negativicutes	Acidaminococcales	Acidaminococcaceae	Succiniclasticum	0	0	0	0	0	0	0	0	0	0	0	0.000523473	0	0	0	0	0	0	0	0	0	0	0	0	0	0	0	0	0	0	0	0	0	0	0	0	0	0	0	0	0	0	0	0
Bacteria	Firmicutes	Negativicutes	Acidaminococcales	Acidaminococcaceae	Acidaminococcus	0.000116944	0.000127637	0.000213985	0.000152219	0.0141712	0	0	3.11066e-05	0	0.000239226	0	0	1.28116e-05	0	0.000346021	6.14317e-05	0	3.70844e-05	0.000420498	4.1963e-05	2.03699e-05	0	0	0.000253499	0	0	0.000175436	0	3.8845e-05	0.000651204	3.35982e-05	0.000146656	3.58474e-05	4.87979e-05	0.00740651	6.259e-05	0	0	0.000102247	0	0	0	0	0
Bacteria	Verrucomicrobiota	Verrucomicrobiae	Verrucomicrobiales	Akkermansiaceae	Akkermansia	0.00330952	0.00745402	0.0121342	0.00496613	0.00175891	0.00767921	0.0254894	0.00340617	0.00281592	0.00132494	0.00619586	0.00653294	0.0634304	0.00864282	0.0011167	0.00686499	0.00598583	0.00296675	0.00305318	0.0044271	0.00264809	0.000587347	0.00211681	0.00114075	0.0422501	0.00185952	0.000584787	0.000547913	0.00486857	0.027115	0.0389403	0.00110807	0.00182822	0.00139887	0.000295565	0.000730216	0.0019527	0.0158908	0.0143912	0.0526609	0.00175763	0.00192633	0.0375912	0.0647667
Bacteria	Synergistota	Synergistia	Synergistales	Synergistaceae	Cloacibacillus	0	0	0	0	0	0	0	0	0	0	0	0.000251267	0	0	0	0	0	0	0	0	2.03699e-05	0	0	0	0	0	0	0	0	0	0	0	0	0	0	0	0	0	2.55617e-05	0	0	0	0	0
Bacteria	Synergistota	Synergistia	Synergistales	Synergistaceae	Pyramidobacter	0	0	0	0	0	0	0	0	0	0	0	0	0	0	0	0	0	0	0	0	0	0	0	0	0	0	0	0	0	0	0	0	0	0	0	0	3.94485e-05	0	0	0	0	0	0	0
Bacteria	Campilobacterota	Campylobacteria	Campylobacterales	Campylobacteraceae	Campylobacter	0	0	0	0	0	0	0	0	0	0	0	0	0	0	0	0	0	1.85422e-05	0	0	0	0	0	0	0	0	0	0	0	0	0	0	0	0	0	0	0	0	0	0	3.58699e-05	0	0	5.80737e-05
Bacteria	Bacteroidota	Bacteroidia	Bacteroidales	Bacteroidaceae	Bacteroides	0.0465905	0.025336	0.041941	0.0560925	0.04837	0.0230042	0.034019	0.179003	0.0404535	0.138236	0.107019	0.0277231	0.0767033	0.0502524	0.037386	0.0309769	0.0498653	0.0371771	0.0735141	0.0346615	0.191172	0.0230743	0.0342853	0.0729534	0.24972	0.0387862	0.136007	0.200517	0.0240839	0.082218	0.128899	0.0618238	0.0688271	0.0155015	0.0942156	0.119568	0.0436695	0.0577621	0.0338948	0.0644519	0.284933	0.0113829	0.137502	0.197334
Bacteria	Bacteroidota	Bacteroidia	Bacteroidales	Tannerellaceae	Parabacteroides	0.00737917	0.00113597	0.00212726	0.00498516	0.00809498	0.000667757	0.00173904	0.0151956	0.00577699	0.000662471	0.00139844	0.00247079	0.00586773	0.00282389	0.000723498	0.0028105	0.00264374	0.00430179	0.00113352	0.00184637	0.00107961	0.00069223	0.0039213	0.00534159	0.0145267	0.00582914	0.0078069	0.0104886	0.0038586	0.00239699	0.00493894	0.00490484	0.000824491	0.000292788	0.00147782	0.00025036	0.000374761	0.00453769	0.00150814	0.00322658	0.00129132	0.00055455	0.00279848	0.000261332
Bacteria	Bacteroidota	Bacteroidia	Bacteroidales	Dysgonomonadaceae	Dysgonomonas	0	0	5.03493e-05	0	0	0	0	0	0	0	0	0	0	0	0	0	0	0	0	0.000146871	0	0	0	0	0	0	0	0	0	0	0	0	0	0	0	0	0	0	0	0	0	0	0	0
Bacteria	Bacteroidota	Bacteroidia	Bacteroidales	Porphyromonadaceae	Porphyromonas	0	2.55275e-05	0	3.80546e-05	0	0	1.65623e-05	6.22132e-05	0	5.52059e-05	0	0	0	0	0	0	9.97639e-05	0.000148338	0	0	4.07398e-05	0	0	0	0	0	0	7.82733e-05	2.58967e-05	0	0	0	1.79237e-05	0	0	0	0	0	0	0	0	0	0	5.80737e-05
Bacteria	Bacteroidota	Bacteroidia	Bacteroidales	Marinifilaceae	Butyricimonas	9.35552e-05	0.00010211	0.000138461	0	0.000579641	0	0.000347809	4.66599e-05	4.35452e-05	7.36079e-05	0	4.18778e-05	0	4.27862e-05	0	4.60737e-05	9.97639e-05	0.000352302	0.00153573	2.09815e-05	2.03699e-05	4.19533e-05	0	9.05354e-05	0.00213526	0	0.000292393	0	0.000453192	0	0	6.51806e-05	5.37711e-05	4.87979e-05	0	0	0	0.000533846	5.11234e-05	0.00143403	5.38049e-05	2.91869e-05	0.000430536	0.00225036
Bacteria	Bacteroidota	Bacteroidia	Bacteroidales	Marinifilaceae	Odoribacter	0.0037539	0.000446731	0.000629366	0.000951366	0.000379765	0.000300491	0.00313028	0.00620577	0.000957993	0.00226344	0.00137902	0.000711923	0.000256233	0.000834332	0.000330293	0.000706464	0.00024941	0.00066752	0.000274238	0.000923187	0.000549988	0.000167813	0.0019433	0.00056132	0.0107113	0.00184633	0.00292393	0.00279827	0.00260262	0.00110843	0.00332622	0.00107548	0.00512618	0.00032532	0.00081715	0.00315036	0.00143987	0.000266923	0.00265842	0.00434194	0.00622343	0.000145934	0.00123779	0.00741891
Bacteria	Bacteroidota	Bacteroidia	Chitinophagales	Chitinophagaceae	Puia	0	0	0	0	0	0	0	0	0	0	0	0	0	0	0	0	0	0	0	0	0	0	0	0	0	0	0	0	0	0	0	0	0	0	0	0	0	0	0	0	0	0	0	0
Bacteria	Bacteroidota	Bacteroidia	Bacteroidales	Rikenellaceae	Rikenella	0	0	0	0	0	0	0	0	0	0	0	0	0	0	0	0	0	0	0	0	0	0	0	0	0	0	0	0	0	0	0	0	0	0	0	0	0	0	0	0	0	0	0	0
Bacteria	Bacteroidota	Bacteroidia	Bacteroidales	Rikenellaceae	Alistipes	0.011098	0.00704558	0.0125747	0.0107124	0.0108733	0.0152249	0.0303422	0.0245431	0.0106395	0.018402	0.00471973	0.00751707	0.00699516	0.00596868	0.00756527	0.00686499	0.00911177	0.00595205	0.0252482	0.00707077	0.00454249	0.00348213	0.00635042	0.00506998	0.118787	0.0148234	0.014605	0.0388236	0.034339	0.012165	0.0273321	0.0144375	0.0113457	0.00286281	0.00777162	0.0169202	0.0106511	0.0177593	0.0453976	0.024996	0.00878813	0.00186796	0.0200737	0.0597288
Bacteria	Bacteroidota	Bacteroidia	Bacteroidales	Barnesiellaceae	Barnesiella	0.00811591	0.00174863	0.00453144	0.00776315	0.00491695	0.0128209	0.0130677	0.000762112	0.00383197	0.00782084	0.000524414	0.00249173	0.00312604	0.00222488	0.00273671	0.00207332	0.00428985	0.00391241	0.00866592	0.00266465	0.00171107	0.00144739	0.00187389	0.00115885	0.06264	0.00964049	0.00330405	0.000489208	0.00569727	0.000609638	0.0145312	0.0111296	0.00729495	0.00195192	0.00192986	0.000292087	0.00410265	0.0106947	0.0290892	0.00326641	0.00202665	0.000583737	0.00265049	0.0604402
Bacteria	Bacteroidota	Bacteroidia	Bacteroidales	Barnesiellaceae	Coprobacter	0.000350832	5.10549e-05	0.000213985	0	5.99628e-05	3.33879e-05	0.000198748	3.11066e-05	0	0	0	2.09389e-05	1.28116e-05	8.55725e-05	4.71846e-05	6.14317e-05	0	0	3.65651e-05	0	4.07398e-05	2.09767e-05	1.73509e-05	0	5.25063e-05	0.000316514	0	0	2.58967e-05	0	0	9.77708e-05	0.000358474	0	5.21585e-05	0	7.8897e-05	0	0	1.99171e-05	0.00025109	0	0.00106289	0
Bacteria	Bacteroidota	Bacteroidia	Bacteroidales	Muribaculaceae	Muribaculum	0	0	0	0	0	0	0	0	0	0	0	0	0	0	0	0	0	0	0	0	0	0	0	0	0	0	0	0	0	0	0	0	0	0	0	0	0	0	0.00015337	0	0	0	0	0
Bacteria	Bacteroidota	Bacteroidia	Bacteroidales	Prevotellaceae	Paraprevotella	0.00174247	0	5.03493e-05	0.000875257	7.99504e-05	0	0.00480307	0.000108873	1.45151e-05	0.000110412	0	0.000628167	6.40582e-05	0.000556221	4.71846e-05	0.000460737	0.00043231	0	0.000274238	2.09815e-05	0.00437953	0	0.000347017	0.000144857	7.00084e-05	0.00357397	0.00402041	5.8705e-05	0.000103587	4.15662e-05	3.35982e-05	0.00283535	8.96186e-05	4.87979e-05	0.000834536	0.000834533	3.94485e-05	0	5.11234e-05	0.000179254	7.17399e-05	0.000116747	4.03627e-05	2.90368e-05
Bacteria	Bacteroidota	Bacteroidia	Bacteroidales	Prevotellaceae	Prevotella	0.0827028	0.00507996	0.00964189	0.0206256	0.173353	0.00500818	0.052221	0.00203748	0.0586263	0.00680873	0.00236958	0.0140291	0.00393317	0.0247518	0.00567789	0.0339564	0.0106914	0.0865736	0.00958005	0.0186106	0.200908	0.0044051	0.00744352	0.00633748	0.00239779	0.0442592	0.0268125	0.00232863	0.202978	0.0018012	0.0245099	0.0105104	0.152674	0.0040665	0.00485074	0.0565187	0.00911261	0.001388	0.00506122	0.0138424	0.00165002	0.0343529	0.00760165	0.000856587
Bacteria	Bacteroidota	Bacteroidia	Bacteroidales	Prevotellaceae	Prevotellaceae_NK3B31_group	0.000736747	0	0	0	0.000659591	0	8.28116e-05	7.77665e-05	8.70903e-05	0.000128814	0.00021365	0	0	0.000128359	0	4.60737e-05	0	0	0.000713019	0	0.00010185	0	0	0.00056132	0	3.95643e-05	0	0	9.06384e-05	2.77108e-05	8.39955e-05	0.000407378	5.37711e-05	0.00499366	0	0	0	0	0.00866542	0	3.58699e-05	2.91869e-05	0	0
Bacteria	Bacteroidota	Bacteroidia	Bacteroidales	Prevotellaceae	Alloprevotella	0	0	0	0	0	0	0	0	0	0	0	0	0	0	0	0	0	0	9.14127e-05	0	0	0	0	0	0	0	0	0.000254388	2.58967e-05	0	0	0.00342198	0	4.87979e-05	1.73862e-05	0	0	0	7.66852e-05	0	0	0	0	0
Bacteria	Bacteroidota	Bacteroidia	Cytophagales	Spirosomaceae	Emticicia	0	0	0	0	0	0	0	0	0	0	0	0	0	0	0	0	0	0	0	0	0	0	0	5.43213e-05	0	0	0	0	0	0	0	0	0	0	0	0	0	0	0	0	0	0	0	0
Bacteria	Patescibacteria	Saccharimonadia	Saccharimonadales	Saccharimonadaceae	Candidatus_Saccharimonas	0	0	0	0	0	0	0	0	0	0	0	0	0	0	0	0	0	0	0	0	0	0	0	0	0	0	0	0	0	0	0	0	0	0	0	0	0	0	0	0	0	0	0	0
Bacteria	Patescibacteria	Saccharimonadia	Saccharimonadales	Saccharimonadaceae	TM7x	0	0	0	3.80546e-05	1.99876e-05	3.33879e-05	0	7.77665e-05	2.90301e-05	1.8402e-05	0	2.09389e-05	0	0	0	0	0	0	0	0	4.07398e-05	0	0	5.43213e-05	0	3.95643e-05	0	0	0	4.15662e-05	0	4.88854e-05	5.37711e-05	0	0	0	0	5.33846e-05	0	0.000179254	1.7935e-05	0.000116747	0	5.80737e-05
Bacteria	Firmicutes	Clostridia	Peptostreptococcales-Tissierellales	Peptostreptococcales-Tissierellales_fa	Peptoniphilus	0	2.55275e-05	0	0	0	3.33879e-05	6.62493e-05	7.77665e-05	1.45151e-05	0	7.7691e-05	0	0	4.27862e-05	0	3.07158e-05	0.000166273	0	1.82825e-05	2.09815e-05	6.11098e-05	0	1.73509e-05	0	0	1.31881e-05	0	5.8705e-05	0	2.77108e-05	3.35982e-05	3.25903e-05	1.79237e-05	0	0	0.00012518	0	0	0	0	0	2.91869e-05	4.03627e-05	0
Bacteria	Firmicutes	Clostridia	Peptostreptococcales-Tissierellales	Peptostreptococcales-Tissierellales_fa	Parvimonas	4.67776e-05	0	0	0	0	0	8.28116e-05	6.22132e-05	2.90301e-05	0	0	4.18778e-05	0	0	0.000141554	0	9.97639e-05	1.85422e-05	0	0	0	0	3.47017e-05	0	0	2.63762e-05	0	0.00011741	0	0	0	0	0	4.87979e-05	0	0.00012518	0	0	0	3.98343e-05	0	0.000145934	0.000107634	5.80737e-05
Bacteria	Firmicutes	Clostridia	Peptostreptococcales-Tissierellales	Peptostreptococcales-Tissierellales_fa	Anaerococcus	0	1.27637e-05	1.25873e-05	0	0	0	0	0	1.45151e-05	0	0	0	0	0	0	0	3.32546e-05	3.70844e-05	0	6.29445e-05	0	0	0	0	3.50042e-05	0	0	0	0	0	0	0	0	0	0	0.00012518	1.97243e-05	0	0	0	0	0	0	0
Bacteria	Firmicutes	Clostridia	Peptostreptococcales-Tissierellales	Peptostreptococcales-Tissierellales_fa	Finegoldia	0	0	0	0	0	0	0	0	0	0	0	0	0	0	0	0	6.65093e-05	0	0	0	0	2.09767e-05	0	0	0	0	0	1.95683e-05	0	0	0	0	0	0	0	0	0	0	0	0	0	0	0	0
Bacteria	Firmicutes	Clostridia	Peptostreptococcales-Tissierellales	Peptostreptococcales-Tissierellales_fa	Murdochiella	0	3.82912e-05	0	0	0	0	0	0	0	0	0	0	0	0	0	0	0	0	0	0	0	0	0	0	0	0	0	0	0	0	0	0	0	0	0	0	0	0	2.55617e-05	0	0	0	0	0
Bacteria	Firmicutes	Clostridia	Peptostreptococcales-Tissierellales	Peptostreptococcales-Tissierellales_fa	Ezakiella	0	0	0	0	0	0	0	0	0	0	0	0	0	0	0	0	6.65093e-05	0	0	0	0	0	0	0	0	0	0	3.91366e-05	0	0	0	0	0	0	0	2.08633e-05	3.94485e-05	0	0	0	0	0	0	0
Bacteria	Firmicutes	Clostridia	Peptostreptococcales-Tissierellales	Peptostreptococcales-Tissierellales_fa	Fenollaria	3.50832e-05	2.55275e-05	0	0	0	0	6.62493e-05	0	0	0	5.82683e-05	0	0	0	0	0	3.32546e-05	0	0	4.1963e-05	6.11098e-05	0	0	0	1.75021e-05	0	0	3.91366e-05	3.8845e-05	0	0	0	0	0	0	0	0	0	0	0	0	0	0	0
Bacteria	Firmicutes	Clostridia	Eubacteriales	Eubacteriaceae	Eubacterium	0	0	0	0	0	0	0	0	0.000101605	0	0	0	0	0	0	0	0	3.70844e-05	0	0.000146871	2.03699e-05	0	0	0	7.00084e-05	1.31881e-05	0	5.8705e-05	0	0	0	0	1.79237e-05	0	0	0	0	0	7.66852e-05	0	0	0	0	0
Bacteria	Firmicutes	Clostridia	Eubacteriales	Anaerofustaceae	Anaerofustis	4.67776e-05	0.00020422	0.000113286	0	0	0	0	3.11066e-05	2.90301e-05	3.68039e-05	0	0	1.28116e-05	0	0	4.60737e-05	4.98819e-05	1.85422e-05	0	8.39261e-05	6.11098e-05	6.293e-05	0	1.81071e-05	5.25063e-05	2.63762e-05	0	0	2.58967e-05	0.000207831	0	0	0	4.87979e-05	0	2.08633e-05	5.91728e-05	0	0	0.00013942	1.7935e-05	0	4.03627e-05	0
Bacteria	Firmicutes	Clostridia	Peptococcales	Peptococcaceae	Peptococcus	1.16944e-05	0	0	0	0	0	1.65623e-05	0	0.00249659	0	0	0	5.12466e-05	0	0	0	0	9.27111e-05	0	4.1963e-05	0	2.09767e-05	0	0	0	0	0	0	0	0	0.000100795	0	0	0	0	0	0	0	0	0	0	0	0	0.000319405
Bacteria	Firmicutes	Clostridia	Peptostreptococcales-Tissierellales	Anaerovoracaceae	Mogibacterium	0	7.65824e-05	1.25873e-05	1.90273e-05	0	0	0	0	0	0	1.94228e-05	2.09389e-05	2.56233e-05	2.13931e-05	0	0	3.32546e-05	0	0	8.39261e-05	2.03699e-05	4.19533e-05	8.67543e-05	0	0	0	0	0	0	0	8.39955e-05	3.25903e-05	0	0	0	8.34533e-05	1.97243e-05	0	0	3.98343e-05	0	2.91869e-05	0	1.45184e-05
Bacteria	Firmicutes	Clostridia	Peptostreptococcales-Tissierellales	Anaerovoracaceae	Family_XIII_AD3011_group	0.00196466	0.00838577	0.0148405	0.00135094	0.00149907	0.00240393	0.00662493	0.00172642	0.00145151	0.00125133	0.00194228	0.00437623	0.00497092	0.00207513	0.000943693	0.00256477	0.00279339	0.000964195	0.00107867	0.00381864	0.000448138	0.0016152	0.00676684	0.000977783	0.00311537	0.00298051	0.00042397	0.00246561	0.00167034	0.00177349	0.00260386	0.00136879	0.00127258	0.00221217	0.000973625	0.00419353	0.00092704	0.00256246	0.0100713	0.00256931	0.000771204	0.000612924	0.000847617	0.00272946
Bacteria	Firmicutes	Clostridia	Peptostreptococcales-Tissierellales	Anaerovoracaceae	Family_XIII_UCG-001	4.67776e-05	0.00128914	0.000125873	0.000684984	0.000199876	0.000400654	0.00109311	6.22132e-05	0.000217726	0.000404843	0.000194228	0.000460656	0.000243421	0.000406469	0.000723498	0.000522169	0.000282664	7.41688e-05	0.00014626	6.29445e-05	0.000142589	0.00018879	0.000520526	0.000253499	0.000507561	0.00145069	0.000146197	0.000136978	0.000168328	0.000443373	8.39955e-05	4.88854e-05	8.96186e-05	8.13299e-05	0.000243406	0.000229497	0.000216967	0.000836358	0.000102247	7.96686e-05	5.38049e-05	0	0	0.000580737
Bacteria	Firmicutes	Clostridia	Peptostreptococcales-Tissierellales	Anaerovoracaceae	Anaerovorax	0	0	0	0	0	0	0	0	0	0	0	0	0	0	0	0	0	0	0	0	0	0	0	0	0	0	0	0	0	0	0	0	0	0	0	0	0	0	0	0	0	0	0	0
Bacteria	Firmicutes	Bacilli	Erysipelotrichales	Erysipelatoclostridiaceae	Coprobacillus	0	0	2.51746e-05	3.80546e-05	0	0	0	9.33199e-05	0	0	7.7691e-05	0	0.000192175	8.55725e-05	0	0	1.66273e-05	1.85422e-05	0	0	0	2.09767e-05	0	0	0	1.31881e-05	0	0	0	0	1.67991e-05	0	0	4.87979e-05	0	4.17266e-05	0.000118346	0	2.55617e-05	0	0	0	1.34542e-05	7.25921e-05
Bacteria	Firmicutes	Bacilli	Erysipelotrichales	Erysipelatoclostridiaceae	Catenibacterium	0	0	0	0	0.000279827	0.000267103	0.000115936	0.0002333	8.70903e-05	0.000368039	0.000252496	0.0151598	2.56233e-05	6.41794e-05	0.000157282	0.000138221	0.000299292	0.000129795	0.000457063	0.000146871	0.000203699	0.000293673	0.000173509	0.000470784	0	0	0.00404965	0.000215252	1.29483e-05	0.000166265	8.39955e-05	0.000293312	0.000107542	1.6266e-05	0.000278179	0.0136655	0	0	0.000383426	0	0	0.000116747	0	0.000101629
Bacteria	Firmicutes	Bacilli	Erysipelotrichales	Erysipelatoclostridiaceae	Erysipelotrichaceae_UCG-003	0.0133667	0.00352279	0.00216502	0.00475683	0.0020987	0.00694468	0.00293153	0.00908313	0.00243853	0.00322035	0.0112652	0.00207295	0.00796884	0.0068458	0.0058509	0.00720286	0.009012	0.00426471	0.00488144	0.00644133	0.00175181	0.00788723	0.0162578	0.017075	0.00231028	0.00640941	0.00368416	0.0147154	0.00113945	0.0110012	0.00873553	0.00263981	0.0164002	0.00919028	0.00462472	0.00264964	0.00497051	0.00855933	0.0020705	0.0125279	0.00740714	0.016082	0.0104539	0.00197451
Bacteria	Firmicutes	Bacilli	Erysipelotrichales	Erysipelatoclostridiaceae	Erysipelatoclostridium	2.33888e-05	0.00123808	0.000868525	0.000171246	0.000319802	0	0.00028156	0.000575472	1.45151e-05	0.000239226	0.000116537	0.000125633	0.000281856	0	0.000220195	0.000168937	0.000216155	0.000241049	0.00021939	0.00027276	0.00193514	0.00018879	0.000624631	0.00110453	0.000542565	0.000145069	0.000409351	0.00058705	9.06384e-05	0.00160723	0.000957549	0.000456264	0.000215085	0.000309054	3.47723e-05	0.000104317	0.00027614	0.000195743	0.000102247	0.000657266	0.000681529	0.000437803	0.000417082	0.000580737
Bacteria	Firmicutes	Bacilli	Erysipelotrichales	Erysipelatoclostridiaceae	Asteroleplasma	0	0	0	0	0	0	0	0	0	0	0	0	0	0	0	0	0	0	7.31302e-05	0	0	0	0	0	0	0	0	0	0	0	0	0	0	0	0	0	0	0	0	0	0	0	0	0
Bacteria	Firmicutes	Bacilli	Erysipelotrichales	Erysipelatoclostridiaceae	UCG-004	0	0	3.7762e-05	0	0	0	0	0	0	0	0	0	0	0	0	0	0	0	0	0	0	0	0	0	0	0	0	0	0	0	0	0	0	0	0	0	0	0	0	0	0	0	0	0
Bacteria	Firmicutes	Bacilli	Erysipelotrichales	Erysipelotrichaceae	Dielma	0	0	0	0	0	0	0	0	0	0	0	0	0	0	0	0	0	0	0	0	0	0	0	0	0	0	0	1.95683e-05	0	0	6.71964e-05	0	0	0	0	0	0	0	0	5.97514e-05	3.58699e-05	0	0	1.45184e-05
Bacteria	Firmicutes	Bacilli	Erysipelotrichales	Erysipelotrichaceae	Breznakia	0	0	0	0	0	0	0	0	0	0	0	0	0	0	0	0	0	0	0	0	0	0	0	3.62142e-05	0	0	0	0	0	0	0	0	0	0	0	0	0	0	0	0	0	0	0	0
Bacteria	Firmicutes	Bacilli	Erysipelotrichales	Erysipelotrichaceae	Faecalitalea	0	5.10549e-05	2.51746e-05	3.80546e-05	0	0	4.9687e-05	6.22132e-05	4.35452e-05	5.52059e-05	0	6.28167e-05	0	0	4.71846e-05	6.14317e-05	0	0.000111253	0	0.00041963	2.03699e-05	0	0	0	5.25063e-05	0	2.92393e-05	0.000176115	2.58967e-05	0	1.67991e-05	0	0	0	0	0	0.000236691	7.11794e-05	0	0.000617431	0	0	0	0
Bacteria	Firmicutes	Bacilli	Erysipelotrichales	Erysipelotrichaceae	Holdemanella	0.000257277	0.000433967	0.00104475	5.7082e-05	0.000959405	0.000567594	8.28116e-05	0.000870985	0.000232241	0.000404843	0.000330187	0.0226768	0.00509903	0.000149752	0.000361749	0.000122863	0.00101427	0.000648977	0.00100554	0.0342418	0.000448138	0.00050344	0.00572579	0.000633748	0.00066508	9.23166e-05	0.000102338	3.91366e-05	7.769e-05	0.000595782	3.35982e-05	0.0115695	0.000376398	0.000292788	0.00192986	0.00746907	3.94485e-05	0.000124564	0.00309297	0.000537763	0.00021522	0	9.41797e-05	0.000479108
Bacteria	Firmicutes	Bacilli	Erysipelotrichales	Erysipelotrichaceae	Merdibacter	2.33888e-05	1.27637e-05	0	1.90273e-05	0	3.33879e-05	0	0	0	0	1.94228e-05	2.09389e-05	0	4.27862e-05	1.57282e-05	6.14317e-05	1.66273e-05	3.70844e-05	0.000109695	0.000104908	0	6.293e-05	0	0	0	0	0	0	0	4.15662e-05	0.000621567	0	0	0	3.47723e-05	2.08633e-05	3.94485e-05	0	0	0	3.58699e-05	0	0	1.45184e-05
Bacteria	Firmicutes	Bacilli	Erysipelotrichales	Erysipelotrichaceae	Faecalicoccus	0	0.000702005	1.25873e-05	5.7082e-05	0	0	0	0	0	0	0	0	0	0	0	0	0	0	0	0	0	0	0	0	0	0	0	0	0	0	0	0	0	0	0	0	0	0	0	0	0	0	0	0
Bacteria	Firmicutes	Bacilli	Erysipelotrichales	Erysipelotrichaceae	Catenisphaera	0	0	0	0	0.000339789	0	0	0	0	0	0	0.000167511	0.000166551	0.000128359	9.43693e-05	0	0	0	0.000603324	0	0	0	0	0.000651855	0	0	0	0	0	0	0	0.000114066	0	0	0	0	0	0	0.000332302	0	0	0	0	0
Bacteria	Firmicutes	Bacilli	Erysipelotrichales	Erysipelotrichaceae	Holdemania	0	8.93461e-05	2.51746e-05	0.000152219	9.9938e-05	0	9.93739e-05	6.22132e-05	0	5.52059e-05	0	2.09389e-05	1.28116e-05	0	0	0	4.98819e-05	0	0	0	0	4.19533e-05	0.000156158	0.000181071	1.75021e-05	3.95643e-05	0	7.82733e-05	0	1.38554e-05	0.00018479	4.88854e-05	0	3.2532e-05	0	2.08633e-05	0	8.89743e-05	0.000178932	3.98343e-05	0.00025109	0	2.69085e-05	0.00018874
Bacteria	Firmicutes	Bacilli	Acholeplasmatales	Acholeplasmataceae	Anaeroplasma	0	0	0	0	0	0	0	0	0	0.00119613	0	0	0	0	0	0	0	0	0	0	0	0	0	0	0	0	0	0	0	0	0	0	0	0	0	0	0	0	0	0	0	0	0	0
Bacteria	Firmicutes	Bacilli	Erysipelotrichales	Erysipelotrichaceae	Bulleidia	0	0	0	0	0	0	0	0	0	0	0	0	0	0	0	0	0	0	0	0	0	0	0	0	0	0	0	0	0	0	0	0	0	0	0	0	0	0	0	0	3.58699e-05	0	0	0
Bacteria	Firmicutes	Bacilli	Erysipelotrichales	Erysipelotrichaceae	Solobacterium	0	2.55275e-05	0	0	0	0	0	0	0	0	0	0	0	0	0	0	1.66273e-05	0	0	0	0	0	0	0	0	0	0	0	0	5.54216e-05	0	0	0	0	0	0	0	0	0	1.99171e-05	0	0	4.03627e-05	0
Bacteria	Firmicutes	Bacilli	Lactobacillales	Streptococcaceae	Lactococcus	7.01664e-05	0.000178692	0	0.000152219	5.99628e-05	0	0	0	8.70903e-05	0	0.000330187	0	0.000140928	0.000278111	0	0.000245727	0.00131356	7.41688e-05	0	0	8.14797e-05	0	8.67543e-05	0	5.25063e-05	6.59404e-05	0.000146197	0.00489208	6.47417e-05	0.000124699	0.000134393	0.000228132	0.000448093	9.75959e-05	8.69308e-05	0.000521583	3.94485e-05	8.89743e-05	0	0	0	0.000350242	5.3817e-05	0
Bacteria	Firmicutes	Bacilli	Lactobacillales	Streptococcaceae	Streptococcus	0.00433862	0.00428861	0.00211467	0.00353908	0.00269833	0.00514173	0.00596244	0.00472821	0.00503672	0.00719517	0.0220837	0.00364337	0.00691829	0.00774431	0.00459264	0.0102591	0.00676732	0.00385678	0.00380277	0.0138688	0.00745539	0.00673351	0.00633307	0.00651855	0.00493559	0.00338934	0.0155407	0.00651625	0.00185161	0.00412891	0.00278865	0.00404119	0.00654216	0.0118742	0.0101187	0.00559137	0.00544389	0.00231333	0.00150814	0.00595523	0.00308481	0.0372132	0.008234	0.00229391
Bacteria	Firmicutes	Bacilli	Lactobacillales	Aerococcaceae	Abiotrophia	0	0	0	0	0	0	0	0	0	0	0	0	0	0	0	0	0	0	0	0	0	0	0	0	0	0	0	0	0	0	5.03973e-05	0	0	0	0	0	0	0	0	0	0	0	0	0
Bacteria	Firmicutes	Bacilli	Staphylococcales	Gemellaceae	Gemella	8.18608e-05	1.27637e-05	2.51746e-05	0	1.99876e-05	0	0	4.66599e-05	0.00011612	0	0	2.09389e-05	8.96815e-05	0.000128359	0	3.07158e-05	4.98819e-05	0.000129795	5.48476e-05	0.000104908	0.000183329	6.293e-05	3.47017e-05	0.000235392	0.000350042	0.000145069	7.30983e-05	0	2.58967e-05	2.77108e-05	1.67991e-05	4.88854e-05	0	4.87979e-05	0	8.34533e-05	5.91728e-05	0	0	3.98343e-05	0.00010761	0.000496177	0.000201814	0
Bacteria	Firmicutes	Bacilli	Bacillales	Planococcaceae	Caryophanon	0	0	0	0	0	0	0	0	0	0	0	0	0	0	0	0	0	0	0	0	0	0	0	0	0	0	0	0	0	0	0	0	0	0	0	0	0	0	0	0	0	0	0	0
Bacteria	Firmicutes	Bacilli	Bacillales	Bacillaceae	Bacillus	0.0025026	0	0	0	0	0	0.0024181	0	0	0	0	6.28167e-05	0	0	0	0.00230369	0	0	0	0	0	0	0.000572579	0.000796712	0.000630076	0.000250574	0.000657885	0.000410935	0.00093228	0	0	0	0	0	1.73862e-05	0	0.000867867	0	0	0	0	0	0.000874526	0
Bacteria	Firmicutes	Bacilli	Erysipelotrichales	Erysipelotrichaceae	Turicibacter	0.00155536	0.0108619	0.00850903	0.00262577	0.00221862	0.00180294	0.00173904	0.00101097	0.0013499	0.000588863	0.00118479	0.00590477	0.00413816	0.000898511	0.00146272	0.00241119	0.0131356	0.00897443	0.00168199	0.0263738	0.0012222	0.00266404	0.00806815	0.0119145	0.00203024	0.00061984	0.00381573	0.00483338	0.0376408	0.0012747	0.00102475	0.000994003	0.00130843	0.000504245	0.00295565	0.0127058	0.00741632	0.000782974	0.00508678	0.0288002	0.000520114	0.0402779	0.00129161	0.00152443
Bacteria	Firmicutes	Bacilli	Staphylococcales	Staphylococcaceae	Nosocomiicoccus	0	0	0	0	0	0	0	0	0	0	0	0	0	0	0	0	0	0	0	0	0	0	0	0	0	0	0	0	0	0	0	0	0	0	0	0	0	0	0	0	0	0	0	0
Bacteria	Firmicutes	Bacilli	Staphylococcales	Staphylococcaceae	Staphylococcus	0.00156705	0	0	9.51366e-05	0	0	0.00192123	0	0	0	0	0	0	0	0	0.00132078	0	0	5.48476e-05	0	0	0.00025172	0.000555228	0.00108643	0.000577569	0.00027695	0.000394731	0.000430503	0.000802797	0	0	0	0	0	0	0	0.000867867	0	0	0	0	0	0.000766892	0
Bacteria	Firmicutes	Bacilli	Lactobacillales	Carnobacteriaceae	Granulicatella	3.50832e-05	0	2.51746e-05	3.80546e-05	0	0	0	1.55533e-05	2.90301e-05	0	0	2.09389e-05	6.40582e-05	6.41794e-05	6.29129e-05	0	4.98819e-05	0.000111253	7.31302e-05	0.000482575	0	0	0.000121456	0.00056132	0	0	5.84787e-05	0	0	5.54216e-05	1.67991e-05	0	0.00014339	0	3.47723e-05	0	0	0	0	0.000159337	0	0.000496177	2.69085e-05	4.35553e-05
Bacteria	Firmicutes	Bacilli	Lactobacillales	Enterococcaceae	Enterococcus	0.00197635	3.82912e-05	0.000113286	0	3.99752e-05	0.000100164	0.00230216	1.55533e-05	1.45151e-05	0.000165618	0	0.000272206	0.000422784	0	0.000188739	0.00158187	8.31366e-05	3.70844e-05	5.48476e-05	0.000146871	4.07398e-05	0.00012586	0.000173509	0.000362142	0.000315038	0.000237386	0.00564319	0.00011741	0.00104882	1.38554e-05	0	0	0.00132636	0	0.000417268	2.08633e-05	0.00108483	0	0	0	0	0	0.0809407	0.000333924
Bacteria	Firmicutes	Bacilli	Lactobacillales	Leuconostocaceae	Weissella	0	0	0	0	0	0	0	4.66599e-05	0	0	0	0	0	0	0	0	0	0	0	0	0	0	0	0	0	0	0	0	0	0	0	0	0	0	0	0	0	0	0	0	0	0	0	2.90368e-05
Bacteria	Firmicutes	Bacilli	Lactobacillales	Leuconostocaceae	Leuconostoc	0	2.55275e-05	0	0	0	0	0	0	0	0	0	0	0	0	0	0	0	0	0	0	0	4.19533e-05	0	0.000181071	0	0	0	0	1.29483e-05	0	0	0	0.000197161	0	0	0	0	0	0	0	0	0	0	0
Bacteria	Firmicutes	Bacilli	Lactobacillales	Lactobacillaceae	Lactobacillus	0.00210499	0.00171034	0.000113286	0.000152219	0.020927	0.000434042	0.00168936	6.22132e-05	4.35452e-05	0.000588863	0.000369032	0.00018845	8.96815e-05	0.000278111	0.0106795	0.00158187	4.98819e-05	0.000148338	0.000968975	0.000167852	0.000183329	0.00018879	0.00163098	0.00244446	0.000350042	0.000395643	0.00108186	0.000410935	0.000997022	2.77108e-05	0.000268786	0.000277017	0.000268856	0.00141514	0.000295565	0.000605036	0.00100594	5.33846e-05	0.000460111	0	1.7935e-05	0.00394023	0.0023814	0
Bacteria	Firmicutes	Bacilli	Lactobacillales	Lactobacillaceae	Pediococcus	0	0	0	0	0	0	0	0	1.45151e-05	0	0	0	0	0	0	0	0	0	1.82825e-05	4.1963e-05	0	0	0	0	0	0	0	0	0	0	0	1.62951e-05	0	0	5.21585e-05	2.08633e-05	0	0	0	0	0.000358699	0	2.69085e-05	0
Bacteria	Firmicutes	Clostridia	Peptostreptococcales-Tissierellales	Peptostreptococcaceae	Peptostreptococcus	3.50832e-05	0	0	0	0	0	0	0	0	0	0	0	1.28116e-05	0.000171145	0	6.14317e-05	4.98819e-05	3.70844e-05	0	0	0.0041962	2.09767e-05	0	1.81071e-05	0	0	0	1.95683e-05	0	0	0	6.51806e-05	0	3.2532e-05	0	0	1.97243e-05	0	0	0	3.58699e-05	0	0.000215268	0
Bacteria	Firmicutes	Clostridia	Peptostreptococcales-Tissierellales	Peptostreptococcaceae	Terrisporobacter	0.00294699	0.0375381	0.00644471	0.00302534	0.00351782	0.00407332	0.0026831	0.00155533	0.00574796	0.000883295	0.000796333	0.00194732	0.00155021	0.00361544	0.00652721	0.00535991	0.0093113	0.0170218	0.00568587	0.0185057	0.00162959	0.00497147	0.00305375	0.0183968	0.00106763	0.00061984	0.0035672	0.00248518	0.0717338	0.00311747	0.00134393	0.00917416	0.00197161	0.00279775	0.00179077	0.0014813	0.0112034	0.00170831	0.0407198	0.00922164	0.00410711	0.0186212	0.00282539	0.00377479
Bacteria	Firmicutes	Clostridia	Peptostreptococcales-Tissierellales	Peptostreptococcaceae	Intestinibacter	0.00384746	0.0587515	0.0299075	0.00879062	0.0124523	0.00951554	0.00273278	0.00517925	0.0327895	0.00592544	0.00339898	0.0543993	0.0142465	0.00703834	0.0170337	0.00695714	0.0322404	0.0274796	0.00457063	0.00990328	0.0156034	0.0261579	0.0117986	0.0286816	0.00399048	0.00167489	0.0203067	0.0109583	0.00884371	0.00752348	0.00231828	0.0145516	0.00921279	0.00642506	0.00749344	0.0319626	0.0253654	0.00829241	0.00771964	0.0150574	0.00710225	0.0219485	0.00474935	0.00792706
Bacteria	Firmicutes	Clostridia	Peptostreptococcales-Tissierellales	Peptostreptococcaceae	Romboutsia	0.00509876	0.0452602	0.0251746	0.0101796	0.0322	0.00594304	0.0374971	0.00996967	0.0500624	0.0149056	0.0174416	0.0376691	0.0264176	0.00603286	0.0277446	0.00505275	0.0315753	0.0141848	0.0105856	0.0220516	0.0388454	0.0489386	0.0178193	0.0273055	0.00927611	0.00544668	0.0131723	0.0167896	0.00919332	0.00350542	0.0148672	0.0170936	0.0080119	0.03058	0.0127788	0.0239511	0.0419338	0.0488291	0.0227755	0.0047602	0.0164822	0.0579359	0.00339047	0.0175818
Bacteria	Firmicutes	Clostridia	Lachnospirales	Lachnospiraceae	Epulopiscium	0	0	0	0	0	0	0	0	1.45151e-05	0	0	8.37556e-05	0.000333103	0	0	0	0.000166273	0	0	6.29445e-05	0	0.000209767	0	5.43213e-05	3.50042e-05	0	2.92393e-05	5.8705e-05	0	0	0	0	0	0	0	0	0	0	0	0	0	0	0	0
Bacteria	Firmicutes	Clostridia	Lachnospirales	Lachnospiraceae	Tyzzerella	5.8472e-05	0.000114874	3.7762e-05	5.7082e-05	0	0.000600982	8.28116e-05	0.000171086	4.35452e-05	0	0.00021365	0	2.56233e-05	0.000128359	4.71846e-05	0	6.65093e-05	0	0	0	0	0.00012586	0	0	0	0	2.92393e-05	7.82733e-05	3.8845e-05	0.00193976	5.03973e-05	0	0.000161313	0	0.00217327	0	0	0	0	0	0	0.00125503	0	0
Bacteria	Firmicutes	Clostridia	Clostridia_or	Hungateiclostridiaceae	Ruminiclostridium	0	0	0	0	0	0	0	0	0	0	0	0	0	0	0	0	0	0	0	0	0	0	0	0	0	0	0	0	0	0.000166265	0	0	0	0	0	0	0	0	0	0	0	0	0	0
Bacteria	Firmicutes	Clostridia	Monoglobales	Monoglobaceae	Monoglobus	0.00264293	0.00301224	0.00127132	0.00334881	0.00111931	0.00430703	0.00602869	0.00388833	0.00454321	0.00318354	0.00161209	0.0011307	0.00121711	0.00504878	0.00662158	0.00382412	0.00217818	0.00315218	0.0069108	0.00597973	0.00446101	0.00327236	0.000936947	0.00662719	0.0058107	0.0029937	0.000833321	0.00236777	0.000880487	0.00653975	0.0019151	0.0046767	0.000699025	0.00416409	0.00370325	0.000897123	0.00167656	0.00533846	0.00122696	0.00732951	0.00722779	0.000408616	0.00246213	0.00387642
Bacteria	Firmicutes	Clostridia	Clostridiales	Clostridiaceae	Clostridium_sensu_stricto_6	0	0	0	0	0	0	0	0	0	0	0	0	0	0	0	0	0	0	0	0	0	0	0	0	0	0	0	0	0	0	0	0	0	0	0	0	0	0	0	0	0	0	0	0
Bacteria	Firmicutes	Clostridia	Clostridiales	Clostridiaceae	Sarcina	0	0	0.000264334	0	0	0.00217021	3.31246e-05	3.11066e-05	0	0.000147216	0	0	0	2.13931e-05	0.000188739	0	0	0	3.65651e-05	0.00027276	4.07398e-05	0	3.47017e-05	1.81071e-05	0.000227527	2.63762e-05	8.7718e-05	0	0	0	0	0	0.000125466	3.2532e-05	1.73862e-05	0	0	0	0	7.96686e-05	0	0	0	0
Bacteria	Firmicutes	Clostridia	Clostridiales	Clostridiaceae	Clostridium_sensu_stricto_1	0.012782	0.0541437	0.108641	0.0261245	0.0142312	0.0110514	0.014608	0.00864764	0.00860743	0.0251371	0.0129161	0.0296704	0.0112102	0.0172642	0.0262504	0.0199192	0.033105	0.0524003	0.0159789	0.0223034	0.00808686	0.0220884	0.00647187	0.00764119	0.0119189	0.0104582	0.00953202	0.00616402	0.00565842	0.0233464	0.00270466	0.013916	0.00444508	0.0650639	0.00648504	0.0153345	0.0145368	0.00211759	0.0235168	0.00884321	0.0272073	0.0397525	0.0053817	0.0152298
Bacteria	Firmicutes	Clostridia	Christensenellales	Christensenellaceae	Christensenella	1.16944e-05	0.000165928	8.81113e-05	5.7082e-05	1.99876e-05	6.67757e-05	0.000115936	3.11066e-05	1.45151e-05	0	0	0.000209389	1.28116e-05	4.27862e-05	0	1.53579e-05	4.98819e-05	0	1.82825e-05	0	0	0	0.00058993	0	1.75021e-05	6.59404e-05	4.3859e-05	1.95683e-05	0.000103587	0	0.000100795	0	0	4.87979e-05	1.73862e-05	0	3.94485e-05	3.55897e-05	0.000127809	0.000119503	0	0	0	0.000101629
Bacteria	Firmicutes	Clostridia	Oscillospirales	Oscillospiraceae	Intestinimonas	0	6.38187e-05	5.03493e-05	0	0.00219864	6.67757e-05	0.000182186	3.11066e-05	1.45151e-05	0.00169298	1.94228e-05	0	6.40582e-05	4.27862e-05	0	0.000122863	0	0	3.65651e-05	4.1963e-05	0.000142589	0	0	0.00121317	0.000385046	0.00495872	0	0.00011741	0	0	0	0	0	4.87979e-05	0	0	3.94485e-05	0	0.000102247	3.98343e-05	3.58699e-05	0	0	0.000130666
Bacteria	Firmicutes	Clostridia	Oscillospirales	Oscillospiraceae	Flavonifractor	0.000245582	0.000280802	0.000226572	0.000171246	0.00041974	0.000133551	0.000115936	0.00220857	0.000159666	0.000147216	0.000194228	0.000125633	0.000166551	0.000256717	0.000188739	4.60737e-05	0.000166273	0.000129795	0.000475346	0.000188834	0.00167033	0.00018879	0.000138807	0.000325928	0.000262532	0.000224198	2.92393e-05	7.82733e-05	0.000181277	9.69878e-05	0.00131033	4.88854e-05	0.000125466	0.000130128	8.69308e-05	0.00031295	7.8897e-05	0.000124564	0.000178932	0.00013942	0.00161415	5.83737e-05	0.000322902	0.000101629
Bacteria	Firmicutes	Clostridia	Oscillospirales	Oscillospiraceae	Pseudoflavonifractor	0	0	0.000213985	0	0	0	0.000596244	0	0	0	0	8.37556e-05	2.56233e-05	0	0	0	3.32546e-05	3.70844e-05	1.82825e-05	6.29445e-05	0	0	3.47017e-05	0	0	1.31881e-05	0	0	0.000323708	0	0	0	0	0	0	8.34533e-05	0	0	0.000281179	0	1.7935e-05	0	1.34542e-05	0.000159703
Bacteria	Firmicutes	Clostridia	Oscillospirales	Butyricicoccaceae	UCG-009	0	0.00030633	5.03493e-05	0.000209301	0.000299814	6.67757e-05	3.31246e-05	0	8.70903e-05	5.52059e-05	1.94228e-05	0.000355961	0.000166551	0	0	4.60737e-05	0	0	0	0.000377667	0	2.09767e-05	0	7.24283e-05	0.000140017	5.27524e-05	2.92393e-05	0	0.000220122	2.77108e-05	0	1.62951e-05	0	0	0	0.000396403	0.000157794	0	0	0	1.7935e-05	0	0	0.000174221
Bacteria	Firmicutes	Clostridia	Oscillospirales	Oscillospiraceae	Colidextribacter	0.00309902	0.000918989	0.00134684	0.00176954	0.000679579	0.000767921	0.00846335	0.00167976	0.00117572	0.00121453	0.0017092	0.00412496	0.00167833	0.0012408	0.000298836	0.00181223	0.00159622	0.000519182	0.000402216	0.00107006	0.000590728	0.00255915	0.00107575	0.000633748	0.00215276	0.000184633	0.000380111	0.000176115	0.0149294	0.000221686	0.000251986	0.000325903	0.000663178	0.000178926	0.00285133	0.00154389	0.000749522	7.11794e-05	0.00122696	0.000219089	1.7935e-05	0	0.000713075	0.00171317
Bacteria	Firmicutes	Clostridia	Oscillospirales	Oscillospirales_fa	Hydrogenoanaerobacterium	4.67776e-05	0	0	0	0	0	1.65623e-05	0	0	0	0	0	0	0	0	1.53579e-05	0	0	0	0	0	0	0	0	0	0	0	0	0.000880487	0	0	0	0	0	0	0	0	0	0	0	0	0	0	0.000421034
Bacteria	Firmicutes	Clostridia	Oscillospirales	Ruminococcaceae	Angelakisella	0	0.00010211	3.7762e-05	9.51366e-05	0.000139913	0.000233715	0.000579681	0	8.70903e-05	0	0	0.000586289	6.40582e-05	2.13931e-05	0	0.000184295	8.31366e-05	0	0	0.000104908	4.07398e-05	0	0	0	0.000402548	0.000224198	0	0	0.000673313	0.000166265	5.03973e-05	0	0	0	3.47723e-05	0	3.94485e-05	0	0.000204494	3.98343e-05	0	0	0	0.000261332
Bacteria	Firmicutes	Clostridia	Oscillospirales	Ruminococcaceae	Anaerotruncus	1.16944e-05	0	3.7762e-05	0	0	0	8.28116e-05	1.55533e-05	4.35452e-05	5.52059e-05	5.82683e-05	0	0	4.27862e-05	0	4.60737e-05	0	0	3.65651e-05	0	0	0	5.20526e-05	0	0.000122515	3.95643e-05	0	0.00023482	0.000103587	6.9277e-05	3.35982e-05	0	0	3.2532e-05	0	0	3.94485e-05	0	5.11234e-05	0.00013942	0.00017935	0	0.000107634	5.80737e-05
Bacteria	Firmicutes	Clostridia	Oscillospirales	Ruminococcaceae	Candidatus_Soleaferrea	0	0.000497785	0.000125873	0	0	0.000200327	3.31246e-05	7.77665e-05	1.45151e-05	0.000496853	0.000174805	0	0.000102493	0.000149752	0	4.60737e-05	0	3.70844e-05	0	4.1963e-05	0	0	0.000520526	0.000235392	0	3.95643e-05	0	5.8705e-05	0.000271915	6.9277e-05	0.000167991	0	3.58474e-05	0.000130128	3.47723e-05	0.000229497	0	5.33846e-05	5.11234e-05	0.00013942	0.00014348	0	6.72712e-05	0.000174221
Bacteria	Firmicutes	Clostridia	Oscillospirales	Ethanoligenenaceae	Acetanaerobacterium	3.50832e-05	0	0	0	0	0	0	0	0	0	0	0	0	0	0	0	0	0	0	2.09815e-05	0	0	6.94035e-05	0	0	0	0	0	0.000168328	0	0	1.62951e-05	0	0	0	4.17266e-05	0	0	0	0	0	0	0	0
Bacteria	Firmicutes	Clostridia	Oscillospirales	Ruminococcaceae	Harryflintia	0	0	0	0	0	0	6.62493e-05	0	0	0	0	4.18778e-05	0	0	0	0	0	0	0	0	0	2.09767e-05	3.47017e-05	0	0	0	0	9.78416e-05	0	8.31324e-05	0	0	0	0	0	0	0	0	0	7.96686e-05	0	0	0	0
Bacteria	Firmicutes	Clostridia	Oscillospirales	Ruminococcaceae	Paludicola	0	5.10549e-05	6.29366e-05	0.000209301	0.000459715	0.000100164	3.31246e-05	4.66599e-05	0	1.8402e-05	0.000116537	2.09389e-05	0.000204986	0	0	0	0.0001829	0	0	8.39261e-05	0	0	0.000104105	7.24283e-05	5.25063e-05	0	0.000175436	0	0.000453192	0	1.67991e-05	0	0.000107542	0	0	0.00012518	0	5.33846e-05	0.00015337	0	0	0	0	0
Bacteria	Firmicutes	Clostridia	Oscillospirales	Ruminococcaceae	Negativibacillus	2.33888e-05	0	2.51746e-05	0	0.000159901	0	0.00107655	0.000824325	0.000870903	0	5.82683e-05	4.18778e-05	0.000499654	0.000213931	0.000110098	6.14317e-05	0.000133019	3.70844e-05	3.65651e-05	0.000104908	8.14797e-05	8.39067e-05	1.73509e-05	0	0.000175021	0	1.46197e-05	3.91366e-05	0.000893435	0	0.000151192	0	0	0	0	0.00152302	9.86213e-05	0	0.000664605	5.97514e-05	0	0	4.03627e-05	4.35553e-05
Bacteria	Firmicutes	Clostridia	Oscillospirales	Ruminococcaceae	Phocea	0	0	0	0	0	0	0	0.00013998	0	0	0	0	0	0	0	4.60737e-05	0	0	0	0	0	4.19533e-05	6.94035e-05	0	0	0	0	0	0	0	0	0	0	0	0	0	0	0	0	0	0.00025109	0	0	2.90368e-05
Bacteria	Firmicutes	Clostridia	Oscillospirales	Ruminococcaceae	UCG-001	0	0.000599895	0	0.000646929	0.00103936	0	0.000480307	0.000435493	0.00114669	0.000699275	0.000738065	0	0.000819945	0.000812939	0	0	4.98819e-05	0.000797315	0.00111523	0	0.000427768	0	0	0.000796712	1.75021e-05	0.000435207	0	0	0	0	0.000403178	0.000505149	0	0.000439181	0	0	5.91728e-05	0.000195743	0.000766852	0	0.000376634	2.91869e-05	0	0
Bacteria	Firmicutes	Clostridia	Oscillospirales	Ruminococcaceae	Ruminococcus	0.106185	0.0428861	0.0406319	0.0204544	0.0304012	0.0808988	0.0319487	0.0387744	0.0719076	0.0925987	0.0950938	0.0217346	0.0831476	0.0361758	0.0961466	0.0425414	0.0800605	0.0149821	0.0757811	0.0534399	0.0111627	0.0715934	0.0393171	0.0342948	0.016522	0.0379421	0.0472946	0.0169266	0.0927619	0.0478704	0.00952509	0.0857613	0.0155757	0.0995641	0.0740477	0.00584173	0.0528807	0.0607339	0.0990261	0.0101378	0.00478864	0.0227366	0.0537497	0.0261477
Bacteria	Firmicutes	Clostridia	Oscillospirales	Ruminococcaceae	Caproiciproducens	7.01664e-05	2.55275e-05	3.7762e-05	0.000152219	5.99628e-05	0	0.000728742	0	7.25753e-05	0	0	0	0	0	0	6.14317e-05	0	0	0	2.09815e-05	0	0	0	0	0	0	0	3.91366e-05	0.00207173	1.38554e-05	1.67991e-05	0.000130361	0	0	5.21585e-05	0	1.97243e-05	0	0	0	0	0	4.03627e-05	0.000116147
Bacteria	Firmicutes	Clostridia	Oscillospirales	Ruminococcaceae	Incertae_Sedis	0.00160213	0.00866657	0.00417899	0.00234036	0.00285823	0.0173617	0.00525026	0.00208414	0.00255465	0.001877	0.00326302	0.00265924	0.00845568	0.00344429	0.00314564	0.00317909	0.00184563	0.00252174	0.00164543	0.00321017	0.00114072	0.00367092	0.00234237	0.00191935	0.00311537	0.00167489	0.000979518	0.00287654	0.000763952	0.000775903	0.00470375	0.00185765	0.00544881	0.00174046	0.000938853	0.00753166	0.00153849	0.00115667	0.00237724	0.00386393	0.00209839	0.00140097	0.00181632	0.00217776
Bacteria	Firmicutes	Clostridia	Oscillospirales	Ruminococcaceae	CAG-352	0.000374221	0	0.000503493	0.000171246	0	0.00113519	0.000563119	0.000342173	0.000217726	0.0329211	0.00149555	0.000230328	0.000281856	0.000299504	0.000519031	0.000430022	0.000133019	0	0	0.000587482	8.14797e-05	0.000985904	0.000433772	0.000362142	0.000805097	0.00034289	0.000555547	0.08205	0.000984074	4.15662e-05	0	0	0.000250932	3.2532e-05	0.000312951	0.000396403	0.000335312	0.000124564	0	0.0128665	0.00010761	0.000700485	0.000201814	8.71105e-05
Bacteria	Firmicutes	Clostridia	Oscillospirales	Ruminococcaceae	DTU089	3.50832e-05	0.000344621	0.00217761	9.51366e-05	7.99504e-05	6.67757e-05	9.93739e-05	0.000202193	0.000101605	0	5.82683e-05	0.00018845	0.000320291	0.000213931	7.86411e-05	6.14317e-05	9.97639e-05	5.56266e-05	3.65651e-05	0.000188834	0	8.39067e-05	0.000381719	5.43213e-05	0.000105013	1.31881e-05	0	0.000215252	0.000738055	0.000277108	0.000151192	6.51806e-05	0.000179237	6.50639e-05	3.47723e-05	6.259e-05	0	3.55897e-05	0	5.97514e-05	0	0	0	4.35553e-05
Bacteria	Firmicutes	Clostridia	Oscillospirales	Ruminococcaceae	Subdoligranulum	0.0647168	0.165354	0.0375102	0.0458368	0.0382963	0.0721846	0.0669615	0.0388366	0.0369408	0.0294064	0.0818669	0.13738	0.0194993	0.0653988	0.0860333	0.067667	0.0757707	0.051158	0.062252	0.0381024	0.0113053	0.0411772	0.0142798	0.00753255	0.0186397	0.0456044	0.0279382	0.0832828	0.0372006	0.0531216	0.0282729	0.0971516	0.0490214	0.00736849	0.0594607	0.0537022	0.0721119	0.0979607	0.107001	0.0145395	0.00688703	0.039052	0.0337029	0.0334504
Bacteria	Firmicutes	Clostridia	Oscillospirales	Ruminococcaceae	UBA1819	0.000116944	0.000574368	0.000478318	0.000532765	0.000279827	0.000233715	0.00043062	0.00153978	0.000319331	0	0.000388455	0.000502534	0.000973685	0.000577614	0.00017301	0.0002918	0.0001829	0.000259591	0.000182825	0.000608464	0.000224069	0.000335627	0.00324461	7.24283e-05	0.000507561	0.000329702	4.3859e-05	0.000430503	0.000168328	0.000235542	0.00141112	0.000179247	3.58474e-05	0.00032532	5.21585e-05	0.00025036	7.8897e-05	0.000106769	0.000690166	0.000517846	0.000466309	8.75606e-05	0.000188359	0.000914661
Bacteria	Firmicutes	Clostridia	Oscillospirales	Ruminococcaceae	Fournierella	0	8.93461e-05	1.25873e-05	0	0.000199876	0	0.000165623	4.66599e-05	1.45151e-05	0	0	0.000146572	0.000128116	4.27862e-05	0	0	0.000315919	0	0	0.000146871	0	0	0.00116251	0	7.00084e-05	0.000131881	0	0	0	0	0	1.62951e-05	5.37711e-05	0	0	0	0	0	0	0	0	8.75606e-05	0	0
Bacteria	Firmicutes	Clostridia	Oscillospirales	Ruminococcaceae	Pygmaiobacter	0	0	0	0	0	0	0	0	0	0	0	0	0.000717452	0	0	0	0	0	0	0	0	0	0	0	0	0	0	0	0	0	0	0	0	0	0	0	0	0	0	0	0	0	0	0
Bacteria	Firmicutes	Clostridia	Oscillospirales	Ruminococcaceae	Anaerofilum	0	0	0	0	0	0	0	0	0	0	0	4.18778e-05	0	0	0	0	0	0	0	0	0	0	0	0	0	1.31881e-05	0	0.000156547	3.8845e-05	4.15662e-05	0	0	7.16949e-05	0	0	2.08633e-05	0	0	0	0	0	5.83737e-05	0	0
Bacteria	Firmicutes	Clostridia	Oscillospirales	Ruminococcaceae	Faecalibacterium	0.107284	0.0342834	0.0321103	0.0736357	0.100178	0.0449067	0.0590778	0.154242	0.143859	0.107376	0.138678	0.0445161	0.0290696	0.136082	0.109044	0.123662	0.0457584	0.165081	0.0804797	0.109775	0.0998737	0.112057	0.0764306	0.109602	0.041935	0.113655	0.136972	0.0676477	0.176499	0.130407	0.160835	0.0513134	0.104943	0.0420801	0.16955	0.118587	0.0768457	0.0429034	0.0346873	0.15613	0.127392	0.0535871	0.0913812	0.0531519
Bacteria	Firmicutes	Clostridia	Oscillospirales	Oscillospiraceae	NK4A214_group	0.00298207	0.00416098	0.0202908	0.00586042	0.00409746	0.00130213	0.0268475	0.000684346	0.00378843	0.00334916	0.00192285	0.0183006	0.007482	0.00203235	0.00207612	0.00359375	0.0088291	0.00168734	0.00325429	0.00782611	0.000468508	0.0050344	0.00060728	0.000923461	0.00605573	0.0027695	0.000599406	0.00426589	0.00577496	0.00290964	0.00110874	0.00664842	0.00215085	0.00156153	0.000851922	0.00196115	0.00382651	0.00592569	0.00956008	0.00129461	0.00025109	0.00277275	0.000739983	0.00412323
Bacteria	Firmicutes	Clostridia	Oscillospirales	Oscillospiraceae	UCG-007	0	0	0	0	0	0	0	0	0	0	0	0	0	0	0	0	0	0	0	0	0	0	0	0	0	0	0	0	0	0	0	0	0	0	0	0	0	0	0	0	0	0	0	0
Bacteria	Firmicutes	Clostridia	Oscillospirales	Oscillospiraceae	UCG-002	0.00583551	0.00367595	0.0126754	0.010446	0.0118327	0.00360589	0.0279075	0.00177308	0.0031788	0.0139303	0.00403993	0.0132334	0.00500935	0.00774431	0.00287826	0.00614317	0.00713312	0.00350448	0.00511911	0.0044271	0.00193514	0.00312552	0.00553493	0.0028066	0.0242754	0.0189645	0.00233915	0.00698589	0.0348569	0.00587469	0.0055605	0.00524703	0.00779682	0.00276522	0.0015126	0.00874173	0.00508886	0.00501815	0.0571304	0.00613448	0.00238535	0.000933979	0.00242176	0.0328697
Bacteria	Firmicutes	Clostridia	Oscillospirales	Oscillospiraceae	Oscillibacter	0.000350832	0.000395676	0.000151048	0.000171246	0.000519678	0.000133551	0.000778429	0.00161754	0.00011612	0.000239226	0.000155382	0.000335022	0.00134522	2.13931e-05	0.000125826	0.000122863	0	0.000129795	0.000621606	0.00027276	0.000264809	0.00012586	0.000694035	0.000108643	0.000472557	0.000369266	0.000116957	0.00107626	0.000569727	0.000304819	0.000587968	4.88854e-05	0.000197161	4.87979e-05	5.21585e-05	0.000146043	1.97243e-05	5.33846e-05	0.000127809	0.00013942	0.000502179	2.91869e-05	0.000565078	0.00274398
Bacteria	Firmicutes	Clostridia	Oscillospirales	Oscillospiraceae	UCG-003	0.00047947	8.93461e-05	0.00118321	0.00028541	0.000819492	0.000166939	0.00170592	0.000248853	0.000391906	0.00358838	0.000233073	0.00154948	0.000192175	0.000192538	0.000157282	0.000215011	0.000199528	0.000611893	0.000383933	0.000377667	0.000427768	0.000230743	0.00039907	0.000162964	0.00474307	0.00320471	0.000263154	0.000273957	0.000582675	6.9277e-05	0.00105834	0.000114066	0.000537711	1.6266e-05	0.000330337	0.000146043	0.000256415	0.000427077	0.0015337	0.000637349	1.7935e-05	0.000145934	0.000161451	0.00229391
Bacteria	Firmicutes	Clostridia	Oscillospirales	Oscillospiraceae	Oscillospira	3.50832e-05	3.82912e-05	2.51746e-05	0	5.99628e-05	0	0.000679055	0	0	0	3.88455e-05	0	0	8.55725e-05	0	0	8.31366e-05	1.85422e-05	0	2.09815e-05	0	2.09767e-05	0	1.81071e-05	0.000140017	1.31881e-05	0	0	0.00015538	0	0	0	1.79237e-05	3.2532e-05	0	0	1.97243e-05	3.55897e-05	0.000281179	0	0	2.91869e-05	2.69085e-05	0.00027585
Bacteria	Firmicutes	Clostridia	Oscillospirales	Oscillospiraceae	UCG-005	0.00389424	0.00111044	0.00759016	0.00334881	0.00311807	0.00270442	0.0175726	0.000762112	0.00314977	0.00305473	0.000466146	0.0050044	0.00667487	0.00275971	0.00169865	0.00480703	0.00349174	0.000927111	0.0019928	0.00144772	0.000794427	0.00044051	0.00282819	0.000289713	0.00738589	0.00222879	0.000497069	0.00135021	0.0952868	0.00203674	0.000705562	0.00283535	0.0018103	0.00141514	0.00128658	0.00081367	0.00226829	0.0010499	0.00521459	0.0013942	0.00017935	0.000145934	0.00138579	0.00566219
Bacteria	Firmicutes	Clostridia	Oscillospirales	Oscillospiraceae	Papillibacter	0	0	6.29366e-05	0	0	0	0	0	4.35452e-05	0	1.94228e-05	4.18778e-05	6.40582e-05	0	3.14564e-05	0	1.66273e-05	0	0	0	0	8.39067e-05	0.000104105	0	0	5.27524e-05	0	0	0.000103587	0	0	0	0	0	0	0	0	0	0	0	0	0	0	0
Bacteria	Firmicutes	Clostridia	Oscillospirales	Butyricicoccaceae	Butyricicoccus	0.00426846	0.00155718	0.00113286	0.00338686	0.00845476	0.00684451	0.00684024	0.00468155	0.00471739	0.00645909	0.00343783	0.0046275	0.00228047	0.00802242	0.00762818	0.00735644	0.00138007	0.00645269	0.00822714	0.00360882	0.0138108	0.008097	0.00499705	0.00651855	0.00309787	0.00598739	0.00684201	0.00792517	0.00472614	0.00760662	0.00384699	0.00477448	0.00736665	0.00138261	0.0027644	0.00292087	0.0019527	0.00229554	0.000766852	0.00300749	0.0133436	0.00604168	0.0044399	0.00698336
Bacteria	Firmicutes	Clostridia	Oscillospirales	Butyricicoccaceae	UCG-008	2.33888e-05	7.65824e-05	0	0	0	0	3.31246e-05	0	0.00232241	0	0.000116537	0.000125633	7.68699e-05	0.000171145	0	7.67896e-05	9.97639e-05	7.41688e-05	0	0	0	6.293e-05	8.67543e-05	0	0	0	0	0	0.000647417	0	3.35982e-05	0	0	0	0	0	0	0	0	0	0	0	0	1.45184e-05
Bacteria	Firmicutes	Clostridia	Clostridia_or	Hungateiclostridiaceae	Fastidiosipila	0	0	0	0	0	0	0	0	0	0	0	0	0	0	0	0	0	0	0	0	0	0	0	0	0	0	0	0	0	0	0	0	0	0	0	0	0	0	0	0	0	0	0	0
Bacteria	Firmicutes	Clostridia	Lachnospirales	Defluviitaleaceae	Defluviitaleaceae_UCG-011	0	0.00010211	5.03493e-05	1.90273e-05	9.9938e-05	0.000200327	3.31246e-05	0	1.45151e-05	0.000110412	0.000174805	0.000209389	0.000256233	0	6.29129e-05	3.07158e-05	9.97639e-05	3.70844e-05	0	0	0	0.000272697	3.47017e-05	0	0.000192523	6.59404e-05	1.46197e-05	0	0.00015538	6.9277e-05	0	0	0	0	0	8.34533e-05	1.97243e-05	0	0.000434549	0	0	5.83737e-05	0	0.000304887
Bacteria	Firmicutes	Clostridia	Lachnospirales	Lachnospiraceae	Tuzzerella	2.33888e-05	0	0	0	0	0	0.000132499	0	5.80602e-05	0	0	8.37556e-05	0.000345914	8.55725e-05	0	0	1.66273e-05	0.000111253	0	0	0.000203699	0	0	0	0	0	0	0	0	0.000304819	0	1.62951e-05	0	0	0	0	0	0	0	0	0.00021522	0	0	0
Bacteria	Firmicutes	Clostridia	Lachnospirales	Lachnospiraceae	Lachnospiraceae_UCG-010	0.000152027	0.000229747	0.000314683	0.00057082	0.000159901	0.000868085	0.00279903	0.000217746	0.000217726	0.000717677	0.000602105	0.000230328	0.000525277	0.00119801	0.000298836	0.000952191	9.97639e-05	0.000426471	0.000639889	0.000209815	0.000346289	4.19533e-05	0.00206475	0.000271606	0.000735088	0.00659404	0.000292393	0.00058705	0.000427295	0.000152409	0.00203269	9.77708e-05	0.000752796	0.00040665	0.000399882	0.00018777	0.000157794	0.000195743	0.00209606	0.00107553	0.000197285	0	0.00200468	0.000508145
Bacteria	Firmicutes	Clostridia	Lachnospirales	Lachnospiraceae	Frisingicoccus	1.16944e-05	0.000331857	0.000100699	3.80546e-05	0	0.000166939	8.28116e-05	7.77665e-05	0	0.000128814	0	0.000230328	7.68699e-05	8.55725e-05	9.43693e-05	9.21475e-05	1.66273e-05	0	3.65651e-05	4.1963e-05	0	2.09767e-05	3.47017e-05	5.43213e-05	0.000612574	3.95643e-05	0	7.82733e-05	0	0	0.000319183	4.88854e-05	5.37711e-05	0.000130128	3.47723e-05	0	1.97243e-05	0	0	0.00013942	0	0	0	0
Bacteria	Firmicutes	Clostridia	Lachnospirales	Lachnospiraceae	GCA-900066575	3.50832e-05	0.000689241	0.000113286	0.000266383	0.000479703	0.000100164	3.31246e-05	0.000171086	0.000478997	0.000699275	0.000135959	0.000460656	0.000140928	0.000256717	0.000157282	0.000168937	9.97639e-05	0.0011867	0.000475346	8.39261e-05	4.07398e-05	2.09767e-05	0	0.000253499	0.000105013	0.000369266	4.3859e-05	0.000156547	2.58967e-05	0.000263253	0.000167991	0	0.000125466	0	8.69308e-05	0	0	0	0	5.97514e-05	0	0	0	0.00027585
Bacteria	Firmicutes	Clostridia	Lachnospirales	Lachnospiraceae	Anaerostipes	0.0307095	0.0233704	0.0262572	0.0310336	0.0146909	0.0494808	0.0260525	0.0430049	0.0199582	0.0167642	0.0281436	0.0150551	0.0177313	0.0428504	0.0258572	0.0365518	0.0697682	0.0780442	0.0301113	0.0169531	0.0304938	0.0360799	0.136829	0.0845782	0.0177121	0.113352	0.0202336	0.0345772	0.00844232	0.0626126	0.0743696	0.015513	0.0504194	0.0576954	0.0214371	0.0270806	0.0242214	0.0440423	0.0348151	0.0659656	0.0303639	0.0614091	0.0636655	0.0279915
Bacteria	Firmicutes	Clostridia	Lachnospirales	Lachnospiraceae	Lachnospiraceae_ND3007_group	0.00185941	0.00386741	0.00553842	0.00138899	0.00275829	0.00424026	0.00503495	0.00234855	0.00300462	0.0111332	0.00289399	0.00364337	0.000986497	0.00243882	0.0106637	0.00221154	0.00334209	0.00660103	0.00928753	0.00415434	0.00171107	0.00421631	0.00196065	0.00074239	0.0016277	0.0140189	0.00201751	0.00168288	0.000569727	0.0118325	0.000319183	0.00141768	0.00474978	0.00237483	0.00312951	0.000980576	0.000867867	0.00224215	0.000664605	0.000717017	0.00957727	0.000875606	0.0210021	0.00121955
Bacteria	Firmicutes	Clostridia	Lachnospirales	Lachnospiraceae	Howardella	0	0	0	0	1.99876e-05	0	0	3.11066e-05	0.000508027	0	0	0	2.56233e-05	0	0	3.07158e-05	3.32546e-05	0	3.65651e-05	8.39261e-05	0	0	0	0.00012675	0	0	0	0	0	2.77108e-05	1.67991e-05	0	7.16949e-05	0	0	0	0	0	0	0.00177263	0	0	0	1.45184e-05
Bacteria	Firmicutes	Clostridia	Lachnospirales	Lachnospiraceae	Lachnospira	0.00318088	0.00108492	0.00112027	0.00445239	0.00285823	0.000734533	0.00122561	0.00205304	0.00325137	0.0157889	0.00137902	0.00169605	0.00158864	0.00201095	0.0096414	0.000860043	0.00197865	0.00324489	0.00866592	0.000713372	0.00240365	0.000650277	0.000433772	0.0010321	0.00904859	0.0034289	0.00595021	0.00285698	0.000220122	0.00303433	0.000285585	0.00404119	0.000663178	0.00105729	0.00135612	0.00100144	0.00142015	0.00352338	0.000690166	0.000617431	0.00981043	0.000817232	0.003821	0.0217776
Bacteria	Firmicutes	Clostridia	Lachnospirales	Lachnospiraceae	Herbinix	0	0	0	0	0	0	0	0	0	0	0	0	0	0	0	0	0	0	0	0	0	0	0	0	0	0	0	0	0	0	0	0	0	0	0	0	0	0	0	0	0	0	0	0
Bacteria	Firmicutes	Clostridia	Lachnospirales	Lachnospiraceae	Lachnospiraceae_NK4B4_group	0	0	0	0	0	0	0	0	0	0	0	0	0	0	0	0	0	0	0	0	0	0	0	0	0	0	0	0	0	0	0	0	0	0	0	0	0	0	0	0	0	0	0	0
Bacteria	Firmicutes	Clostridia	Lachnospirales	Lachnospiraceae	Lachnospiraceae_NC2004_group	2.33888e-05	0	0	0	0	0	0	0	0	0	0	0	0	0	1.57282e-05	0	0	0	0	0	0	0	0	0	0	0	0	0	0	0	0	0	0	0	3.47723e-05	0	0	0	0	0	0	0	0	0
Bacteria	Firmicutes	Clostridia	Lachnospirales	Lachnospiraceae	Dorea	0.0301482	0.0510166	0.084184	0.0346488	0.0247247	0.0294815	0.0459273	0.0129248	0.0314686	0.0143167	0.0167813	0.0276393	0.0207933	0.0378016	0.0183863	0.0431404	0.0234279	0.0186349	0.0101468	0.0419001	0.0149311	0.0249622	0.0507166	0.0261285	0.0188323	0.0192546	0.0182892	0.0165352	0.00524408	0.00978192	0.0230988	0.040526	0.0260611	0.0265298	0.0208112	0.0270806	0.0245567	0.0377785	0.0327957	0.0296765	0.00426852	0.03733	0.0127546	0.00410871
Bacteria	Firmicutes	Clostridia	Lachnospirales	Lachnospiraceae	Lachnoclostridium	0.00266632	0.00303777	0.00183775	0.00302534	0.00597629	0.00327201	0.00412402	0.0027996	0.00436903	0.00496853	0.00743892	0.0030152	0.00261358	0.00365822	0.00335011	0.00308694	0.00294303	0.00552558	0.00296177	0.00866537	0.0204514	0.00421631	0.00930007	0.0120774	0.00211775	0.00576319	0.00491221	0.00716201	0.00062152	0.00504337	0.00307424	0.0036827	0.00403284	0.000992225	0.00641549	0.00400576	0.00258388	0.0017439	0.00171264	0.0022108	0.0202127	0.00939817	0.00645804	0.00502337
Bacteria	Firmicutes	Clostridia	Lachnospirales	Lachnospiraceae	Lachnospiraceae_UCG-001	0.000923858	0.00030633	0.000264334	0.000171246	3.99752e-05	0.000434042	0.000364371	0.000451046	0.000290301	0.000662471	0.000738065	0.00110976	0.000192175	0.000599007	0.00393205	0.000245727	0.000814738	0.000741688	0.00751412	0.000335704	0.000325919	0.0006293	0.000173509	0.000181071	0.00066508	0.000356078	0.0008918	0.000528345	6.47417e-05	0.000484939	0.000117594	0.000782167	0.000699025	0.000764501	0.000712833	0.000104317	0.000236691	0.000960922	0.000255617	0.000219089	0.00493212	0.000145934	0.000242176	0.00410871
Bacteria	Deinococcota	Deinococci	Deinococcales	Deinococcaceae	Deinococcus	0.00239735	0	0	1.90273e-05	0	0	0.00231873	0	0	0	0	0	0	0	0	0.00210403	0	0	0	6.29445e-05	0	0	0.000676684	0.00074239	0.000822599	0.000685781	0.000394731	0.000450071	0.00125599	1.38554e-05	0	0	0	0	0	0	0.000808694	0	0	3.98343e-05	0	0	0.00107634	0
Bacteria	Firmicutes	Clostridia	Christensenellales	Christensenellaceae	Christensenellaceae_R-7_group	0.00880588	0.00491404	0.0230348	0.0082198	0.0066159	0.0184969	0.0142105	0.00255074	0.00917351	0.00620146	0.00806044	0.0118933	0.0203705	0.00750899	0.0195187	0.00787861	0.0198198	0.00495077	0.0319944	0.00761629	0.00232217	0.00423729	0.00183919	0.00162964	0.0366144	0.0141376	0.00264616	0.00682934	0.00380681	0.0120126	0.000705562	0.00441598	0.00467809	0.00679918	0.00356416	0.00248274	0.0208683	0.000871948	0.00316965	0.0133644	0.00134512	0.00107991	0.00242176	0.0259154
Bacteria	Firmicutes	Negativicutes	Veillonellales-Selenomonadales	Veillonellaceae	Allisonella	0	0	0	0	0	0	0	0	0	1.8402e-05	0	0	0	0	0	0	0	0	0	0.00096515	4.07398e-05	2.09767e-05	0.00060728	0	0	0	0	0	0	2.77108e-05	0	0	1.79237e-05	0	6.95447e-05	0	0	0	0	1.99171e-05	0	0	0	0
Bacteria	Firmicutes	Negativicutes	Veillonellales-Selenomonadales	Veillonellaceae	Dialister	0.00557823	0.00514378	0.00558877	0.0233275	0.062961	0.00911489	0.121717	0.00740338	0.0475223	0.0165802	0.0127996	0.112358	0.0106337	0.0628316	0.0123781	0.0640425	0.0140335	0.00954924	0.0146992	0.00864438	0.00334067	0.0139495	0.0174723	0.00452677	0.0210375	0.0546251	0.0160963	0.0189226	0.0138418	0.00173193	0.0877585	0.0199127	0.0388586	0.0126224	0.021924	0.0530972	0.0200004	0.0290234	0.0575906	0.00364484	0.0243378	0.0105948	0.027783	0.00261332
Bacteria	Firmicutes	Negativicutes	Veillonellales-Selenomonadales	Veillonellaceae	Veillonella	0.000561331	0.00394399	0.000239159	0.000761093	0.000479703	0.000634369	0.000679055	0.00129092	0.00399164	0.00239226	0.00100998	0.00104695	0.000589336	0.00096269	0.00102233	0.00136685	0.00114728	0.0168734	0.00851966	0.000650427	0.000835167	0.000839067	0.000225561	0.00389302	0.00276533	0.00116055	0.00412275	0.000900143	0.000414347	0.000872891	0.000453576	0.00314496	0.000233008	0.00118742	0.00299042	0.00025036	0.00092704	0.000409282	0.000332302	0.000258923	0.0032821	0.0013426	0.000766892	0.0011034
Bacteria	Firmicutes	Negativicutes	Veillonellales-Selenomonadales	Veillonellaceae	Megasphaera	0	0	0.00037762	0.00028541	0.000139913	0.000300491	1.65623e-05	0.0165643	1.45151e-05	0.000294432	7.7691e-05	0.000984128	0	0	7.86411e-05	9.21475e-05	0.000981012	3.70844e-05	7.31302e-05	0.0122322	0	0	0.0010237	0	0.000227527	0	0.000175436	0	0	0.00257711	5.03973e-05	0	8.96186e-05	0	0	0	0	0	0	9.95857e-05	0	0	0	0.000522663
Bacteria	Firmicutes	Negativicutes	Veillonellales-Selenomonadales	Selenomonadaceae	Selenomonas	0	0	0	0	0	0	0	0	0	0	0	0	0	0	0	0	0	0	0	0	0	0	0	0	0	0	0	0	0	0	0	0	0	0	0	0	0	0	0	0	0	0	0	0
Bacteria	Firmicutes	Negativicutes	Veillonellales-Selenomonadales	Selenomonadaceae	Megamonas	1.16944e-05	0.00345897	0	0.108912	0.000399752	0.000801309	0.000298122	0.000171086	0.00281592	0.00018402	0.00034961	0	0.0017552	0.000256717	0	0	1.66273e-05	0.00233632	0.000255956	2.09815e-05	0.000162959	0.00127958	0	0.000108643	0	0.000105505	0	5.8705e-05	5.17933e-05	0	0.00132713	8.14757e-05	0	8.13299e-05	0	0.00726044	0	0.000943128	0	0	3.58699e-05	0.000175121	5.3817e-05	0.000145184
Bacteria	Firmicutes	Negativicutes	Veillonellales-Selenomonadales	Selenomonadaceae	Mitsuokella	0.000140333	2.55275e-05	3.7762e-05	0	0	0	0	0	0	0	1.94228e-05	0	0	0	0	0	0	1.85422e-05	3.65651e-05	0	0	0	0	0	0	0	0	0	0	0	0	0	0	0	0	0	0	0	0	0	0	0	0	0
Bacteria	Firmicutes	Clostridia	Lachnospirales	Lachnospiraceae	Lachnospiraceae_FCS020_group	0.0023038	0.00165928	0.00320977	0.00352005	0.00365773	0.00160262	0.00344496	0.00298624	0.00227886	0.00154577	0.00172863	0.00297332	0.000192175	0.00678162	0.00259516	0.00727965	0.00276013	0.00163171	0.0030349	0.00172048	0.000468508	0.00272697	0.00272409	0.000615641	0.00203024	0.00494553	0.00288007	0.00262216	0.000919332	0.00308976	0.000386379	0.00190653	0.00632707	0.00183806	0.00246884	0.00623813	0.00362926	0.000960922	0.00089466	0.000776769	0.00199078	0.000350242	0.000255631	0.00239554
Bacteria	Firmicutes	Clostridia	Lachnospirales	Lachnospiraceae	Lachnospiraceae_UCG-002	0	0	3.7762e-05	0	0	0	0	0	0	0	0	0	0	0	0	0	0	0	0	0	0	0	0	0	0	0	0	0	0	0	0	0	0	0	0	0	0	0	0	0	0	0	0	0
Bacteria	Firmicutes	Clostridia	Lachnospirales	Lachnospiraceae	Syntrophococcus	9.35552e-05	0	0	0.000266383	0.000179888	6.67757e-05	6.62493e-05	9.33199e-05	0.000261271	0.000680873	0.000116537	6.28167e-05	0	0	7.86411e-05	9.21475e-05	0	0.000370844	0	4.1963e-05	0.000753687	4.19533e-05	0	0	0.000367544	0.000224198	0.000350872	0.00058705	5.17933e-05	2.77108e-05	0.000520772	0	0.000304703	0.000113862	0.000365109	8.34533e-05	0.000177518	0	0.000102247	0.000179254	0	0.000262682	0.000228722	0.000304887
Bacteria	Firmicutes	Clostridia	Lachnospirales	Lachnospiraceae	Lachnospiraceae_UCG-004	0.000654887	0.000127637	0.000365032	0.000342492	0.000519678	0	0.000198748	0.000544366	0.000449967	0.00230025	0.000718642	6.28167e-05	0.000294668	0.000299504	0.000235923	0.000184295	0.000216155	0.000815857	0.000255956	0.000461593	0.00586654	0.00012586	0.000104105	0.000199178	0.000297536	0.000712157	0.00254382	0.00070446	0.000129483	0.000110843	0.00199909	0.000195542	0.00163106	0.000195192	0.000504199	0.000333813	0.000315588	0.000249128	0.000434549	0.000199171	0.00105816	5.83737e-05	0.00243522	0.000754958
Bacteria	Firmicutes	Clostridia	Lachnospirales	Lachnospiraceae	UC5-1-2E3	3.50832e-05	7.65824e-05	1.25873e-05	0	0	6.67757e-05	4.9687e-05	0	4.35452e-05	0	9.71138e-05	0	0.000179363	0	0	0	0	0	0	6.29445e-05	0	0.000104883	0	0	8.75105e-05	0	2.92393e-05	0	0	0	0	0	0	0	0	0	0	0	2.55617e-05	0	0	0	0	0
Bacteria	Firmicutes	Clostridia	Lachnospirales	Lachnospiraceae	Lachnospiraceae_NK4A136_group	0.00601092	0.00126361	0.0034741	0.00464267	0.00113929	0.00093486	0.00346153	0.00141535	0.00159666	0.0294248	0.000951715	0.00207295	0.00107618	0.00162588	0.00146272	0.00213475	0.00314256	0.000871484	0.00479003	0.00327312	0.000875906	0.0006293	0.00145747	0.000633748	0.00469056	0.0117506	0.00195904	0.0100581	0.00148906	0.00231385	0.00109194	0.00283535	0.0101448	0.00217964	0.00123442	0.000667626	0.00078897	0.0010321	0.00258173	0.00294774	0.000627724	0.000175121	0.00945833	0.00194547
Bacteria	Firmicutes	Clostridia	Lachnospirales	Lachnospiraceae	Lachnospiraceae_UCG-003	9.35552e-05	7.65824e-05	0	7.61093e-05	0.000139913	0	8.28116e-05	0	4.35452e-05	0.00322035	3.88455e-05	0	2.56233e-05	0	0.000125826	1.53579e-05	1.66273e-05	1.85422e-05	0.00021939	4.1963e-05	0	0	0	3.62142e-05	3.50042e-05	0	0	0	6.47417e-05	2.77108e-05	5.03973e-05	9.77708e-05	5.37711e-05	0	0	0	7.8897e-05	0.00272261	0.00334859	5.97514e-05	0	0	0.00203159	0
Bacteria	Firmicutes	Clostridia	Lachnospirales	Lachnospiraceae	Lachnospiraceae_AC2044_group	2.33888e-05	0.000804115	6.29366e-05	0.000114164	9.9938e-05	0	0.00021531	0	0	1.8402e-05	0	0	0	0	0	0	0	1.85422e-05	3.65651e-05	0.000104908	0	0	0	0	0.000175021	7.91285e-05	0	0	6.47417e-05	0	0	0	0.000107542	0	0	0	7.8897e-05	0	0	0.00141412	0	0	0	0.00018874
Bacteria	Firmicutes	Clostridia	Lachnospirales	Lachnospiraceae	Hungatella	7.01664e-05	1.27637e-05	0	1.90273e-05	0	0	0	7.77665e-05	0	0	7.7691e-05	4.18778e-05	0.000691829	4.27862e-05	1.57282e-05	3.07158e-05	0.000382428	0	0	4.1963e-05	6.11098e-05	2.09767e-05	0.000121456	0.000144857	8.75105e-05	3.95643e-05	0	5.8705e-05	0	6.9277e-05	0.00036958	6.51806e-05	0	6.50639e-05	0	0	3.94485e-05	3.55897e-05	7.66852e-05	1.99171e-05	0.000161415	0.000116747	0.000121088	0.000159703
Bacteria	Firmicutes	Clostridia	Lachnospirales	Lachnospiraceae	Sellimonas	7.01664e-05	8.93461e-05	2.51746e-05	0	0	3.33879e-05	0	9.33199e-05	4.35452e-05	0	5.82683e-05	0	0.00128116	0	0	0	9.97639e-05	0	5.48476e-05	8.39261e-05	4.07398e-05	4.19533e-05	0	5.43213e-05	5.25063e-05	5.27524e-05	0	3.91366e-05	0	9.69878e-05	1.67991e-05	0	3.58474e-05	0	0	0	0	0	0	0	1.7935e-05	0	1.34542e-05	0
Bacteria	Firmicutes	Clostridia	Lachnospirales	Lachnospiraceae	Eisenbergiella	0	0.000127637	5.03493e-05	1.90273e-05	0.000119926	0.000133551	9.93739e-05	7.77665e-05	0.000130635	1.8402e-05	3.88455e-05	4.18778e-05	0.00105055	0.000171145	1.57282e-05	4.60737e-05	3.32546e-05	0.000185422	0	0.000104908	0.000162959	0	0.000936947	0.0015391	0.00126015	2.63762e-05	2.92393e-05	0.000195683	2.58967e-05	5.54216e-05	0.00036958	4.88854e-05	1.79237e-05	4.87979e-05	1.73862e-05	0	3.94485e-05	0	0	0.000338591	7.17399e-05	0	0.000107634	0.000362961
Bacteria	Firmicutes	Clostridia	Lachnospirales	Lachnospiraceae	Fusicatenibacter	0.0222077	0.0226811	0.0469381	0.0397861	0.0173692	0.0278789	0.0158833	0.0414651	0.0260255	0.0365463	0.0335625	0.0152016	0.0354754	0.0204732	0.0282479	0.0214857	0.0256726	0.0334687	0.0407152	0.0217788	0.0134238	0.0389537	0.00872749	0.00338602	0.00799846	0.0114736	0.0174413	0.0116236	0.00681082	0.0317982	0.0225108	0.0449094	0.0238565	0.0561339	0.0373455	0.021072	0.108168	0.179212	0.0345083	0.0207935	0.0521549	0.0364544	0.0401878	0.0097709
Bacteria	Firmicutes	Clostridia	Lachnospirales	Lachnospiraceae	CAG-56	0.000841997	0.000497785	0.00037762	0.00587944	0.00299814	0.00113519	0.000877803	0.000373279	0.000420937	0.0046189	0.00137902	0.000251267	0.000358726	0.00177563	0.00193457	0.00219618	0.00365801	0.00229923	0.00232188	0.00142674	0.000651837	0.00260111	0.00277614	0.000398356	0.00106763	0.00131881	0.00197366	0.00236777	0.000414347	8.31324e-05	0.000151192	0.00110807	0.0024914	0.00731969	0.00476381	0.00246187	0.00564114	0.000889743	0.000102247	0.0015137	0.0099001	0.000350242	0.000484353	0.000377479
Bacteria	Firmicutes	Clostridia	Lachnospirales	Lachnospiraceae	Blautia	0.122896	0.0669968	0.0649254	0.0896567	0.0536467	0.108844	0.0825963	0.0859787	0.0817923	0.067204	0.130618	0.0817245	0.0848259	0.108827	0.0671438	0.11328	0.0843005	0.0809368	0.0711374	0.133128	0.0576672	0.0838857	0.128761	0.190016	0.0521913	0.129111	0.0908174	0.101892	0.0180629	0.108003	0.117728	0.097119	0.1326	0.145743	0.0969279	0.075859	0.0907513	0.0979607	0.0479793	0.189293	0.0988217	0.158893	0.107742	0.0470687
Bacteria	Firmicutes	Clostridia	Lachnospirales	Lachnospiraceae	Shuttleworthia	0	0	0	3.80546e-05	1.99876e-05	3.33879e-05	0	3.11066e-05	0	0	0	0.000125633	0.000256233	8.55725e-05	1.57282e-05	1.53579e-05	0	0	0.000109695	0.000230797	0	2.09767e-05	1.73509e-05	0.000162964	0.000140017	2.63762e-05	0	0	0	2.77108e-05	0	0	0	4.87979e-05	0	0	0	0	5.11234e-05	0	0	0.000262682	0	1.45184e-05
Bacteria	Firmicutes	Clostridia	Lachnospirales	Lachnospiraceae	GCA-900066755	0	0	0	0	0	0	1.65623e-05	0	0	0	0	2.09389e-05	0	0	0	0	0	0	0	0	0	0	0	0	0	0	0	7.82733e-05	0	0	0	0	0	6.50639e-05	0	0.00012518	0	0	0	0	0	0	0	0.000159703
Bacteria	Firmicutes	Clostridia	Lachnospirales	Lachnospiraceae	Agathobacter	0.0522506	0.0149719	0.0344641	0.0575006	0.0385761	0.0559581	0.0270132	0.0207792	0.0656951	0.108995	0.0660762	0.0181959	0.01891	0.0437917	0.0722554	0.037289	0.0406205	0.0570544	0.0751047	0.0765825	0.0295364	0.0521061	0.0159107	0.0337516	0.0238204	0.048031	0.128171	0.0498209	0.00545125	0.0451409	0.0130865	0.064545	0.0181209	0.0344026	0.0846185	0.0340072	0.0548334	0.035483	0.0173053	0.0279836	0.0660724	0.0553675	0.0533864	0.0422051
Bacteria	Firmicutes	Clostridia	Lachnospirales	Lachnospiraceae	Roseburia	0.017448	0.00405887	0.00314683	0.00928533	0.0126921	0.0115856	0.00609494	0.0117272	0.011046	0.0130654	0.0168201	0.0125633	0.0146565	0.00864282	0.0308273	0.00910724	0.0115394	0.00467264	0.0335302	0.00841359	0.00391102	0.0176414	0.0142971	0.0941387	0.0114464	0.0148498	0.0287423	0.00999941	0.0031076	0.0107379	0.00120954	0.0131176	0.0136399	0.00359478	0.00674583	0.00930504	0.0149707	0.0159442	0.00718284	0.00452119	0.00973869	0.00233495	0.0593467	0.0040942
Bacteria	Firmicutes	Clostridia	Lachnospirales	Lachnospiraceae	Coprococcus	0.0211903	0.015993	0.0108377	0.0284268	0.0330995	0.0174285	0.0327934	0.00544366	0.0162714	0.0207574	0.0145476	0.0404749	0.00534246	0.026827	0.0423089	0.0290572	0.0250574	0.0294079	0.0308975	0.0391515	0.00588691	0.01976	0.0197106	0.0255853	0.025028	0.0325878	0.011915	0.020038	0.00574906	0.0415662	0.00703882	0.0288098	0.0141956	0.0254237	0.0180295	0.0179216	0.0213022	0.0188448	0.0337926	0.0294375	0.00186524	0.00408616	0.0053817	0.0231278
Bacteria	Firmicutes	Clostridia	Lachnospirales	Lachnospiraceae	Lactonifactor	0	0.000114874	0	0	0	0	0	6.22132e-05	0	0	0	0	3.84349e-05	2.13931e-05	0	4.60737e-05	0	0	0	2.09815e-05	0	0	3.47017e-05	0	0	0	0	0	0	0	0	0	0	0	0	0	0	0	2.55617e-05	0	0	0	0	0
Bacteria	Firmicutes	Clostridia	Lachnospirales	Lachnospiraceae	Marvinbryantia	0.00189449	0.0018635	0.00105734	0.00287313	0.000539665	0.0024707	0.00346153	0.000248853	0.00227886	0.00117773	0.000388455	0.00636543	0.000999308	0.00395773	0.000849324	0.00489918	0.00189551	0.000815857	0.000237673	0.00123791	0.000162959	0.000524417	0.00256793	0.000144857	0.00178521	0.00499829	0.000730983	0.00103712	0.000362553	0.00315903	0.000453576	0.000374788	0.00166691	0.000862097	0.00126919	0.000730216	0.000966488	0.000195743	0.000408988	0.000517846	0.000269025	2.91869e-05	0.000121088	0.00145184
[truncated: 51 more columns]

## Sheet: Supplementary-Data-2-2
Kingdom	Phylum	Class	Order	Family	Genus	Species	NZ830	NZ832	NZ834	NZ840	NZ841	NZ845	NZ846	NZ847	NZ848	NZ852	NZ853	NZ855	NZ856	NZ859	NZ860	NZ862	NZ863	NZ864	NZ865	NZ866	NZ867	NZ869	NZ871	NZ873	NZ874	NZ875	NZ876	NZ877	NZ878	NZ879	NZ880	NZ881	NZ882	NZ883	NZ884	NZ885	NZ886	NZ888	NZ889	NZ890	NZ891	NZ893	NZ894
Bacteria	Fusobacteriota	Fusobacteriia	Fusobacteriales	Fusobacteriaceae	Fusobacterium	ulcerans	0	0	0	0	0	0	0	0	0	0	0	0	0	0	0	0	0	0	0	0	0	0	0	0	0	0	0	0	0	0	0	0	0	0	0	0	0	0	0	0	0	0	0
Bacteria	Fusobacteriota	Fusobacteriia	Fusobacteriales	Fusobacteriaceae	Fusobacterium	mortiferum	0	0	0	0	0.000799015	0	0	0	0	0	0	0	0	0	0	0	0	0	0.000931836	0	0	0	0	0.00105524	0	0	0	0	0	0	0	0.000676617	0	0	0	0	0	0	0.000353286	0	0	0	0
Bacteria	Fusobacteriota	Fusobacteriia	Fusobacteriales	Fusobacteriaceae	Fusobacterium	nucleatum	0	0	0	0	0	0	0	8.26742e-05	0	0	0	0	0	0	0	0	0	0	0	0	8.364e-05	0	0	0	0.000478835	0	6.13008e-05	0	0	3.12422e-05	0	0	0	0	3.56392e-05	0	0	0	0	0	0	0	0
Bacteria	Verrucomicrobiota	Lentisphaeria	Victivallales	Victivallaceae	Victivallis	vadensis	0	0	0	0	0	6.15157e-05	0	0	0	0	0	0	0	0	0	0	0	0	4.65918e-05	0	0	0	0	0	0	0	0	0	0.000132026	0	0	0	0	0	0	0	0	0	0	0	0	0	0
Bacteria	Proteobacteria	Gammaproteobacteria	Burkholderiales	Sutterellaceae	Sutterella	stercoricanis	0	0	0	0	0	0	0	0	0	0	0.000405112	0	0	0	0	0	0	0.000114334	9.31836e-05	0	0	0.000190313	0	0	0	0	0	0	0	0	0	0	0	0	0	0.000128315	0	0	0	0	0	0	0
Bacteria	Proteobacteria	Gammaproteobacteria	Burkholderiales	Sutterellaceae	Sutterella	seckii	0	0	0	0	0	0	0	0	2.62695e-05	0	0	0	0	0.000304427	0	0.00012397	0	3.81112e-05	0	0.000122644	0.00957678	4.75783e-05	0	0	0	8.14885e-05	0	0	0	9.37266e-05	0	0	0	0	0	0	0	0	0	0	0.000200662	0	0
Bacteria	Proteobacteria	Gammaproteobacteria	Burkholderiales	Sutterellaceae	Sutterella	wadsworthensis	0.000259754	0.000422381	0.000275308	0.000612679	0.000765722	0	0	0.0200072	0.000367773	0.000970829	0	8.55103e-05	0.00118933	0.000652344	0.00013107	0.000247939	0.000318552	0.000686002	0.000139775	0.00057234	0.00802944	0	0.000560571	0	0.0118751	0.000353117	0.00079691	0.00188679	0.000561112	0	0.000572651	0.000756219	0.00121145	9.54441e-05	0.000819701	0.00218135	0.00052141	0.000442968	0.000201877	6.26684e-05	0.000936424	0.000194275	0
Bacteria	Proteobacteria	Gammaproteobacteria	Burkholderiales	Sutterellaceae	Parasutterella	excrementihominis	0.00106499	0.000591333	0.00162432	0.0001802	0.00029963	0.000123031	0.000388463	0.00013779	0.000288964	0.000462299	0.00022097	0.000513062	0.000297331	0.000565365	0.00294908	0.000216947	0.000127421	0	0.000698877	0.000613221	0	0.000237891	0.000118015	0.000473037	0.000638447	0.000162977	0.000214553	0.000188679	0	3.12422e-05	0.000964465	0.000238806	0.000293686	3.18147e-05	0.000106918	0	0.000162941	9.49217e-05	0	0.000219339	0.000334437	0	0.00291192
Bacteria	Proteobacteria	Gammaproteobacteria	Burkholderiales	Oxalobacteraceae	Oxalobacter	formigenes	0	0	8.25923e-05	0	3.32923e-05	0	0	0	0	0	0	0	0	0	0	0	0	0	0	0	0	0	0	0	0	0	0	0	0	0	0	0	0	0	0	0	0	0	0.000100939	0	0	0	0.000144155
Bacteria	Proteobacteria	Gammaproteobacteria	Pseudomonadales	Moraxellaceae	Acinetobacter	lwoffii	0	0	0	0	0	0	0	0	0	0	0	0	0	0	0	0	0	0	0	0	0	0	0	0	0	0	0	0	0	0	0	0	0	0	0	0	0	0	0	0	0	0	0
Bacteria	Proteobacteria	Gammaproteobacteria	Enterobacterales	Enterobacteriaceae	Escherichia/Shigella	coli	0	0	0	0	0	0	0	0	0	0	0	0	0	0	0	0	0	0	0	0	0	0	0	0	0	0	0	0	0	0	0	0	0	0	0	0	0	0	0	0	0	0	0
Bacteria	Proteobacteria	Gammaproteobacteria	Enterobacterales	Morganellaceae	Morganella	morganii	0	0	0	0	0	0	0	0	0	0	0	0	0	0	0	0	0	0	0	0	0	0	0	0	0	0	0	0	0	0	0	0	0	0	0	0.00175364	0	0	0	0	0	0	0
Bacteria	Desulfobacterota	Desulfovibrionia	Desulfovibrionales	Desulfovibrionaceae	Desulfovibrio	fairfieldensis	0	0	0	0	3.32923e-05	0	0	0	0	0	0	0.000171021	0	0	0	0	0.00105122	0	0	0	0	0	0	3.63875e-05	9.57671e-05	0	0.000398455	0	9.90197e-05	0	0	0	0	9.54441e-05	0	0	0	0	0	0	0	0	0
Bacteria	Desulfobacterota	Desulfovibrionia	Desulfovibrionales	Desulfovibrionaceae	Bilophila	wadsworthia	0.000415606	0.000337904	0.000385431	0.000540599	0.00296301	0.000184547	0.000712182	0.00179128	0.000236425	0.00235773	0.00088388	0.000384796	0.000346887	0.00156563	0.000163838	0.000495878	0.000445973	0.00030489	0.000279551	0.000735865	0.00033456	0.000523361	0.00129816	0.000473037	0.000798059	0.00162977	6.13008e-05	0.000566038	0.000396079	0.000312422	0.000482233	0.000437811	0.000183554	0.000127259	0.00146121	0.00192472	0.000195529	0	0.000100939	0.000188005	0.000568543	6.47585e-05	0.000403633
Bacteria	Proteobacteria	Alphaproteobacteria	Reyranellales	Reyranellaceae	Reyranella	aquatilis	0	0	0	0	0	0	0	0	0	0	0	0	0	0	0	0	0	0	0	0	0	0	0	0	0	0	0	0	0	0	0	0	0	0	0	0	0	0	0	0	0	0	0
Bacteria	Proteobacteria	Alphaproteobacteria	Rhizobiales	Rhizobiaceae	Mesorhizobium	amorphae	0	0	0	0	0	0	0	0	0	0	0	0	0	0	0	0	0	0	0	0	0	0	0	0	0	0	0	0	0	0	0	0	0	0	0	0	0	0	0	0	0	0	0
Bacteria	Actinobacteriota	Coriobacteriia	Coriobacteriales	Atopobiaceae	Atopobium	deltae	0	0	0	0	0	0	0	0	0	0	0	0	0	0	0	0	0	0	0	0	0	0	0	0	0	0	0	0	0	0	0	0	0	0	0	0	0	0	0	0	0	0	0
Bacteria	Actinobacteriota	Coriobacteriia	Coriobacteriales	Atopobiaceae	Atopobium	rimae	0	0	0	0	0	0	0	0	0	0	0	0	0	0	0	0	0	0	0	0	0	0	0	0	0	0	0	0	0	0	0.000120558	0	0	0	0	0	0	0	0	0	0	0	0
Bacteria	Actinobacteriota	Coriobacteriia	Coriobacteriales	Atopobiaceae	Atopobium	parvulum	0	0	0	3.60399e-05	0	0	0	0	0	0	0	0	2.47776e-05	0.000130469	0	0	0	0	0	0	0	0	0	0	0	2.71628e-05	0	0	0	0	0	0	0	0	0	8.55432e-05	0	0	0	0	0	0.000129517	0
Bacteria	Actinobacteriota	Coriobacteriia	Coriobacteriales	Coriobacteriaceae	Enorma	timonensis	0	0	0	0	0	0	0	0	0	0	0	0	0	0	0	0	0	0	0	0	0	0	0	0	0	0	0	0	0	0	0	0	0	0	0	0	0	0	0	0	0	0	0
Bacteria	Actinobacteriota	Coriobacteriia	Coriobacteriales	Coriobacteriaceae	Collinsella	aerofaciens	0.0775365	0.158759	0.224954	0.114715	0.107667	0.353654	0.0741964	0.146113	0.142591	0.077204	0.104372	0.103382	0.220669	0.10855	0.160201	0.108349	0.188201	0.0902855	0.138052	0.106823	0.150719	0.263679	0.152829	0.0386071	0.0264317	0.0566617	0.131766	0.0189623	0.0112552	0.101412	0.0110311	0.0770547	0.0122614	0.217231	0.158416	0.114115	0.227563	0.0966619	0.131372	0.142759	0.0542122	0.137288	0.00853395
Bacteria	Actinobacteriota	Coriobacteriia	Coriobacteriales	Coriobacteriaceae	Collinsella	bouchesdurhonensis	0	0	0	0	0	0	0	0	0	0	0	0	0	0	0	0	0	0	0	0	0	0	0	0	0	0	0.000459756	0	0	0	0	0	0	0	0	0	0	0	0	0	0	0	0
Bacteria	Actinobacteriota	Coriobacteriia	Coriobacteriales	Coriobacteriaceae	Collinsella	phocaeensis	0	0	0	0	0	0	0	8.26742e-05	0	0	0	0.000256531	0	0	0	0	0	0	0	0	0	0	0.01189	7.27749e-05	0	0	0	0	0	0	0	0	0	0	0	0	0	0	0	0	0	0	0
Bacteria	Actinobacteriota	Coriobacteriia	Coriobacteriales	Coriobacteriaceae	Collinsella	tanakaei	0.00176633	0	0	0.00010812	0	0	0	0.00129523	2.62695e-05	0	0	0.00158194	0	0	0	0	0.000541539	0	9.31836e-05	0	0	9.51565e-05	0.0785095	0	0.000255379	0.000108651	0.000183902	0.000518868	0	0.000499875	0	0.000955224	0	0	0	0.0046621	3.25882e-05	0	0	0	0	0	5.76618e-05
Bacteria	Actinobacteriota	Coriobacteriia	Coriobacteriales	Coriobacteriales_Incertae_Sedis	Raoultibacter	massiliensis	0	0.000112635	0.000192715	0.00021624	0	0	0	0	0	0	0	0	0	0	0	0	0	0	0	4.08814e-05	0	0	0	0	0	0	0	0	0	0	0	0	0	0	0	0	0	0	0.000302816	0	0	0	0
Bacteria	Actinobacteriota	Coriobacteriia	Coriobacteriales	Coriobacteriales_Incertae_Sedis	Raoultibacter	timonensis	0	0.000197111	0	0	0	0	0	0	0	0	0	4.27551e-05	0	0	0	6.19848e-05	0.000191131	0	0	0	0	0	0.000678586	0	0	0	0	0	3.30066e-05	3.12422e-05	0	0	0	0	0	0	0	3.16406e-05	0.000302816	0	0	0	0
Bacteria	Actinobacteriota	Coriobacteriia	Coriobacteriales	Eggerthellaceae	Slackia	exigua	0	0	2.75308e-05	0	0	0	0	0	0	0	0	0	0	0	0	0	0	0	0	0	0	0	0	3.63875e-05	0	0	0	0	0	0	0	0	0	0	0	0	0	0	0	9.40026e-05	0	0	0
Bacteria	Actinobacteriota	Coriobacteriia	Coriobacteriales	Eggerthellaceae	Slackia	isoflavoniconvertens	0.00800042	0.000929237	0.000578146	0.000756839	0.0147818	0	0.000809297	0.000523603	0.000709276	0.000832139	0	0.000940613	0.000668996	0.000130469	0.000491513	0.000464886	0.000796381	0.000609779	0.000978428	0	0.00037638	0.00923018	0.000737594	0.000254712	0.000351146	0.000135814	0.000337154	0.000141509	0.000297059	0.0276493	0.000210977	0.00039801	0.000256975	0	0.00042767	0	0.000228117	0.000284765	0.000302816	9.40026e-05	0.000200662	0.000129517	0.000403633
Bacteria	Actinobacteriota	Coriobacteriia	Coriobacteriales	Eggerthellaceae	Slackia	piriformis	0.000155852	0	0.000220246	0	0	0	6.47438e-05	0.000110232	0	0	0.000184142	0.000256531	0	0.00708881	0	0.00660138	0.00719929	0	4.65918e-05	0	0.00025092	0.000428204	0.000177022	0	0.000191534	0.00019014	0	0	0.000198039	9.37266e-05	0.000120558	7.9602e-05	0.000146843	6.36294e-05	0.000106918	0.0128315	0	0	0	9.40026e-05	0.000133775	0.000259034	0
Bacteria	Actinobacteriota	Coriobacteriia	Coriobacteriales	Eggerthellaceae	Senegalimassilia	anaerobia	0.000623409	0.000703968	0.0007158	0	9.98768e-05	0.000369094	0.000323719	0.000358255	0.00325741	0.000554759	0.000368283	0.000342041	7.43329e-05	0	0.000229373	0.000185954	0.000318552	0.000609779	0.000465918	0	4.182e-05	0.00927776	0.000206526	0	0	0	0.00493471	0.000660377	0.000594118	0.000187453	3.01395e-05	0	0	0	0.000142557	0.000556031	3.25882e-05	0.000126562	0.000252347	0	0	0.000453309	5.76618e-05
Bacteria	Actinobacteriota	Coriobacteriia	Coriobacteriales	Eggerthellaceae	Gordonibacter	urolithinfaciens	0	0.000253428	8.25923e-05	3.60399e-05	0	0	0	0	0.000210156	0	0	8.55103e-05	0.00101588	8.69792e-05	0	0	0	3.81112e-05	0	8.17628e-05	0	0	0	3.63875e-05	6.38447e-05	0	0	0	0	0	0.000120558	3.9801e-05	0	0	0	0	0.000260705	6.32811e-05	0	0	0	0.000129517	0
Bacteria	Actinobacteriota	Coriobacteriia	Coriobacteriales	Eggerthellaceae	Eggerthella	lenta	0.00137669	0.0012953	0.00390937	0.000973078	0.000765722	0.000984252	0	0.00248023	0.000866893	0.00129444	0.00482451	0.00119714	0.00374142	0.00100026	0.0013107	0.000495878	0.000573394	0.000800335	0.00102502	0.000899391	0.0016728	0.00104672	0.00427804	0.00549451	0.00124497	0.000923537	0.00079691	0.00367925	0.000297059	0.00284304	0.00358661	0.000318408	0.0017254	0.000954441	0.000249474	0.000513259	0	0.000980857	0.00166549	0.00410478	0.00531755	0.00984328	0.00285426
Bacteria	Actinobacteriota	Coriobacteriia	Coriobacteriales	Eggerthellaceae	Adlercreutzia	equolifaciens	0.00472752	0.0176837	0.00305591	0.00810898	0.0090555	0.00738189	0.0110388	0.00691708	0.00493866	0.0118349	0.000699739	0.0061995	0.00351842	0.0033487	0.0153024	0.00502076	0.00340851	0.00575479	0.0132321	0.0172928	0.00150552	0.00651822	0.00657934	0.00804163	0.00504373	0.00543257	0.00251333	0.000471698	0.00118824	0.000656086	0.0183851	0.00473632	0.0150881	0.0150165	0.00666453	0.00325064	0.0100697	0.00658124	0.00343192	0.0194272	0.00347814	0.000906618	0.000749604
Bacteria	Actinobacteriota	Thermoleophilia	Gaiellales	Gaiellaceae	Gaiella	occulta	0	0	0	0	0	0	0	0	0	0	0	0	0	0	0	0	0	0	0	0	0	0	0	0	0	0	0	0	6.60131e-05	0	0	0	0	0	0	0	0	0	0	0	0	0	0
Bacteria	Actinobacteriota	Actinobacteria	Bifidobacteriales	Bifidobacteriaceae	Scardovia	wiggsiae	0	0	0	0	0	0	0	0	0	0	0	0	0	0	0	0	0	0	0	0	0	0	0	0	0	0	0	0	0	0	0	0	0	0	0	0	0	0	0	0	0	0	0
Bacteria	Actinobacteriota	Actinobacteria	Bifidobacteriales	Bifidobacteriaceae	Alloscardovia	omnicolens	0	0	0	0	0	0	0	0	0	0	0	0	0	0	6.55351e-05	9.29771e-05	0	0	0	0	0	0	0	0	0	0	0	0	0	0	0	0	0	0	0	0	0	0	0	0	0	0	0
Bacteria	Actinobacteriota	Actinobacteria	Bifidobacteriales	Bifidobacteriaceae	Bifidobacterium	bifidum	0.00181828	0.0149523	0.00311098	0.00176596	0.0170124	0.00209154	0.0101324	0.0258219	0.017548	0.0261662	0.00773395	0.0224464	0.029634	0.0220492	0.0346025	0.0216017	0.00168833	0.00182934	0.0196617	0.0225665	0.00066912	0.00142735	0.00153419	0.00189215	0.000734214	0.0227896	0.0213633	0.00132075	0.00366373	0.000937266	0.00108502	0.0213333	0.000697504	0.000349962	0.0300795	0.0221129	0.00426905	0.000506249	0.0013122	0.000407345	0.000401324	0.000971377	0.000778434
Bacteria	Actinobacteriota	Actinobacteria	Bifidobacteriales	Bifidobacteriaceae	Bifidobacterium	animalis	7.79261e-05	0.0079126	0.000137654	3.60399e-05	0	0	0	0	7.88084e-05	0	0.000184142	0	0.000569885	0.000130469	0	3.09924e-05	0.00127421	0	0	0	0	0.000380626	0	0	0	5.43257e-05	0	0	3.30066e-05	0	0	0	0.00146843	3.18147e-05	0	0.00124038	0	0.000126562	0	0.000125337	0	0.0210465	0.000288309
Bacteria	Actinobacteriota	Actinobacteria	Bifidobacteriales	Bifidobacteriaceae	Bifidobacterium	longum	0	0	0	0	0	0	0	0	0	0	0	0	0	0	0	0	0	0	0	0.0035158	0	0	0	0	0	0	0	0	0	0	0	0	0	0	0	0	0	0	0	0	0	0	0
Bacteria	Actinobacteriota	Actinobacteria	Actinomycetales	Actinomycetaceae	Varibaculum	timonense	0.000103902	5.63174e-05	0	7.20799e-05	0	0	0	0.000303139	0	0	7.36567e-05	0	0	0	0	0	3.18552e-05	0	0	4.08814e-05	0	0.000142735	0	0	0.000127689	0	0	0.000849057	0	6.24844e-05	0	0.000477612	3.67107e-05	0	0	0.00389222	0	0	0	9.40026e-05	0	6.47585e-05	0
Bacteria	Actinobacteriota	Actinobacteria	Actinomycetales	Actinomycetaceae	Actinomyces	graevenitzii	0	0	0	0.00010812	0	0	0	0	0	0	0	0	4.95552e-05	0	0	0	0	0	0	0	0	0	0	0	0	2.71628e-05	0	4.71698e-05	0	0.000156211	6.02791e-05	0	3.67107e-05	0	0	0	0	0	0	3.13342e-05	0	0	0
Bacteria	Actinobacteriota	Actinobacteria	Actinomycetales	Actinomycetaceae	Actinomyces	odontolyticus	0.000545483	0.00135162	0.000578146	0.00025228	0.000199754	0	0.000291347	0	0.000394042	0.000600989	0.000478768	0.00136816	0.000322109	0.000391406	0.000393211	0.00052687	0.000159276	0.000190556	0.000279551	0.00400638	0.0006273	0.000428204	0.00123916	0.000873299	0	0.000217303	0.000337154	0.000896226	0.000165033	0.000156211	0.000482233	0.00139303	0.000256975	0.000572665	0.000534588	0.000384944	0.00035847	0.000126562	0	0.000846024	0.000133775	0.00168372	0.000518956
Bacteria	Actinobacteriota	Actinobacteria	Actinomycetales	Actinomycetaceae	Actinomyces	turicensis	0	0	0	0	0	0	0	0.00013779	0	0	0	0.000256531	0	8.69792e-05	3.27675e-05	0	0.000222987	0	0	0	0	0	0	0	6.38447e-05	0	0	0	0	3.12422e-05	0	0.000199005	0	0	0	0	0	0	5.04694e-05	0	0	0	2.88309e-05
Bacteria	Actinobacteriota	Actinobacteria	Actinomycetales	Actinomycetaceae	Actinomyces	gerencseriae	0	0	0	0	0	0	0	0	0	0	0	0	0	0	0	0	0	0	0	0	0	0	0	0	0	0	0	0	0	0	0	0	0	0	0	0	0	0	0	0	0	0	0
Bacteria	Actinobacteriota	Actinobacteria	Actinomycetales	Actinomycetaceae	Arcanobacterium	hippocoleae	0	0	0	0	0	0	0	0	0	0	0	0	0	0	0	0	0	0	0	0	0	0	0	0	0	0	0	0	0	0	0	0	0	0	0	0	0	0	0	0	0	0	0
Bacteria	Actinobacteriota	Actinobacteria	Micrococcales	Micrococcaceae	Rothia	mucilaginosa	2.59754e-05	0	0	0	0	0	0	0	5.25389e-05	0	0	0	0	0.000260938	3.27675e-05	0	0.000159276	0	4.65918e-05	0.000408814	0.00012546	0	0	0.000400262	0.000127689	0.00019014	0.000122602	0	0	3.12422e-05	0	0	0	0	0	0	0	0	0	0	0	6.47585e-05	0
Bacteria	Actinobacteriota	Actinobacteria	Corynebacteriales	Corynebacteriaceae	Lawsonella	clevelandensis	0	0	2.75308e-05	0	3.32923e-05	0	0	0	0	0	0	0	4.95552e-05	0	0	0	6.37105e-05	0	0	0	4.182e-05	0	0	0	0	0	0	0	0	0	0	0	0	0	0	0	0	0	0	0	0	0	2.88309e-05
Bacteria	Actinobacteriota	Actinobacteria	Corynebacteriales	Corynebacteriaceae	Corynebacterium	durum	5.19508e-05	0.000168952	0.000523085	0	0	0	3.23719e-05	8.26742e-05	0.000105078	0	7.36567e-05	0.000213776	0.000346887	0.000260938	3.27675e-05	0.000216947	0	0.000114334	0	4.08814e-05	0	0	5.90075e-05	0.00014555	0	5.43257e-05	6.13008e-05	0.000141509	0.000165033	0	0	7.9602e-05	0.000110132	0	0.000178196	0	3.25882e-05	0	0	3.13342e-05	0	0	0.000115324
Bacteria	Actinobacteriota	Actinobacteria	Corynebacteriales	Corynebacteriaceae	Corynebacterium	argentoratense	0	0	0	0	0	0	0	0	2.62695e-05	0	0	0.000427551	0	0	3.27675e-05	0	0	0	0	0	0.00016728	0	0	0	0	0	0	0	0	0	0	0	0.000220264	0	0	0	0	0	0	0	0	0	0.00031714
Bacteria	Actinobacteriota	Actinobacteria	Propionibacteriales	Propionibacteriaceae	Pseudopropionibacterium	propionicum	0	0	0	0	0	0	0	0	0	0	0	0	0	0	0	0	0	0	0	0	0	0	0	0	0	0	0	0	0	0	0	0	0	0	0	0	0	0	0	0	0	0	0
Bacteria	Actinobacteriota	Actinobacteria	Propionibacteriales	Propionibacteriaceae	Propionibacterium	freudenreichii	0	0	0	0.00010812	0	0	0	0	0	0	0	0	0.000123888	0	0	0	0	0	0	0	0	0	0	0.000618587	0	0	0	0	0	0	0.00153712	0	0	0	0	0	0	0	0	0	0	0	0
Bacteria	Actinobacteriota	Actinobacteria	Propionibacteriales	Propionibacteriaceae	Propionibacterium	acidifaciens	0	0	0	0	0	0	0	0	0	0	0	0	0	0	0	0	0	0	0	0	0	0	0	0	0	0	0	0	0	0	0	0	0	0	0	0	0	0	0	0	0	0	0
Bacteria	Firmicutes	Negativicutes	Acidaminococcales	Acidaminococcaceae	Phascolarctobacterium	faecium	0.00296119	0.0082505	0.00470776	0.00396439	0.00166461	0.00104577	0.00958208	0.0384986	0.0021541	0.00161805	0.000957537	0.00414725	0.00473253	0.00191354	0.00108133	0.00247939	0.00344037	0.001715	0.00223641	0.0208904	0.00100368	0.000380626	0.00221278	0.0124809	0.00217072	0.00195572	0.000490406	0.000283019	0.0015183	0.0393027	0.000301395	0.00624876	0.00253304	0.00060448	0.000641505	0.000427716	0.000814704	0.000158203	0.000605632	0.0024754	0.000334437	0.0141173	0.00112441
Bacteria	Firmicutes	Negativicutes	Acidaminococcales	Acidaminococcaceae	Phascolarctobacterium	succinatutens	0.00623409	0.000168952	0.000385431	0	0	0	0	0	0	0.000924599	0	0	0	0	0.000524281	0.000216947	0	7.62224e-05	0	0.000245288	0	0	0	0	0	0	0.000275854	0	0	0	0	0	0	0	0.000285114	0	0	0	0	0	0	0	0
Bacteria	Firmicutes	Negativicutes	Acidaminococcales	Acidaminococcaceae	Acidaminococcus	fermentans	0	0	0	0	0	0	0	0	0	0	0	0	0	0	0	0	0	0	0	0	0	0	0	0	0	0	0	0	0	0	0	0	0	0	0	0	0	0	0	0	0	0	0
Bacteria	Firmicutes	Negativicutes	Acidaminococcales	Acidaminococcaceae	Acidaminococcus	intestini	0.000155852	0.000281587	0.000247777	0.000288319	0.0236042	0	0	5.51162e-05	0	0.000600989	0	0	2.47776e-05	0	0.000720886	0.00012397	0	7.62224e-05	0.00107161	8.17628e-05	4.182e-05	0	0	0.000509424	0	0	0.000367805	0	9.90197e-05	0.00146838	6.02791e-05	0.000358209	7.34214e-05	9.54441e-05	0.0151823	0.000128315	0	0	0.000201877	0	0	0	0
Bacteria	Verrucomicrobiota	Verrucomicrobiae	Verrucomicrobiales	Akkermansiaceae	Akkermansia	muciniphila	0.00667567	0.0158815	0.025989	0.00919018	0.00286314	0.0141486	0.0498203	0.00564941	0.00509628	0.00332856	0.0117482	0.00932062	0.122501	0.0175698	0.00229373	0.0137606	0.0114679	0.00583101	0.00759446	0.00862598	0.0054366	0.00133219	0.00345194	0.00221963	0.0769329	0.00382996	0.00122602	0.00127358	0.0122784	0.061141	0.0698333	0.00270647	0.00374449	0.00273607	0.000605866	0.00149701	0.00322623	0.0281917	0.0284143	0.0828477	0.00327748	0.00427406	0.0804382
Bacteria	Synergistota	Synergistia	Synergistales	Synergistaceae	Cloacibacillus	evryensis	0	0	0	0	0	0	0	0	0	0	0	0.000513062	0	0	0	0	0	0	0	0	4.182e-05	0	0	0	0	0	0	0	0	0	0	0	0	0	0	0	0	0	5.04694e-05	0	0	0	0
Bacteria	Synergistota	Synergistia	Synergistales	Synergistaceae	Pyramidobacter	piscolens	0	0	0	0	0	0	0	0	0	0	0	0	0	0	0	0	0	0	0	0	0	0	0	0	0	0	0	0	0	0	0	0	0	0	0	0	6.51763e-05	0	0	0	0	0	0
Bacteria	Campilobacterota	Campylobacteria	Campylobacterales	Campylobacteraceae	Campylobacter	hominis	0	0	0	0	0	0	0	0	0	0	0	0	0	0	0	0	0	0	0	0	0	0	0	0	0	0	0	0	0	0	0	0	0	0	0	0	0	0	0	0	0	0	0
Bacteria	Campilobacterota	Campylobacteria	Campylobacterales	Campylobacteraceae	Campylobacter	ureolyticus	0	0	0	0	0	0	0	0	0	0	0	0	0	0	0	0	0	3.81112e-05	0	0	0	0	0	0	0	0	0	0	0	0	0	0	0	0	0	0	0	0	0	0	0	0	0
Bacteria	Bacteroidota	Bacteroidia	Bacteroidales	Bacteroidaceae	Bacteroides	plebeius	0.0066497	0.00199927	0.000220246	0.0014416	0.00306289	0.00270669	0.000323719	0.00110232	0.00123467	0	0.00206239	0.00115439	0.00148666	0.00769766	0.000196605	0.00675634	0.000732671	0.00160067	0.00526487	0.000163526	0.00037638	0.0048054	0.00120965	0.00298377	0.000319224	0.00839332	0.000183902	0.00160377	0.000231046	0.000437391	0.00135628	0.0115025	0.000256975	0.000254518	0.000213835	0.0311377	0	0.000601171	0.00166549	0	0	0.00174848	0.000749604
Bacteria	Bacteroidota	Bacteroidia	Bacteroidales	Bacteroidaceae	Bacteroides	coprocola	0	0.00118267	8.25923e-05	0.000900998	0.00139828	0.00215305	0.000550322	0.0711274	0.00097197	0.00041607	0.00150996	0.00320664	0.000619441	8.69792e-05	0	0	0.00382263	0.00095278	0.00135116	0.00028617	0	0.00118946	0.00687437	0.00105524	0.00054268	0.000325954	0.000275854	0.00103774	0.000165033	0.0014059	0.000482233	0.000756219	0.000110132	0	7.12784e-05	0.0154405	0	0.00053789	0.000605632	0	0	0.000518068	0.000432464
Bacteria	Bacteroidota	Bacteroidia	Bacteroidales	Bacteroidaceae	Bacteroides	coprophilus	0	0	0	0	0	0	0	0	0	0	0.000294627	0	0	0	0	0	0	0	0	0	0	0.000380626	0	0	0	0	0	0.000235849	0	0	0	0	0	0	0	0	0	0	0	0	0	0.000194275	0
Bacteria	Bacteroidota	Bacteroidia	Bacteroidales	Bacteroidaceae	Bacteroides	vulgatus	0.0294041	0.0172331	0.0210335	0.0467078	0.0287312	0.00867372	0.0163154	0.0037479	0.0121365	0.0186769	0.0313409	0.00483133	0.0191779	0.0348787	0.0250016	0.0235852	0.048643	0.0292313	0.00997065	0.00977066	0.02045	0.012751	0.00448457	0.0404628	0.0449148	0.0248268	0.164715	0.114009	0.00656831	0.0157148	0.059616	0.0204179	0.066116	0.00900356	0.0358174	0.0170659	0.0255165	0.0376839	0.0136267	0.00278874	0.227451	0.00712343	0.0665706
Bacteria	Bacteroidota	Bacteroidia	Bacteroidales	Bacteroidaceae	Bacteroides	massiliensis	0.000389631	0.00430828	0.000991108	0.00648719	0.000932184	0.000984252	0.000712182	0.0008543	0.0037828	0.00152559	0.0470666	0.00119714	0.00237865	0.00352266	0.000851956	0.00195252	0.00280326	0.00541179	0.000698877	0.00134909	0.00330378	0.00137977	0.00023603	0.000254712	0.000319224	0.00133098	0.01885	0.000801887	0.000165033	0.000374906	0.00198921	0.000477612	0.000110132	0.00101807	0.021241	0.000727117	9.77645e-05	0.000980857	0.000302816	0.00191139	0.00143808	0.00142469	0.000230647
Bacteria	Bacteroidota	Bacteroidia	Bacteroidales	Tannerellaceae	Parabacteroides	goldsteinii	0.000103902	0	0.000385431	0	0	0	0	0	0	0	0	4.27551e-05	0.000148666	0	9.83026e-05	0	9.55657e-05	0	9.31836e-05	0.000408814	0.00025092	0	0	0	6.38447e-05	0	0	0	0.000165033	0	0	0	0.000293686	0	0	4.27716e-05	9.77645e-05	0	0.00111033	6.26684e-05	0	0	0
Bacteria	Bacteroidota	Bacteroidia	Bacteroidales	Tannerellaceae	Parabacteroides	faecis	0	0	0	0	0	0	0	0	0	0	0	0.000470307	0	0	0.000360443	0	0	0	0	0	0	0	0	0	0	0	0	0	0	0	0	0	0	0	0	0	0	0	0	0	3.34437e-05	0	0
Bacteria	Bacteroidota	Bacteroidia	Bacteroidales	Tannerellaceae	Parabacteroides	johnsonii	0	0.000366063	0.00140407	0.000324359	0	0.000369094	0.000323719	0	0.000394042	0.000508529	0.000736567	0	9.91105e-05	0.000173958	0	0.000309924	0	0.00030489	0	0.00028617	0.00037638	0.000856409	0	0.000254712	0.000191534	0.000461768	0.000214553	0.0248113	0.000297059	0	0.00858977	0	0	0.000127259	0	0	0	0	0	0	0	0.000259034	0
Bacteria	Bacteroidota	Bacteroidia	Bacteroidales	Tannerellaceae	Parabacteroides	merdae	0.0161047	0.0021119	0.00280814	0.00908206	0.0134834	0.00086122	0.000841669	0.000936975	0.0100087	0.00115575	0.00191507	0.00453204	0.0110013	0.00534922	0.000917491	0.00514473	0.00471458	0.00838447	0.00260914	0.00290258	0.00142188	0.000666096	0.00657934	0.0104068	0.0262083	0.0113812	0.0161528	0.000377358	0.00930785	0.00534241	0.000210977	0.0119801	0.00121145	0.000445406	0.00302933	0.000427716	0.00052141	0.00806834	0.00186737	0.00498214	0.000702318	0.000971377	0.00599683
Bacteria	Bacteroidota	Bacteroidia	Bacteroidales	Porphyromonadaceae	Porphyromonas	endodontalis	0	2.81587e-05	0	7.20799e-05	0	0	0	0	0	0	0	0	0	0	0	0	0	0.00030489	0	0	0	0	0	0	0	0	0	0	0	0	0	0	0	0	0	0	0	0	0	0	0	0	0
Bacteria	Bacteroidota	Bacteroidia	Bacteroidales	Porphyromonadaceae	Porphyromonas	uenonis	0	0	0	0	0	0	0	0	0	0	0	0	0	0	0	0	0	0	0	0	8.364e-05	0	0	0	0	0	0	0	0	0	0	0	0	0	0	0	0	0	0	0	0	0	0
Bacteria	Bacteroidota	Bacteroidia	Bacteroidales	Porphyromonadaceae	Porphyromonas	asaccharolytica	0	2.81587e-05	0	0	0	0	0	0	0	0	0	0	0	0	0	0	9.55657e-05	0	0	0	0	0	0	0	0	0	0	0	0	0	0	0	0	0	0	0	0	0	0	0	0	0	0
Bacteria	Bacteroidota	Bacteroidia	Bacteroidales	Marinifilaceae	Butyricimonas	faecihominis	0	0	0.000110123	0	0.00029963	0	0.000323719	0	0	9.24599e-05	0	8.55103e-05	0	8.69792e-05	0	9.29771e-05	6.37105e-05	0	0.00363416	0	4.182e-05	0	0	0.000181937	0.00383068	0	0.000245203	0	0	0	0	0.000159204	0	0	0	0	0	0.000253125	0	0	0	0	0
Bacteria	Bacteroidota	Bacteroidia	Bacteroidales	Marinifilaceae	Butyricimonas	paravirosa	0	0	0	0	0.000665845	0	6.47438e-05	8.26742e-05	0	0	0	0	0	0	0	0	0	7.62224e-05	0.000186367	0	0	0	0	0	0	0	0	0	0	0	0	0	0	0	0	0	0	0.000284765	0.000100939	0	0	0	0
Bacteria	Bacteroidota	Bacteroidia	Bacteroidales	Marinifilaceae	Butyricimonas	virosa	0	0	0	0	0	0	3.23719e-05	0	5.25389e-05	0	0	0	0	0	0	0	0	0.000647891	0	0	0	0	0	0	0	0	0	0	0.000330066	0	0	0	0.000110132	0	0	0	0	3.16406e-05	0	0.00191139	0	0	0.000172985
Bacteria	Bacteroidota	Bacteroidia	Bacteroidales	Marinifilaceae	Odoribacter	splanchnicus	0.0083381	0.000985555	0.00134901	0.001802	0.000632553	0.000553642	0.00611829	0.0109957	0.00173379	0.00568628	0.00261481	0.00145367	0.000495552	0.00169609	0.000688118	0.00142565	0.000477829	0.001372	0.000698877	0.00163526	0.00112914	0.000380626	0.00330442	0.00112801	0.0195365	0.0038028	0.00613008	0.00674528	0.00663432	0.00249938	0.00596763	0.00262687	0.0104258	0.000636294	0.00167504	0.00645851	0.00237894	0.000474608	0.00524881	0.00589083	0.0115381	0.000259034	0.000518956
Bacteria	Bacteroidota	Bacteroidia	Bacteroidales	Rikenellaceae	Alistipes	shahii	0.00384436	0.00166136	0.0106269	0.00165784	0.00139828	0.000984252	0.00848143	0.00755091	0.000709276	0.000832139	7.36567e-05	0.00183847	0.00118933	0.00221797	0.000163838	0.00223145	0.00254842	0.00163878	0.0138844	0.00245288	0.00200736	0.00104672	0.00171122	0.000909686	0.033295	0.00464485	0.00076626	0.000613208	0.00934086	0.000656086	0.0080774	0.00891542	0.00157856	0.000763553	0.00174632	0.000384944	0.00306329	0.00534726	0.000555163	0.00532682	0.0129093	0.000453309	0.0023353
Bacteria	Bacteroidota	Bacteroidia	Bacteroidales	Rikenellaceae	Alistipes	finegoldii	0.0018962	0.00132346	0.00280814	0.0012614	0.000532676	0.00387549	0.00194231	0.00515336	0.000472851	0.00651842	0.00508231	0.00158194	0.00148666	0.000478386	0.00183498	0.000960764	0.00108308	0.000914669	0.00773424	0.00126732	0.00071094	0.00161766	0.00109164	0.000946074	0.0296878	0.00657341	0.00603813	0.000377358	0.0161732	0.00577981	0.00536484	0.00123383	0.00209251	0.00054085	0.000712784	0.00145423	0.000716939	0.0010125	0.0128192	0.0194899	0.000434768	0.00116565	0.0354332
Bacteria	Bacteroidota	Bacteroidia	Bacteroidales	Rikenellaceae	Alistipes	obesi	0.00067536	0.00022527	0.0007158	0.000288319	0.00106535	0.00270669	0.00246026	0.00688952	0.000315234	0.00023115	0.000699739	0.00158194	7.43329e-05	0.000304427	0.00183498	0.000836794	0.00226172	0.000762224	0.0100172	0.000694984	0.00054366	0.000475783	0.000885112	0.000691362	0	0.00111368	0.000582358	0.00683962	0.0030036	0.000562359	0.000120558	0.00107463	0.000183554	0.000222703	0.000748423	0.00278015	0.000814704	0.000189843	0.0219542	0.000532682	0.000401324	0.000453309	0.000374802
Bacteria	Bacteroidota	Bacteroidia	Bacteroidales	Rikenellaceae	Alistipes	putredinis	0.0114551	0.00312562	0.00558875	0.00472123	0.0116856	0.00824311	0.0214949	0.00126767	0.0146058	0.0204799	0.00154679	0.00376245	0.00322109	0.004175	0.00337506	0.00536168	0.00586137	0.00575479	0.0276289	0.00494665	0.00179826	0.00275954	0.00203576	0.00433011	0.0878184	0.012685	0.0159382	0.00132075	0.0173945	0.0143714	0.0123572	0.0154826	0.0138032	0.000572665	0.00901671	0.02284	0.00749527	0.0189211	0.0123145	0.010497	0.00113709	0.00103614	0.00138388
Bacteria	Bacteroidota	Bacteroidia	Bacteroidales	Rikenellaceae	Alistipes	massiliensis	0	0	0	0	0	0	0.000356091	0.00124011	0	4.62299e-05	0	4.27551e-05	0	0	0.001409	0	0	0	0	0	0	0	0.000147519	0	0	0	3.06504e-05	0	0	0	0	0	0	0	0	0	0	0	0	0	0	0	0
Bacteria	Bacteroidota	Bacteroidia	Bacteroidales	Rikenellaceae	Alistipes	inops	0.000259754	0.000281587	0.000220246	0.00133348	0.000399507	0.000676673	0.00178045	0.013283	0.000105078	0	0.00022097	0.000641327	0.000297331	0.000652344	0.000229373	0.000216947	0.00066896	0.000152445	0.000465918	0	0.00079458	4.75783e-05	0.000678586	0.000254712	6.38447e-05	0.000244466	0.000490406	0.0120755	0.000561112	0.000531117	0	0.000199005	3.67107e-05	0.00171799	0	0.000171086	6.51763e-05	0	0.000252347	0.00115937	0.000200662	0	0
Bacteria	Bacteroidota	Bacteroidia	Bacteroidales	Rikenellaceae	Alistipes	indistinctus	0.000285729	0.000591333	0.00165185	0.000756839	9.98768e-05	0	0.00381988	0.000220465	0.000262695	0.00023115	3.68283e-05	0.000513062	0.000198221	0.000434896	0	0.000557863	0.000955657	0.000114334	9.31836e-05	0	0.00025092	0	0.00120965	0	6.38447e-05	0.000977862	0.000122602	9.43396e-05	0.00155131	6.24844e-05	0.00443051	0	7.34214e-05	0.000127259	3.56392e-05	0.00337896	0.000325882	0	0.00201877	0	0.000367881	6.47585e-05	0.000115324
Bacteria	Bacteroidota	Bacteroidia	Bacteroidales	Rikenellaceae	Alistipes	ihumii	0.00184425	0.000901078	0.00123888	0.000720799	0.000599261	0.000123031	0.0106504	0.00473999	0.000761815	0.0013869	0	0.00200949	0.000346887	0.000173958	6.55351e-05	0.000774809	0.000796381	0.000343001	0.000745469	0.000858509	0.00037638	0.000142735	0.00165221	0.000327487	0.0176211	0.00228168	0.000858211	9.43396e-05	0.0015183	0.000156211	0.00497303	0.00378109	0.000660793	0.000159074	0.000605866	0.000299401	0.000228117	0.00151875	0.033764	0.00122203	0.000234106	0.000259034	0.00268127
Bacteria	Bacteroidota	Bacteroidia	Bacteroidales	Barnesiellaceae	Barnesiella	intestinihominis	0	0.000788444	0.000798392	0.000540599	0.000366215	0.0231914	0	0	0.000341503	0	0.000368283	0.000427551	0.000272554	0.000739323	0	0.000774809	0.00637105	0.00129578	0.018031	0.000694984	0.00037638	0.00223618	0	0.0002911	0.000638447	0	0	0.000471698	0	0	0.000271256	0.000238806	0.000293686	0.00190888	0	0.000470488	0	0.0144914	0.000353286	0.00394811	0	0.000194275	0
Bacteria	Bacteroidota	Bacteroidia	Bacteroidales	Barnesiellaceae	Coprobacter	secundus	0	0	0	0	0	6.15157e-05	0	0	0	0	0	0	0	0	0	0	0	0	0	0	4.182e-05	0	0	0	0	0	0	0	0	0	0	3.9801e-05	0	0	0	0	0	0	0	0	0	0	0
Bacteria	Bacteroidota	Bacteroidia	Bacteroidales	Barnesiellaceae	Coprobacter	fastidiosus	0.000779261	8.44761e-05	0.000165185	0	0	0	0.000323719	0	0	0	0	0	0	0	9.83026e-05	0.00012397	0	0	0	0	0	0	0	0	0	0.000407443	0	0	0	0	0	0.000199005	0.000734214	0	3.56392e-05	0	0.000130353	0	0	0	0	0	0.00152804
Bacteria	Bacteroidota	Bacteroidia	Bacteroidales	Bacteroidaceae	Bacteroides	caccae	0.0149878	0.00323825	0.00206481	0.00291923	0.00442787	0.0031373	0.00624777	0.00190151	0.00538524	0.0430401	0.0117482	0.00260806	0.00926683	0.00421849	0.00137624	0.00415298	0.0102255	0.00533557	0.0150957	0.00470136	0.0220391	0.00271196	0.0023308	0.0172113	0.0599821	0.00939834	0.0104518	0.0404245	0.0114203	0.0107161	0.0378854	0.00692537	0.0161894	0.00248155	0.00206707	0.00829769	0.0043994	0.010473	0.0121631	0.00225606	0.0163205	0.00239606	0.00467061
Bacteria	Bacteroidota	Bacteroidia	Bacteroidales	Bacteroidaceae	Bacteroides	clarus	0.000727311	0.000309746	0.000688269	0	0.000266338	0	0	8.26742e-05	7.88084e-05	4.62299e-05	0	0.000555817	0	8.69792e-05	0	9.29771e-05	0	0	4.65918e-05	0	8.364e-05	0	0	7.27749e-05	0	0.00019014	3.06504e-05	0	0.000198039	0	0	0	0	3.18147e-05	0	0	0	0	0	0	6.68874e-05	0	0
Bacteria	Bacteroidota	Bacteroidia	Bacteroidales	Bacteroidaceae	Bacteroides	ovatus	0.000623409	0.00140794	0	0.000973078	0	0	0.00336668	0	0.000656737	0.000739679	0	0	0.00636785	0.00191354	0.00163838	0.000278931	0.000127421	0.000800335	0.000326143	0	0.00129642	0	0.00106213	0.000582199	0.000319224	0.000977862	0.0101146	0.000235849	6.60131e-05	0.00146838	0.00352633	0.00867662	0	0.00111351	0.000392031	0	0.00928762	0.000506249	0.000908449	0.000376011	0.0557841	0.000582826	0.000115324
Bacteria	Bacteroidota	Bacteroidia	Bacteroidales	Bacteroidaceae	Bacteroides	fragilis	0	0	0	0	0	0	0	0	0	0	0	0	0	0	0	0	0	0	0.0100172	0.000204407	0	0	0	0	0	0	0	0	0	0	0	0	0	0	0	0	0	0	0	0	0	0	0.00147038
Bacteria	Bacteroidota	Bacteroidia	Bacteroidales	Bacteroidaceae	Bacteroides	salyersiae	0.00142865	0	0.000110123	0	0	0	0.000161859	0	0.000131347	0	0.000368283	0.000171021	0.000123888	0.000608854	0.00013107	0.00052687	0	0	0	8.17628e-05	0.00012546	0.000237891	0	0.00014555	0	0.00076056	9.19512e-05	0.0136792	0.000198039	0	0	0.000477612	0.000587372	0	0	4.27716e-05	0.00087988	9.49217e-05	0	0.00206806	0.00414702	0.000388551	0.000172985
Bacteria	Bacteroidota	Bacteroidia	Bacteroidales	Bacteroidaceae	Bacteroides	nordii	0.000441581	0.000168952	0.000275308	0	0	0	0.000615066	5.51162e-05	0	0	0.000368283	8.55103e-05	0	0	0	0.000154962	6.37105e-05	0	0	0	0	9.51565e-05	0	0.000254712	0.000127689	0	0.000704959	0	0	0.00196826	0	0	0	0	7.12784e-05	0	0	0	0.000302816	0	0.00090298	0	0.000144155
Bacteria	Bacteroidota	Bacteroidia	Bacteroidales	Bacteroidaceae	Bacteroides	bouchesdurhonensis	0	0	0	0	0	0	0	0	0	0	0	0	0	0	0	0	0	0	0	0	0	0	0	0	0	0	0	0	0	0	0	0	0	0	0	0	0	0	0.00186737	0	0	0	0
Bacteria	Bacteroidota	Bacteroidia	Bacteroidales	Bacteroidaceae	Bacteroides	finegoldii	0.000207803	0.000394222	0.000192715	0.000324359	0	0	0.000161859	0	0.000157617	0	0	0	0	0.000521875	0.00104856	0.000185954	0.000509684	0.000876558	0.000279551	0	0	0.000951565	0	0.00207408	0	0	0.00260528	0.000235849	0	0	0.00461135	0	0	0.000159074	0.000677145	0	0.00127094	0.0112324	0	0.000376011	0	0	0
Bacteria	Bacteroidota	Bacteroidia	Bacteroidales	Bacteroidaceae	Bacteroides	stercoris	0	0	0	0	0	0	0	0.000551162	0	0	0	0.000897858	0	0.000565365	0	0	0.000509684	0.00030489	0	0	0.00079458	0.000142735	0.000324541	0	0	0.000271628	0	0	0	0.00749813	0	0	0	0.000222703	0	0.00893926	9.77645e-05	0.000284765	0	0.00297675	0	0.000194275	0
Bacteria	Bacteroidota	Bacteroidia	Bacteroidales	Bacteroidaceae	Bacteroides	eggerthii	0.00114292	0.000760285	0.00498307	0.00129744	0.00106535	0.00110728	0.00233078	0.000248023	0.000131347	0.000647219	0	0.000470307	0	0.00121771	0.00104856	0.000464886	0.000318552	0.000152445	0	0.00204407	0.0010455	0.000142735	0.000560571	0.000436649	0.100524	0.000651908	0.000551707	0.000566038	0.000132026	0.00721695	0	0.000119403	0.000991189	0.000445406	0	0.000128315	0.000162941	0	0	0.000626684	0.0101669	0	0.000374802
Bacteria	Bacteroidota	Bacteroidia	Bacteroidales	Bacteroidaceae	Bacteroides	intestinalis	0.000103902	0.000929237	0.000468023	0.000648719	0	0	0.000291347	0.000248023	0.00126093	0	0.000257798	0.000171021	0.0216804	0.000217448	0	9.29771e-05	0.000700815	0.000724113	0	0.00057234	0	0	0.00177022	0	0	0	0	0	3.30066e-05	0	0.000301395	0	0	0	0	0	0.00127094	0.00053789	0.000302816	0.0112803	6.68874e-05	6.47585e-05	5.76618e-05
Bacteria	Bacteroidota	Bacteroidia	Bacteroidales	Bacteroidaceae	Bacteroides	ndongoniae	0	0	0	0	0	0	0.000485578	0.000358255	0.000288964	0.000600989	0.000552425	0	0	0	0	0	0	0	0	0	0	0	0	0	0	0	0	0	0	0	0	0	0	0	0	0	0	0	0	0	0	6.47585e-05	0
Bacteria	Bacteroidota	Bacteroidia	Bacteroidales	Bacteroidaceae	Bacteroides	fluxus	0	0.000140794	0	0.00389231	0	0	0	0	0	0	0	0	7.43329e-05	0	0	0	0	3.81112e-05	0	0	0	0	0	0	0	0	0	0	0	0	0.000120558	0	0	0	0	0	0	0	0	0	0	0	0
Bacteria	Bacteroidota	Bacteroidia	Bacteroidales	Bacteroidaceae	Bacteroides	uniformis	0.00922126	0.00642018	0.022355	0.014452	0.00709125	0.00485974	0.00942022	0.0508722	0.0105603	0.0537654	0.0258535	0.00889307	0.00842439	0.0111333	0.0121895	0.00498977	0.00930173	0.00842258	0.0317756	0.0154532	0.0227919	0.0087544	0.0175842	0.0303471	0.129349	0.00915388	0.00429106	0.174245	0.0158432	0.0231192	0.0343591	0.0345871	0.0176946	0.00474039	0.0400941	0.0124893	0.012579	0.0236988	0.0122641	0.035063	0.0782248	0.00323792	0.0248811
Bacteria	Bacteroidota	Bacteroidia	Bacteroidales	Prevotellaceae	Paraprevotella	xylaniphila	0.00374045	0	0	0	0	0	0	0	0	0	0	0	0	0	0	0	0	0	9.31836e-05	0	0	0	0	0	0.000127689	0	0	0	6.60131e-05	3.12422e-05	6.02791e-05	0.00684577	0	0	0	0.00171086	3.25882e-05	0	0.000100939	0	0	0	2.88309e-05
Bacteria	Bacteroidota	Bacteroidia	Bacteroidales	Prevotellaceae	Paraprevotella	clara	0	0	0	0	0	0	0	0	0	0	0	0	0	0	0	0	0	0	0	0	0	0	0	0	0	0	0	9.43396e-05	0	0	0	0	0	0	0	0	0	0	0	0	0	0.000259034	5.76618e-05
Bacteria	Bacteroidota	Bacteroidia	Bacteroidales	Prevotellaceae	Prevotella	stercorea	0	0	0	0	0	0	0	0	0	0	0	0.000299286	0.000247776	0.000130469	0.00013107	0	0	0	0	0	0	0	0	0	0	0	0	0	0	0	0	0	0	0	0	0	0	0	0	0	0	0	0
Bacteria	Bacteroidota	Bacteroidia	Bacteroidales	Prevotellaceae	Prevotella	disiens	0	0	0	0	0	0	0	0	0	0	0	0	0	0	0	0	0	0	0	0	0	0	0	0	0	0	0	0	0	0	0	0	0	0	0	0	0	0	0	0	0	0	0
Bacteria	Bacteroidota	Bacteroidia	Bacteroidales	Prevotellaceae	Prevotella	copri	0.0329887	0.00681441	0.0192715	0.0357156	0.26251	0.0054749	0.0390405	0.000744068	0.0668295	0.0134529	0.00184142	0.0105178	0.0052033	0.0482735	0.00943705	0.0534618	0.0150675	0.118221	0.0165867	0.0327051	0.412094	0.00542392	0.00619579	0.0086966	0.00331993	0.0534293	0.0517379	0.00268868	0.117371	0.00165584	0.0357756	0.0078408	0.257195	0.00588572	0.00648633	0.0287425	0.00778857	0.00174023	0.00666196	0.00181738	0.00260861	0.0615205	0.00856278
Bacteria	Bacteroidota	Bacteroidia	Bacteroidales	Prevotellaceae	Prevotella	buccalis	0	0	5.50615e-05	0	0	0	0	0	0	0	0	0	0	0	0	0	0	0	0	0	0	0	0	0	0	0	0	0	0	0	0	0	0	0	0	0	0	0	0	0	0	0	0
Bacteria	Bacteroidota	Bacteroidia	Bacteroidales	Prevotellaceae	Prevotella	timonensis	0	0	0	0	0	0	0	0	0	0	0	0	7.43329e-05	0	0	0	0	0	0	0	0	0	0	0	0	0	0	0.000188679	9.90197e-05	0	0.000120558	0	0	6.36294e-05	0	0	0	0	0	0	0	0	0
Bacteria	Bacteroidota	Bacteroidia	Bacteroidales	Prevotellaceae	Alloprevotella	tannerae	0	0	0	0	0	0	0	0	0	0	0	0	0	0	0	0	0	0	0	0	0	0	0	0	0	0	0	0.000613208	0	0	0	0	0	0	0	0	0	0	0	0	0	0	0
Bacteria	Bacteroidota	Bacteroidia	Cytophagales	Spirosomaceae	Emticicia	soli	0	0	0	0	0	0	0	0	0	0	0	0	0	0	0	0	0	0	0	0	0	0	0	0.000109162	0	0	0	0	0	0	0	0	0	0	0	0	0	0	0	0	0	0	0
Bacteria	Firmicutes	Clostridia	Eubacteriales	Anaerofustaceae	Anaerofustis	stercorihominis	0	0.000140794	0	0	0	0	0	0	0	0	0	0	0	0	0	0	0	0	0	0.000163526	0	0	0	0	0	0	0	0	0	0	0	0	0	0	0	0	9.77645e-05	0	0	0	0	0	0
Bacteria	Firmicutes	Clostridia	Peptococcales	Peptococcaceae	Peptococcus	niger	0	0	0	0	0	0	0	0	0	0	0	0	0	0	0	0	0	0	0	0	0	0	0	0	0	0	0	0	0	0	6.02791e-05	0	0	0	0	0	0	0	0	0	0	0	0
Bacteria	Firmicutes	Bacilli	Erysipelotrichales	Erysipelatoclostridiaceae	Coprobacillus	cateniformis	0	0	5.50615e-05	7.20799e-05	0	0	0	0.000165348	0	0	0.000147313	0	0.000371664	0.000173958	0	0	3.18552e-05	3.81112e-05	0	0	0	4.75783e-05	0	0	0	2.71628e-05	0	0	0	0	3.01395e-05	0	0	9.54441e-05	0	8.55432e-05	0	0	5.04694e-05	0	0	0	2.88309e-05
Bacteria	Firmicutes	Bacilli	Erysipelotrichales	Erysipelatoclostridiaceae	Catenibacterium	mitsuokai	0	0	0	0	0.000466092	0.000492126	0.000226603	0.000413371	0.000157617	0.000924599	0.000478768	0.0309547	4.95552e-05	0.000130469	0.000327675	0.000278931	0.000573394	0.000266778	0.0011648	0.00028617	0.0004182	0.000666096	0.000295037	0.000946074	0	0	0.00637528	0.000377358	3.30066e-05	0.000374906	0	0.000716418	0	3.18147e-05	0.000570227	0.0181352	0	0	0.00075704	0	0	0.000259034	0
Bacteria	Firmicutes	Bacilli	Erysipelotrichales	Erysipelatoclostridiaceae	Erysipelotrichaceae_UCG-003	bacterium	0.0296899	0.0077718	0.00473529	0.00652323	0.00349569	0.0127953	0.00572982	0.0160939	0.00441327	0.0077204	0.0213604	0.00423276	0.0140985	0.0139167	0.0121895	0.0145354	0.0163099	0.00876558	0.01244	0.0125506	0.00359652	0.0178894	0.027645	0.0343134	0.00421375	0.0132011	0.0077239	0.0354717	0.00290458	0.0217133	0.0156726	0.00644776	0.0335903	0.0120578	0.00948002	0.00543199	0.00821221	0.0152191	0.00408802	0.0197092	0.0138122	0.034322	0.0224016
Bacteria	Firmicutes	Bacilli	Erysipelotrichales	Erysipelatoclostridiaceae	Erysipelatoclostridium	ramosum	2.59754e-05	0.000929237	0.000137654	0.0001802	0.000466092	0	0	0.000220465	0	0.00013869	7.36567e-05	0	0.000247776	0	6.55351e-05	0	0	0.000190556	0.000326143	0	0.00388926	0	0	0.000654974	0	0	0	0	0.000231046	0	0.000271256	0.00111443	0	0	7.12784e-05	0	0	0	0	0	0	0	0
Bacteria	Firmicutes	Bacilli	Erysipelotrichales	Erysipelotrichaceae	Dielma	fastidiosa	0	0	0	0	0	0	0	0	0	0	0	0	0	0	0	0	0	0	0	0	0	0	0	0	0	0	0	4.71698e-05	0	0	0.000120558	0	0	0	0	0	0	0	0	9.40026e-05	6.68874e-05	0	0
Bacteria	Firmicutes	Bacilli	Erysipelotrichales	Erysipelotrichaceae	Holdemanella	biformis	2.59754e-05	0	0	0	0.000898891	0	6.47438e-05	0.000523603	0.000157617	0.00027738	0.00022097	0.000342041	0	0	0	0	0.000318552	0.000190556	0.00121139	0.000122644	0.00016728	0.000142735	0.00023603	0.000764137	0	0	0	0	0.000198039	0.000749813	6.02791e-05	0.0236418	0	0.000159074	0.000213835	0	0	0	0.000504694	0	0	0	0
Bacteria	Firmicutes	Bacilli	Erysipelotrichales	Erysipelotrichaceae	Merdibacter	massiliensis	0	2.81587e-05	0	3.60399e-05	0	0	0	0	0	0	0	0	0	0	0	0	0	0	0	0	0	0	0	0	0	0	0	0	0	0	0.00111516	0	0	0	0	4.27716e-05	0	0	0	0	0	0	0
Bacteria	Firmicutes	Bacilli	Erysipelotrichales	Erysipelotrichaceae	Faecalicoccus	pleomorphus	0	0.00154873	2.75308e-05	0.00010812	0	0	0	0	0	0	0	0	0	0	0	0	0	0	0	0	0	0	0	0	0	0	0	0	0	0	0	0	0	0	0	0	0	0	0	0	0	0	0
Bacteria	Firmicutes	Bacilli	Erysipelotrichales	Erysipelotrichaceae	Holdemania	massiliensis	0	0.000112635	0	0.00014416	6.65845e-05	0	0.000194231	0	0	4.62299e-05	0	4.27551e-05	0	0	0	0	9.55657e-05	0	0	0	0	9.51565e-05	0	0.000363875	3.19224e-05	0	0	0	0	3.12422e-05	0	0	0	6.36294e-05	0	4.27716e-05	0	0.000158203	0	0	0	0	0
Bacteria	Firmicutes	Bacilli	Erysipelotrichales	Erysipelotrichaceae	Holdemania	filiformis	0	8.44761e-05	5.50615e-05	0.00014416	0	0	0	0	0	9.24599e-05	0	0	2.47776e-05	0	0	0	0	0	0	0	0	0	0.000177022	0	0	8.14885e-05	0	0	0	0	0.000331535	0.000119403	0	0	0	0	0	0	0.000353286	6.26684e-05	0	0	5.76618e-05
Bacteria	Firmicutes	Bacilli	Erysipelotrichales	Erysipelotrichaceae	Bulleidia	extructa	0	0	0	0	0	0	0	0	0	0	0	0	0	0	0	0	0	0	0	0	0	0	0	0	0	0	0	0	0	0	0	0	0	0	0	0	0	0	0	0	6.68874e-05	0	0
Bacteria	Firmicutes	Bacilli	Erysipelotrichales	Erysipelotrichaceae	Solobacterium	moorei	0	5.63174e-05	0	0	0	0	0	0	0	0	0	0	0	0	0	0	3.18552e-05	0	0	0	0	0	0	0	0	0	0	0	0	0	0	0	0	0	0	0	0	0	0	3.13342e-05	0	0	8.64927e-05
Bacteria	Firmicutes	Bacilli	Lactobacillales	Streptococcaceae	Streptococcus	anginosus	0	0	2.75308e-05	0	0	0	0	0	0	0.000508529	0	0	0	0	0.00026214	0	0	0	0	0	0	0	0	0	0	0	0.000153252	0	0	0	0	0	0	0	0.000285114	0	0	0	0	0	0	0	0
Bacteria	Firmicutes	Bacilli	Lactobacillales	Streptococcaceae	Streptococcus	mutans	0.00350668	8.44761e-05	0	0.00010812	0.000133169	0	0.0028811	0	0	0	0.000147313	0	4.95552e-05	4.34896e-05	0.000163838	0.00409099	9.55657e-05	0.000114334	0.000139775	0.000245288	0.0002091	0	0.000501564	0.000691362	0.00121305	0.000679071	0.00116472	0.000566038	0.00165033	0	3.01395e-05	0	0	0	0.000142557	0	0.00185752	6.32811e-05	0	0	0	0	0.00219115
Bacteria	Firmicutes	Bacilli	Lactobacillales	Aerococcaceae	Abiotrophia	defectiva	0	0	0	0	0	0	0	0	0	0	0	0	0	0	0	0	0	0	0	0	0	0	0	0	0	0	0	0	0	0	9.04186e-05	0	0	0	0	0	0	0	0	0	0	0	0
Bacteria	Firmicutes	Bacilli	Erysipelotrichales	Erysipelotrichaceae	Turicibacter	sanguinis	0.00345472	0.0239631	0.0186108	0.00497351	0.00369544	0.00332185	0.00339905	0.00179128	0.00244306	0.00147936	0.00224653	0.0120569	0.00800317	0.00182656	0.00304738	0.0048658	0.0251656	0.0184458	0.00428645	0.0513879	0.0025092	0.00604244	0.0137192	0.0239429	0.00370299	0.00127665	0.00799975	0.0116509	0.0959501	0.00287428	0.00183851	0.00242786	0.00267988	0.000986256	0.00605866	0.0260479	0.0122531	0.00139218	0.0100434	0.0453093	0.000969867	0.0893667	0.00276777
Bacteria	Firmicutes	Bacilli	Lactobacillales	Lactobacillaceae	Lactobacillus	ruminis	0	0	0	0.00014416	0.0341912	0.000615157	0	0	0	0	0	0	0	0	0	0	0	0	0.0011182	0	0	0	0	0.000800524	3.19224e-05	0	0	0	0	0	0	0.000477612	0	0	0	0	0	0	0.000656102	0	0	0	0
Bacteria	Firmicutes	Bacilli	Lactobacillales	Leuconostocaceae	Leuconostoc	carnosum	0	5.63174e-05	0	0	0	0	0	0	0	0	0	0	0	0	0	0	0	0	0	0	0	9.51565e-05	0	0	0	0	0	0	0	0	0	0	0	0	0	0	0	0	0	0	0	0	0
Bacteria	Firmicutes	Bacilli	Lactobacillales	Lactobacillaceae	Lactobacillus	delbrueckii	0.000103902	0	0	0.00014416	9.98768e-05	0.000184547	0	0.000110232	0	0	0	0.000256531	0	0	6.55351e-05	0	0	0	0	0	0	0	0.000206526	0	0	0	0	0	0.000132026	3.12422e-05	0	0	0	0	0.000285114	0	0	0	0.000100939	0	0	0	0.00294075
Bacteria	Firmicutes	Bacilli	Lactobacillales	Lactobacillaceae	Lactobacillus	alimentarius	0	0	0	0	0	0	0	0	0	0.00013869	0	0	0	0	0.00324399	0	0	0	0	0	0	0	0	0	0	0	0	0	0	0	0	0	0	0	0	0	0	0	0	0	0	0	0
Bacteria	Firmicutes	Bacilli	Lactobacillales	Lactobacillaceae	Lactobacillus	gastricus	0	0	0	0	0	0	0	0	0	0.00013869	0	0	0	0	3.27675e-05	0	0	0	0	0	0	0	0	0	0	0	0	0	0	0	0	0	0	0	0	0	0	0	0	0	0	0	0
Bacteria	Firmicutes	Bacilli	Lactobacillales	Lactobacillaceae	Lactobacillus	pontis	0	0	0	0	0	0	0	0	0	0	0	0	0	0	0	0	0	0	0	0	0.0002091	0	0	0	0	0	0	0	0	0	0	0	0	0	0	0	0	0	0	0	0	0	0
Bacteria	Firmicutes	Clostridia	Peptostreptococcales-Tissierellales	Peptostreptococcaceae	Peptostreptococcus	stomatis	7.79261e-05	0	0	0	0	0	0	0	0	0	0	0	2.47776e-05	0.000217448	0	6.19848e-05	9.55657e-05	7.62224e-05	0	0	0.0060639	0	0	3.63875e-05	0	0	0	4.71698e-05	0	0	0	0	0	0	0	0	3.25882e-05	0	0	0	0	0	0.000374802
Bacteria	Firmicutes	Clostridia	Peptostreptococcales-Tissierellales	Peptostreptococcaceae	Peptostreptococcus	anaerobius	0	0	0	0	0	0	0	0	0	0	0	0	0	0.000130469	0	6.19848e-05	0	0	0	0	0.00255102	4.75783e-05	0	0	0	0	0	0	0	0	0	0.000159204	0	6.36294e-05	0	0	0	0	0	0	6.68874e-05	0	8.64927e-05
Bacteria	Firmicutes	Clostridia	Peptostreptococcales-Tissierellales	Peptostreptococcaceae	Terrisporobacter	mayombei	0.00571458	0.0722271	0.0132423	0.00493747	0.00329594	0.00676673	0.00524425	0.00228732	0.00916805	0.00189543	0.00150996	0.00384796	0.00245298	0.00678438	0.0115669	0.00926672	0.0160869	0.0320134	0.00983087	0.0317649	0.00296922	0.00980112	0.00454358	0.0338767	0.00194726	0.00127665	0.00686569	0.00537736	0.167079	0.00702949	0.00201935	0.0175522	0.00367107	0.00496309	0.00367084	0.00303678	0.0161963	0.00303749	0.0702029	0.012659	0.0068894	0.0375599	0.00605449
Bacteria	Firmicutes	Clostridia	Peptostreptococcales-Tissierellales	Peptostreptococcaceae	Intestinibacter	bartlettii	0.00826017	0.125053	0.0621369	0.0156774	0.0203416	0.017532	0.00524425	0.00917684	0.0587385	0.0143313	0.00633448	0.107999	0.0266607	0.0139167	0.0320467	0.0137296	0.0584862	0.0537368	0.011648	0.019296	0.0317414	0.0526691	0.0191774	0.0543265	0.006991	0.00334103	0.0409489	0.0260377	0.0221804	0.0165584	0.00394828	0.0340697	0.0183554	0.0121532	0.0145051	0.0639863	0.0405397	0.0142699	0.014838	0.0226546	0.0126752	0.0486984	0.0101773
Bacteria	Firmicutes	Clostridia	Peptostreptococcales-Tissierellales	Peptostreptococcaceae	Romboutsia	hominis	0	0	0	0	0	0	0	0	0	0	0	0	0	0	0	0	0	0	0	0	0	0	0	0	0	0	0	0	0	0	0	0	0	0	0	0	0	0	0	0	0	0	0
Bacteria	Firmicutes	Clostridia	Peptostreptococcales-Tissierellales	Peptostreptococcaceae	Romboutsia	sedimentorum	0.000103902	0.00244981	0.000137654	0.00010812	0	0	0	0	0	4.62299e-05	0	0.00141092	0.000123888	8.69792e-05	0.000196605	6.19848e-05	0.000254842	0	0	0.00359756	0	0	8.85112e-05	0	0	5.43257e-05	0	0.000141509	0.0014853	0	0	0	0.000110132	0	0	0.000299401	0	0	0.000958918	0	0	0.000388551	0
Bacteria	Firmicutes	Clostridia	Monoglobales	Monoglobaceae	Monoglobus	pectinilyticus	5.19508e-05	0	0.000137654	0.00115328	0.000499384	0.00141486	0.000194231	0	0	9.24599e-05	0.000184142	0.000128265	0	0	0	0	0.000318552	0.000228667	0	0.00134909	0.00016728	4.75783e-05	0.000118015	0	0.00248994	0.000108651	6.13008e-05	0.000141509	0	6.24844e-05	0.000120558	0	3.67107e-05	3.18147e-05	0	0	9.77645e-05	0	0	0	3.34437e-05	0	8.64927e-05
Bacteria	Firmicutes	Clostridia	Clostridiales	Clostridiaceae	Clostridium_sensu_stricto_6	bornimense	0	0	0	0	0	0	0	0	0	0	0	0	0	0	0	0	0	0	0	0	0	0	0	0	0	0	0	0	0	0	0	0	0	0	0	0	0	0	0	0	0	0	0
Bacteria	Firmicutes	Clostridia	Clostridiales	Clostridiaceae	Sarcina	ventriculi	0	0	0.000578146	0	0	0.00399852	6.47438e-05	5.51162e-05	0	0.00036984	0	0	0	4.34896e-05	0.000393211	0	0	0	9.31836e-05	0.000531458	8.364e-05	0	5.90075e-05	3.63875e-05	0.000414991	5.43257e-05	0.000183902	0	0	0	0	0	0.000256975	6.36294e-05	3.56392e-05	0	0	0	0	0.000125337	0	0	0
Bacteria	Firmicutes	Clostridia	Clostridiales	Clostridiaceae	Clostridium_sensu_stricto_1	butyricum	0	0	0	0	0	0	0	0	0	0	0	0	0	0	0	0	0	0	0	0	0	0	0	0	0	0	0	0	0	0	0	0	0	0	0	0	0	0.000316406	0	0	0	0	0
Bacteria	Firmicutes	Clostridia	Clostridiales	Clostridiaceae	Clostridium_sensu_stricto_1	beijerinckii	0.000597434	0	0	0	0	0	0.000485578	0	0	4.62299e-05	0	0	0	0	0	0.000402901	0	0	0	0	0	0	0.000177022	0	0	0.00019014	0	0	0	9.37266e-05	0	0	0	0	7.12784e-05	0	0	0	0	0	0	0	0
Bacteria	Firmicutes	Clostridia	Clostridiales	Clostridiaceae	Clostridium_sensu_stricto_1	paraputrificum	0	5.63174e-05	0	0	0	0	0	0	2.62695e-05	0	0	0.0045748	0.000173443	0	3.27675e-05	3.09924e-05	0.000573394	0	0	0.000694984	0.00012546	0.00123703	5.90075e-05	0	0	0	0	0	0	0	0	0	0	0	0	0.000470488	0	0	0	0	0	6.47585e-05	0
Bacteria	Firmicutes	Clostridia	Clostridiales	Clostridiaceae	Clostridium_sensu_stricto_1	tertium	0	0	0	0	0.000133169	0	0	0	0	0.00018492	0	0	0	0.000217448	0	0	0	0	0	8.17628e-05	0.00016728	0	2.95037e-05	0	0.00724638	8.14885e-05	0	0	0	0	0	0	0.000110132	0.000318147	0	0	0	0	0	0.000125337	0	0	0
Bacteria	Firmicutes	Clostridia	Christensenellales	Christensenellaceae	Christensenella	minuta	0	0.00022527	0.000165185	0.00010812	0	0.000123031	0	0	0	0	0	0.000256531	0	0	0	0	0	0	0	0	0	0	0.000796601	0	0	0	0	4.71698e-05	0	0	0	0	0	0	0	0	0	0	0	0	0	0	0
Bacteria	Firmicutes	Clostridia	Christensenellales	Christensenellaceae	Christensenella	massiliensis	2.59754e-05	5.63174e-05	2.75308e-05	0	0	0	0.000226603	0	0	0	0	0.000171021	0	8.69792e-05	0	0	0	0	0	0	0	0	0	0	0	0.000135814	0	0	0	0	0	0	0	0	0	0	0	0	0	0	0	0	0
Bacteria	Firmicutes	Clostridia	Oscillospirales	Oscillospiraceae	Flavonifractor	plautii	0.00033768	0.000450539	0.000440492	0.000288319	0.000532676	0	0.000161859	0.00391325	0.000183886	0.00023115	0.000257798	0.000256531	0.000322109	0.000434896	0.000393211	0	0.000318552	0.000190556	0.000652285	0.000245288	0.0029274	0.000428204	0.00023603	0.000654974	0.000319224	0.00019014	6.13008e-05	0	0	0.000218695	0.00217005	0.000119403	0.000256975	0.000254518	0.000178196	0.000641574	9.77645e-05	0.000221484	0.000353286	0.000219339	0.00257516	0	0.000605449
Bacteria	Firmicutes	Clostridia	Oscillospirales	Oscillospiraceae	Pseudoflavonifractor	capillosus	0	0	0.000468023	0	0	0	0.00116539	0	0	0	0	0.000171021	4.95552e-05	0	0	0	6.37105e-05	7.62224e-05	4.65918e-05	0.000122644	0	0	5.90075e-05	0	0	2.71628e-05	0	0	0.000825164	0	0	0	0	0	0	0.000171086	0	0	0.000555163	0	3.34437e-05	0	2.88309e-05
Bacteria	Firmicutes	Clostridia	Oscillospirales	Oscillospiraceae	Intestinimonas	butyriciproducens	0	0.000140794	0.000110123	0	0	0	0	5.51162e-05	2.62695e-05	0	3.68283e-05	0	0.000123888	0	0	0	0	0	9.31836e-05	0	0	0	0	0	0.000638447	0	0	0.000283019	0	0	0	0	0	0	0	0	0	0	0	6.26684e-05	0	0	0
Bacteria	Firmicutes	Clostridia	Oscillospirales	Oscillospiraceae	Intestinimonas	timonensis	0	0	0	0	0	0	0	0	0	0	0	0	0	0	0	0	0	0	0	0	0	0	0	0	0	0	0	0	0	0	0	0	0	0	0	0	0	0	0	0	0	0	0
Bacteria	Firmicutes	Clostridia	Oscillospirales	Oscillospiraceae	Colidextribacter	massiliensis	0	2.81587e-05	0	0.000792879	9.98768e-05	0	0	0	7.88084e-05	0.00180297	0	0	4.95552e-05	0.000217448	0.000163838	0.000309924	0	0	0	0	4.182e-05	0	0	0	0	0	9.19512e-05	0	3.30066e-05	0	0	0	0.000660793	0	0.000106918	0	0	0	0	0	0	0	0.000288309
Bacteria	Firmicutes	Clostridia	Oscillospirales	Ruminococcaceae	Anaerotruncus	rubiinfantis	0	0	0	0	0	0	0	0	0	0	0.000110485	0	0	0	0	0	0	0	0	0	0	0	8.85112e-05	0	0	0	0	0	0	0	0	0	0	3.18147e-05	0	0	0	0	0	0	0	0	0
Bacteria	Firmicutes	Clostridia	Oscillospirales	Ruminococcaceae	Anaerotruncus	colihominis	2.59754e-05	0	8.25923e-05	0	0	0	0	2.75581e-05	7.88084e-05	0.00013869	0	0	0	8.69792e-05	0	0	0	0	9.31836e-05	0	0	0	0	0	0	8.14885e-05	0	0.000566038	0	0.000156211	6.02791e-05	0	0	3.18147e-05	0	0	6.51763e-05	0	0.000100939	0.000219339	0.000334437	0	0.000230647
Bacteria	Firmicutes	Clostridia	Oscillospirales	Ruminococcaceae	Harryflintia	acetispora	0	0	0	0	0	0	0.000129488	0	0	0	0	8.55103e-05	0	0	0	0	0	0	0	0	0	4.75783e-05	5.90075e-05	0	0	0	0	0.000235849	0	0.000187453	0	0	0	0	0	0	0	0	0	0.000125337	0	0	0
Bacteria	Firmicutes	Clostridia	Oscillospirales	Ruminococcaceae	Negativibacillus	massiliensis	2.59754e-05	0	0	0	6.65845e-05	0	0.000420835	0.000468487	2.62695e-05	0	0	0	0.000668996	0.000173958	0.000163838	3.09924e-05	3.18552e-05	0	9.31836e-05	0.000122644	0	9.51565e-05	0	0	0	0	0	0	0	0	0.000271256	0	0	0	0	0	3.25882e-05	0	0	0	0	0	8.64927e-05
Bacteria	Firmicutes	Clostridia	Oscillospirales	Ruminococcaceae	Phocea	massiliensis	0	0	0	0	0	0	0	0.000248023	0	0	0	0	0	0	0	9.29771e-05	0	0	0	0	0	0	0.000118015	0	0	0	0	0	0	0	0	0	0	0	0	0	0	0	0	0	0.000468212	0	0
Bacteria	Firmicutes	Clostridia	Oscillospirales	Ruminococcaceae	Ruminococcus	callidus	0.0156112	0.00121082	0.000908515	0.00425271	0.00426141	0.00159941	0.000906413	0.00559429	0.0127932	0.0036984	0.000736567	0.000641327	0.000619441	0.0156997	0.000720886	0.0154962	0.00060525	0.00148634	0	0	0.00046002	0.000761252	0.000354045	0.000582199	0	0.0021187	0.000582358	0.000943396	0.00709641	0	0.000271256	0	0.00936123	0.00283151	0.000605866	0.000855432	0.00325882	0.000379687	0.000656102	0	0.000334437	0.000582826	0.000663111
Bacteria	Firmicutes	Clostridia	Oscillospirales	Ruminococcaceae	Ruminococcus	champanellensis	0	0	0	0	0	0	0	0	0	0	0	0	0	0	0	0.00012397	9.55657e-05	0	4.65918e-05	0	0	0	0	0.0002911	0.000191534	0.000135814	0.000214553	0.000330189	0	0	0	0	0	0	0	0	0	0	0	0	0	0	0
Bacteria	Firmicutes	Clostridia	Oscillospirales	Ruminococcaceae	Ruminococcus	bicirculans	0.0016884	0.00281587	0.00261542	0.00248676	0.00269667	0.00436762	0.00731605	0.0224323	0.0339664	0.0837687	0.0147313	0.00342041	0.00740851	0.00191354	0.017334	0.00148763	0.00273955	0.00491635	0.00549783	0.0168023	0.00192372	0.0161766	0.00123916	0.00185576	0.00134074	0.0169768	0.00239073	0.0131604	0.00112222	0.0088103	0.00452093	0.0269055	0.00748899	0.000890812	0.0145051	0.00166809	0.000716939	0.00711913	0.0243767	0.00181738	0.000568543	0.00226655	0.00539138
Bacteria	Firmicutes	Clostridia	Oscillospirales	Ruminococcaceae	Ruminococcus	bromii	0.197491	0.082505	0.07158	0.0272822	0.0205746	0.132074	0.0389758	0.0123736	0.0744214	0.105312	0.152764	0.0295438	0.148443	0.0515352	0.150567	0.0633484	0.133919	0.0144441	0.0130457	0.0635297	0.0156825	0.00989628	0.0483271	0.0594935	0.00568218	0.042863	0.00757065	0.00863208	0.206918	0.0718883	0.00669098	0.0401592	0.005837	0.184748	0.0951923	0.00577417	0.0690543	0.00509413	0.125416	0.00263207	0.00588609	0.00880715	0.105492
Bacteria	Firmicutes	Clostridia	Oscillospirales	Ruminococcaceae	Subdoligranulum	variabile	0	0	0	0	0	0	0	0	0	0	0	0	0.00252732	0	0	0	0	0	0	0	0	0	0	0	0	0	0	0	0	0	0	0	0	0	0	0	0	0	0	0	0	0	0
Bacteria	Firmicutes	Clostridia	Oscillospirales	Ruminococcaceae	Faecalibacterium	prausnitzii	0.0676918	0.0218512	0.0297883	0.0580243	0.0731098	0.0270669	0.043346	0.141869	0.143353	0.0937081	0.151733	0.0255676	0.0151391	0.0936766	0.0727112	0.0849501	0.0508728	0.136705	0.110889	0.0825396	0.0350452	0.0677039	0.0220393	0.078233	0.0349231	0.148744	0.0695458	0.0503774	0.10879	0.114784	0.158896	0.0698109	0.0325991	0.0205205	0.146156	0.134517	0.0802972	0.0178769	0.033764	0.0546782	0.149895	0.0102966	0.152198
Bacteria	Firmicutes	Clostridia	Oscillospirales	Butyricicoccaceae	Butyricicoccus	faecihominis	0.00202608	0.000844761	0.000798392	0.00205428	0.00243034	0.00449065	0.00249264	0.000440929	0.0021541	0.00221904	0.00475086	0.000897858	0.000569885	0.00369662	0.00104856	0.00300626	0.000732671	0.000914669	0.000838653	0.0022076	0.00589662	0.00861167	0.0023603	0.000618587	0.00169189	0.00304224	0.0037087	0.00754717	0.000363072	0.00174956	0.00180837	0.000159204	0.00146843	0.00136803	0.000570227	0.000727117	0.000456234	0.00316406	0.000555163	0.00166071	0.00822715	0.0104261	0.00345971
Bacteria	Firmicutes	Clostridia	Oscillospirales	Butyricicoccaceae	Butyricicoccus	pullicaecorum	0	0	0	0	0	0	0	0	0	0	0	0	0	0	0	0.000154962	0	0	0.000186367	0	0	0	0	3.63875e-05	0	0	0	0	0	0	0	0	0	0	0	0	0	0	0	0	0	0	0
Bacteria	Firmicutes	Clostridia	Lachnospirales	Lachnospiraceae	Frisingicoccus	caecimuris	2.59754e-05	2.81587e-05	0	0	0	0	0	0	0	9.24599e-05	0	0	0	0	0.00013107	0	0	0	0	0	0	0	0	0	0	0	0	0	0	0	0	0	0	0	7.12784e-05	0	0	0	0	0	0	0	0
Bacteria	Firmicutes	Clostridia	Lachnospirales	Lachnospiraceae	Coprococcus	catus	0.00781859	0.00301298	0.010324	0.00756839	0.00362886	0.011688	0.00851381	0.00349988	0.00528016	0.00887615	0.00592936	0.00919236	0.00443519	0.014656	0.00596369	0.0170458	0.00936544	0.0156637	0.00517169	0.014145	0.0060639	0.0134171	0.00950021	0.00141911	0.000861904	0.0172484	0.00570097	0.0109906	0.00207941	0.00724819	0.000723349	0.00839801	0.00870044	0.0105625	0.00367084	0.00491873	0.00580069	0.00515741	0.014081	0.00526415	0.000735761	0.00479213	0.00789967
Bacteria	Firmicutes	Clostridia	Lachnospirales	Lachnospiraceae	Anaerostipes	caccae	0	0	0	0	0.000133169	0	0	0	0	0	0	0	7.43329e-05	0	0	0	0	0	0.000139775	0.000122644	0	0	0	0.000109162	0	0	0	4.71698e-05	0	0	0.000723349	0.000119403	0	0	0	0	0	0	0	0	0	0	8.64927e-05
Bacteria	Firmicutes	Clostridia	Lachnospirales	Lachnospiraceae	Anaerostipes	rhamnosivorans	0	0	0	0	0	0	0	0	0	0	0	0	0	0	0	0	0	0	0	0	0	0	0	0	0	0	0	0	0	0	0	0	0	0	0	0	0	0	0.000100939	0	0.000401324	0	5.76618e-05
Bacteria	Firmicutes	Clostridia	Lachnospirales	Lachnospiraceae	Anaerostipes	hadrus	0.067458	0.0504322	0.0571539	0.0587811	0.0243367	0.0832923	0.0505649	0.075702	0.0351486	0.0421155	0.0533643	0.0298858	0.0336976	0.0821954	0.0495118	0.0700118	0.133251	0.147414	0.0683036	0.0329095	0.0544078	0.0815967	0.232431	0.169857	0.0323054	0.233112	0.0424202	0.0763679	0.0212562	0.112159	0.112541	0.0377711	0.1029	0.11237	0.0408069	0.0553892	0.039008	0.0754311	0.0686383	0.103779	0.0555165	0.136252	0.136284
Bacteria	Firmicutes	Clostridia	Lachnospirales	Lachnospiraceae	Howardella	ureilytica	0	0	0	0	3.32923e-05	0	0	5.51162e-05	0.000919432	0	0	0	4.95552e-05	0	0	6.19848e-05	6.37105e-05	0	9.31836e-05	0.000163526	0	0	0	0.000254712	0	0	0	0	0	6.24844e-05	3.01395e-05	0	0.000146843	0	0	0	0	0	0	0.00278874	0	0	0
Bacteria	Firmicutes	Clostridia	Lachnospirales	Lachnospiraceae	Coprococcus	eutactus	0.0196634	0.00343536	0.00762602	0.0312106	0.0284649	0.00276821	0.0128516	0.00159837	0.00275829	0.00531644	0.00946488	0.00709735	0.00190788	0.0120466	0.0385346	0.0133577	0.0141756	0.00701246	0.0225504	0.0184784	0.002091	0.00337806	0.0015637	0.00200131	0.0415948	0.00611164	0.0040765	0.0337264	0.00650229	0.067983	0.000753489	0.0341095	0.00242291	0.00601298	0.0194234	0.00213858	0.00211823	0.000696092	0.00166549	0.0237827	0.000367881	0.00194275	0.000807265
Bacteria	Firmicutes	Clostridia	Lachnospirales	Lachnospiraceae	Lachnospira	pectinoschiza	0.00277937	0.000985555	0.000798392	0.0025228	0.00416153	0.000799705	0.000874041	0.000964533	0.0015499	0.0175674	0.00162045	0.00128265	0.00168488	0.00169609	0.00586539	0.00065084	0.00114679	0.00301079	0.0119275	0.000449695	0.00301104	0.0010943	0	0.00138272	0.000319224	0.000896374	0.0106663	0.00150943	0.000297059	0.00124969	0.000271256	0.00465672	0.000256975	0.000668109	0.000962258	0.000940975	0.000651763	0.000253125	0.000555163	0.000219339	0.00949801	0.00135993	0.00126856
Bacteria	Firmicutes	Clostridia	Lachnospirales	Lachnospiraceae	Dorea	longicatena	0.0507039	0.104891	0.145886	0.0553934	0.0319939	0.0394931	0.0781457	0.015901	0.0513568	0.0294485	0.0188561	0.0509641	0.0337719	0.0626685	0.0268039	0.0706936	0.0348496	0.0336522	0.0191026	0.0638568	0.0127969	0.048054	0.0779784	0.0363147	0.0262402	0.0313731	0.0297922	0.032783	0.0115853	0.0177143	0.0260707	0.0889552	0.0448972	0.0447315	0.0377419	0.048118	0.0351626	0.0635975	0.0569294	0.0293602	0.00284271	0.0507706	0.0242756
Bacteria	Deinococcota	Deinococci	Deinococcales	Deinococcaceae	Deinococcus	radiodurans	0.00532495	0	0	3.60399e-05	0	0	0.00453206	0	0	0	0	0	0	0	0	0.00424596	0	0	0	0.000122644	0	0	0.00115065	0.00149189	0.00150035	0.00141247	0.000827561	0.00108491	0.00320164	3.12422e-05	0	0	0	0	0	0	0.00133611	0	0	6.26684e-05	0	0	0.00230647
Bacteria	Firmicutes	Negativicutes	Veillonellales-Selenomonadales	Veillonellaceae	Dialister	succinatiphilus	5.19508e-05	0	0	0.000864958	0.0819323	0.000369094	0.000420835	0.000688952	0.000288964	0.000600989	7.36567e-05	0.000213776	0	0	0	0	0	0	0.00307506	0	0	0	0.000206526	0.00258351	0	0	0	0	0	0	0	0.00179104	0	0	0	0	0	0	0.00262441	0	0	0	0
Bacteria	Firmicutes	Negativicutes	Veillonellales-Selenomonadales	Veillonellaceae	Allisonella	histaminiformans	0	0	0	0	0	0	0	0	0	4.62299e-05	0	0	0	0	0	0	0	0	0	0.00188054	8.364e-05	4.75783e-05	0.00103263	0	0	0	0	0	0	6.24844e-05	0	0	3.67107e-05	0	0.000142557	0	0	0	0	3.13342e-05	0	0	0
Bacteria	Firmicutes	Negativicutes	Veillonellales-Selenomonadales	Veillonellaceae	Dialister	propionicifaciens	0	0	0	0	0	0.00965797	0	0	0	0	0	0	0	0	0	0	0	0.00167689	0	0	0	0	0	0	0	0	0	0	0	0	0	0	0	0	0	0	0	0	0	0	0	0	0
Bacteria	Firmicutes	Negativicutes	Veillonellales-Selenomonadales	Veillonellaceae	Dialister	invisus	0.0123123	0.011348	0.0121961	0.0432119	0.00532676	0.0066437	0.23748	0.011602	0.0857173	0.0396191	0.0241962	0.228441	0.0205654	0.125728	0.0250672	0.128928	0.00551096	0.0177598	0.0255323	0.0166796	0.00547842	0.0314017	0.0047206	0.00571283	0.0375407	0.00331387	0.032704	0.0448113	0.035284	0.00315546	0.157449	0.0464876	0.0795888	0.0240837	0.0444064	0.108811	0.0330444	0.0516058	0.0569294	0.00573416	0.0447142	0.0235073	0.0595358
Bacteria	Firmicutes	Negativicutes	Veillonellales-Selenomonadales	Veillonellaceae	Megasphaera	massiliensis	0	0	0.0007158	0.00021624	0	0	3.23719e-05	0.0245542	2.62695e-05	0.000739679	0.000147313	0.000513062	0	0	0.000163838	0.000185954	0.000350408	7.62224e-05	0.000186367	0.0208904	0	0	0.000324541	0	0.000414991	0	0.000306504	0	0	0.00434266	9.04186e-05	0	0.000183554	0	0	0	0	0	0	0.000156671	0	0	0
Bacteria	Firmicutes	Negativicutes	Veillonellales-Selenomonadales	Selenomonadaceae	Megamonas	funiformis	2.59754e-05	0.00763101	0	0.206293	0.000665845	0.00147638	0.000582694	0.000303139	0.00509628	0.000462299	0.00066291	0	0.00339453	0.000521875	0	0	3.18552e-05	0.00480201	0.000652285	4.08814e-05	0.00033456	0.00290227	0	0.000218325	0	0.000217303	0	0.000141509	0	0	0.00238102	0.000199005	0	0.000159074	0	0.0129598	0	0.00167695	0	0	6.68874e-05	0.000388551	0.000115324
Bacteria	Firmicutes	Negativicutes	Veillonellales-Selenomonadales	Selenomonadaceae	Mitsuokella	multacida	0.000311705	5.63174e-05	8.25923e-05	0	0	0	0	0	0	0	3.68283e-05	0	0	0	0	0	0	3.81112e-05	9.31836e-05	0	0	0	0	0	0	0	0	0	0	0	0	0	0	0	0	0	0	0	0	0	0	0	0
Bacteria	Firmicutes	Clostridia	Lachnospirales	Lachnospiraceae	Lachnospiraceae_FCS020_group	bacterium	0.00163645	0	0	0	0.000233046	0	0.000129488	0	0	0	0	0	4.95552e-05	0.00400104	0.00026214	0.00390504	0	0	0.00675581	0.000122644	0.00025092	0	0	0	0	0.00100503	0	0	0	0.00212447	0	0.000835821	0	0	0	0	0.000651763	0	0	0	0.00351159	0	8.64927e-05
Bacteria	Firmicutes	Clostridia	Lachnospirales	Lachnospiraceae	Dorea	formicigenerans	0.0117668	0.00644834	0.00933293	0.00569431	0.00569298	0.0043061	0.0116215	0.00490534	0.00543778	0.00610235	0.00567156	0.00547266	0.00644218	0.0141776	0.011141	0.016364	0.00780454	0.0033919	0.00656945	0.0138997	0.0120442	0.00856409	0.0071104	0.0100793	0.00430952	0.00548689	0.00809171	0.00707547	0.00178235	0.00434266	0.00488261	0.00943284	0.00848018	0.00658565	0.00491821	0.00739949	0.00540963	0.0024996	0.00686383	0.0171085	0.00511689	0.0320554	0.00305608
Bacteria	Firmicutes	Clostridia	Lachnospirales	Lachnospiraceae	Lachnoclostridium	edouardi	0.00238973	0.000732126	0.000578146	0.00136952	0.00312947	0.00123031	0.00139199	0.000468487	0.00328368	0.00240396	0.00316724	0.000812348	0.000470775	0.00169609	0.00157284	0.00133267	0.000987513	0.00346812	0.00372734	0.00114468	0.014637	0.00161766	0.00106213	0.00611309	0.000351146	0.00279777	0.00229878	0.000283019	0.000429085	0.00106223	0.000120558	0.00290547	0.00282673	0.000986256	0.00470437	0.00153978	0.000684351	0.000348046	0.000302816	0.000156671	0.010401	0.00550447	0.00493009
Bacteria	Firmicutes	Clostridia	Lachnospirales	Lachnospiraceae	Lachnospiraceae_NK4A136_group	bacterium	0.00989662	0.00104187	0.00217493	0.0023426	0.000466092	0.00043061	0.0028811	0.000633836	0.000656737	0.00355971	0.000589253	0.000855103	0.000569885	0.00104375	0.000491513	0.00167359	0.000286697	0.000800335	0.00577738	0.000694984	0.00100368	0.000333048	0.000737594	0.000654974	0.00150035	0.0185794	0.00180837	0.0123113	0.00115523	0.00237441	0.00135628	0.00107463	0.000403818	0.00143166	0.000962258	0.000513259	0.000814704	0	0.000908449	0.00310209	0.000434768	0	0.00648695
Bacteria	Firmicutes	Clostridia	Lachnospirales	Lachnospiraceae	Lachnoclostridium	pacaense	0	0	0	0	0	0	0	0	0	0	0	0	0	0	0	0	0	0	0	0	0	0	0	0	0	0	0	0	0	0	0	0	0	0	0	0	0	0	0	0	0	0	0
Bacteria	Firmicutes	Clostridia	Lachnospirales	Lachnospiraceae	Hungatella	hathewayi	0	0	0	0	0	0	0	0	0	0	0	0	0.00133799	0	0	0	0.00066896	0	0	0	0.00012546	0	0.000206526	0	0	8.14885e-05	0	0	0	0.000156211	0.000361675	0.000159204	0	0.000127259	0	0	6.51763e-05	6.32811e-05	5.04694e-05	0	0	0	0
Bacteria	Firmicutes	Clostridia	Lachnospirales	Lachnospiraceae	Eisenbergiella	tayi	0	0	0.000110123	0	6.65845e-05	0	0.000194231	0.00013779	0	4.62299e-05	7.36567e-05	8.55103e-05	0	0.000347917	3.27675e-05	3.09924e-05	6.37105e-05	3.81112e-05	0	0.000204407	0.00033456	0	0.000560571	0.00149189	0.00229841	5.43257e-05	6.13008e-05	0	6.60131e-05	3.12422e-05	0.000301395	0.000119403	3.67107e-05	9.54441e-05	0	0	0	0	0	0.000250674	0.000100331	0	0.000230647
Bacteria	Firmicutes	Clostridia	Lachnospirales	Lachnospiraceae	Eisenbergiella	massiliensis	0	0.000197111	0	0	0.000133169	0.000246063	0	0	0	0	0	0	0	0	0	0	0	0	0	0	0	0	0.000914616	0.00160105	0	0	0	0.000471698	0	0	0.000361675	0	0	0	3.56392e-05	0	6.51763e-05	0	0	0.000188005	0	0	0
Bacteria	Firmicutes	Clostridia	Lachnospirales	Lachnospiraceae	Fusicatenibacter	saccharivorans	0.0429373	0.0484611	0.102662	0.0752153	0.028931	0.0513656	0.0310446	0.0734698	0.0471012	0.0915353	0.0636394	0.0310402	0.0585991	0.0416196	0.058785	0.0433583	0.0491845	0.0664278	0.10376	0.0416173	0.0275594	0.0883528	0.0148404	0.00658613	0.0145885	0.0234144	0.036382	0.022783	0.0154141	0.0717008	0.0401157	0.0913035	0.048862	0.100089	0.076553	0.0431993	0.178713	0.318652	0.0681336	0.0264147	0.0972543	0.0808833	0.0848494
Bacteria	Firmicutes	Clostridia	Lachnospirales	Lachnospiraceae	Blautia	hydrogenotrophica	0	0.000394222	8.25923e-05	0	3.32923e-05	0	0.000161859	0	0	0	0.000368283	0	0.000222999	0	3.27675e-05	0	6.37105e-05	0	0	0.000776747	0	0.000237891	0.000265534	0.000109162	0.000159612	0	6.13008e-05	4.71698e-05	0	0.000124969	3.01395e-05	0	0	0	0	0	0.000130353	0	5.04694e-05	0	0	0	0
Bacteria	Firmicutes	Clostridia	Lachnospirales	Lachnospiraceae	Blautia	luti	0	0	0.000550615	0.000540599	0	0	0.000420835	0	0	0	0	0	0	0.00104375	0	0.00154962	0.000414118	0	0	0	0	0.000475783	0.00203576	0	0.000574603	0.000787722	0	0	0	0	0	0	0.00345081	0	0.000356392	0	0	0	0	0	0	0	0
Bacteria	Firmicutes	Clostridia	Lachnospirales	Lachnospiraceae	Blautia	faecis	0.0589641	0.0286092	0.0148391	0.0185606	0.0139495	0.0310655	0.0554207	0.0606829	0.0169701	0.0219592	0.0578942	0.0575484	0.00966327	0.0234409	0.0335212	0.0270873	0.0213749	0.0149777	0.0408144	0.0484853	0.00552024	0.0353507	0.0160205	0.0109162	0.0345081	0.0321336	0.0164593	0.0292453	0.00699739	0.0527993	0.0101269	0.0275025	0.0171806	0.0122805	0.0196728	0.0169803	0.0304373	0.012498	0.0331584	0.0718807	0.00782583	0.0569227	0.0258037
Bacteria	Firmicutes	Clostridia	Lachnospirales	Lachnospiraceae	Blautia	stercoris	0	0	0.000412961	0.000396439	9.98768e-05	0	6.47438e-05	0	0	0.00018492	0	0	0	0	0.000229373	0	0	0.000762224	0	0.00057234	0	0.00195071	0	0	0.000127689	0	0	0	0	0	0	0	0.00146843	0	3.56392e-05	0	0	6.32811e-05	0	3.13342e-05	0	0	8.64927e-05
Bacteria	Firmicutes	Clostridia	Lachnospirales	Lachnospiraceae	Blautia	coccoides	0	0	0	0	0	0	0	0	0	0	0	0	0	0	0	0	0	0	0	0	0	0	0	0.000400262	3.19224e-05	0	0	0	0	0	0	0	0	0	0	0	0	9.49217e-05	0	0	0	0	0
Bacteria	Firmicutes	Clostridia	Lachnospirales	Lachnospiraceae	Blautia	glucerasea	0	0.000112635	0	0	3.32923e-05	0	0	0	0	0	7.36567e-05	0	0.000123888	0	0	0	0	0	0	0	0	0	0	0	0	8.14885e-05	0	0	0	0	6.02791e-05	0	0	0	0	0	0	0	0	0	0	0	0
Bacteria	Firmicutes	Clostridia	Lachnospirales	Lachnospiraceae	Blautia	caecimuris	0.000103902	8.44761e-05	0	0	9.98768e-05	0	0	0.000551162	0.000105078	0.00018492	0	0	0	0	6.55351e-05	0	0	0.000152445	0	0	0	0	0	0	0	0	0.000183902	9.43396e-05	0	0	0.000150698	0	0	0	0	0	0	0	0	0	0.000133775	6.47585e-05	0.00031714
Bacteria	Firmicutes	Clostridia	Lachnospirales	Lachnospiraceae	Roseburia	inulinivorans	0.0205725	0.00270324	0.00156925	0.00688363	0.0126511	0.0086122	0.003917	0.0114917	0.00336249	0.0134529	0.00891246	0.00243704	0.00116455	0.00852396	0.0135002	0.00926672	0.00764526	0.00285834	0.0359689	0.00515106	0.00242556	0.00451994	0.0108869	0.00171021	0.00392645	0.00564987	0.0365659	0.0025	0.00198039	0.0146526	0.000753489	0.0229652	0.00664464	0.000763553	0.00459746	0.0103935	0.00599622	0.00607499	0.000958918	0.00564016	0.0155848	0.00084186	0.031887
Bacteria	Firmicutes	Clostridia	Lachnospirales	Lachnospiraceae	Roseburia	hominis	0.00184425	0.00132346	0.00189962	0.00176596	0.000499384	0.000615157	0.0036904	0.00132279	0.00149736	0.00392955	0.00206239	0.0157339	0.00151143	0.00191354	0.00366997	0.00179756	0.00277141	0.00205801	0.00167731	0.00237112	0.00117096	0.00204587	0.00737594	0	0.0094171	0.0127122	0.000888862	0.00386792	0.000924184	0.00106223	0.000331535	0.00608955	0.000917768	0.00165436	0.00723476	0.000384944	0.00332399	0.0212941	0.0042899	0.000438679	0.000869536	0.00259034	0.0104368
Bacteria	Firmicutes	Clostridia	Lachnospirales	Lachnospiraceae	Roseburia	intestinalis	0.00311705	0.00292851	0.00137654	0.0016218	0.00722442	0.0105807	0.00135962	0.00686196	0.0068826	0.0119273	0.0192244	0.002095	0.00505463	0.00413151	0.0440068	0.00350214	0.00410933	0.00282023	0.032987	0.00457872	0.0037638	0.0223618	0.0023603	0.155192	0.00245802	0.00551406	0.00545577	0.00698113	0.00333366	0.0068108	0.000753489	0.00210945	0.0132893	0.00404047	0.00117609	0.0040633	0.0134263	0.000727733	0.00575351	0.000376011	0.00123742	0.0015542	0.00224881
Bacteria	Firmicutes	Clostridia	Lachnospirales	Lachnospiraceae	Lachnospiraceae_UCG-001	bacterium	0	0	0	0	0	0	0	0	0.000105078	0	0	0.000256531	0	0.000391406	0.000753654	0	0	0.000762224	0.00242277	0	0.00033456	0	0	0.000181937	0	0.000298791	0.00150187	0	0	0.00099975	0	0.00171144	0.000881057	0.000318147	0.000178196	0.000128315	0.000130353	0	0.000302816	0	0.00595298	0	0.000144155
Bacteria	Firmicutes	Clostridia	Lachnospirales	Lachnospiraceae	Coprococcus	comes	0.0193776	0.028384	0.00561628	0.0103795	0.0163465	0.0131644	0.0340552	0.00391325	0.0184412	0.0243632	0.0121902	0.0655436	0.00361753	0.0253979	0.0402385	0.0253518	0.0207696	0.0365486	0.00587057	0.0401047	0.00384744	0.0263108	0.0220098	0.0326759	0.00319224	0.0393318	0.0149267	0.00311321	0.00587517	0.0150587	0.0092227	0.0271841	0.0146476	0.0331191	0.0120817	0.026219	0.0199439	0.0211675	0.045372	0.0172338	0.00227417	0.00207227	0.00149921
Bacteria	Firmicutes	Clostridia	Lachnospirales	Lachnospiraceae	Lactonifactor	longoviformis	0	0.000253428	0	0	0	0	0	0.000110232	0	0	0	0	7.43329e-05	4.34896e-05	0	9.29771e-05	0	0	0	4.08814e-05	0	0	5.90075e-05	0	0	0	0	0	0	0	0	0	0	0	0	0	0	0	5.04694e-05	0	0	0	0
Bacteria	Firmicutes	Clostridia	Lachnospirales	Lachnospiraceae	Blautia	obeum	0.0102083	0.0262158	0.0222999	0.0100191	0.012185	0.00670522	0.00799586	0.0226252	0.0180209	0.0139152	0.0258167	0.0272778	0.00773062	0.0160042	0.0172357	0.0169218	0.0137296	0.00880369	0.0227834	0.054822	0.00514386	0.0129413	0.0248422	0.0133906	0.00973632	0.0240934	0.0680745	0.0799057	0.0035317	0.0111847	0.00349619	0.00473632	0.049743	0.0105625	0.0397377	0.0043627	0.0157727	0.0142383	0.0122641	0.110328	0.0166215	0.00550447	0.0102638
Bacteria	Firmicutes	Clostridia	Lachnospirales	Lachnospiraceae	Blautia	massiliensis	0.0519508	0.0374792	0.0203728	0.0489783	0.0226387	0.0478593	0.0363536	0.0249952	0.0354638	0.0434099	0.0583729	0.0282184	0.0917268	0.0540576	0.0309653	0.0493709	0.0230632	0.0489729	0.0360155	0.0569478	0.0453747	0.0759825	0.0888063	0.0469034	0.0124816	0.0504957	0.0461595	0.0315094	0.00943988	0.0154961	0.0865909	0.0924577	0.0444567	0.117046	0.0471506	0.054491	0.0469921	0.0622053	0.0195316	0.0430219	0.0209692	0.0735008	0.0105233
[truncated: 52 more columns]

## Sheet: Supplementary-Data-2-3
Kingdom	Phylum	Class	Order	Family	Genus	Species	ASV	NZ830	NZ832	NZ834	NZ840	NZ841	NZ845	NZ846	NZ847	NZ848	NZ852	NZ853	NZ855	NZ856	NZ859	NZ860	NZ862	NZ863	NZ864	NZ865	NZ866	NZ867	NZ869	NZ871	NZ873	NZ874	NZ875	NZ876	NZ877	NZ878	NZ879	NZ880	NZ881	NZ882	NZ883	NZ884	NZ885	NZ886	NZ888	NZ889	NZ890	NZ891	NZ893
Bacteria	Verrucomicrobiota	Verrucomicrobiae	Opitutales	NA	NA	NA	unknown Opitutales (Order) ASV0003	0	0	0	0	0	0	0	0	0	0	0	0	0	0	0	0	0	0	5.05646e-05	0	0	0	0	0	0	0	0	0	0	0	0	0	0	0	3.28855e-05	0	0	0	0.000114506	0	0	0
Bacteria	Verrucomicrobiota	Verrucomicrobiae	Opitutales	Puniceicoccaceae	NA	NA	unknown Puniceicoccaceae (Family) ASV0005	0	0	0	0	0	0	0	0	0	0	0	0	0	0	0	0	0	0	0	0	0	0	0	0	0	0	0	0	0	0	0	0	0	0	0	0	0	0	0	0	0	0
Bacteria	Verrucomicrobiota	Verrucomicrobiae	Opitutales	Puniceicoccaceae	NA	NA	unknown Puniceicoccaceae (Family) ASV0006	0	0	0	0	0	0	0	0	0	0	7.18817e-05	0	0	0	0	0	0	0	0	0	0	0	0	0	0	0	0	0	0	0	0	0	0	0	0	0	0	0	0	0	0	0
Bacteria	Verrucomicrobiota	Verrucomicrobiae	Opitutales	Puniceicoccaceae	Cerasicoccus	NA	unknown Cerasicoccus (Genus) ASV0007	0	0	0	0	0	0	0	0	0	0	0	0	0	0	0	0	0	0	0	0	0	0	0	0	0	3.48359e-05	0	0	0	0	0	0	0	0	0	0	0	0	0	0	0	0
Bacteria	Fusobacteriota	Fusobacteriia	Fusobacteriales	Leptotrichiaceae	Streptobacillus	NA	unknown Streptobacillus (Genus) ASV0008	0	0	0	0	0	0	0	0	0	0	0	0	0	0	0	0	0	0	0	0	0	0	0	0	0	0	0	0	0	0	0	0	0	0	0	0	0	0	0	0	0	0
Bacteria	Fusobacteriota	Fusobacteriia	Fusobacteriales	Leptotrichiaceae	Streptobacillus	NA	unknown Streptobacillus (Genus) ASV0009	0	0	0	0	0	0	0	0	0	0	0	0	0	0	0	0	0	0	0	5.57062e-05	0	0	0	0	0	0	0	0	0	0	0	0	0	0	0	0	0	0	0	0	0	0
Bacteria	Fusobacteriota	Fusobacteriia	Fusobacteriales	Leptotrichiaceae	Leptotrichia	NA	unknown Leptotrichia (Genus) ASV0011	0	0	0	0	0	0	0	0	0	0	0	0	0	0	0	0	0	0	0	0	0	0	0	0	0	0	0	0	0	0	0	0	0	0	0	0	0	0	0	0	0	0
Bacteria	Fusobacteriota	Fusobacteriia	Fusobacteriales	Fusobacteriaceae	Fusobacterium	NA	unknown Fusobacterium (Genus) ASV0012	0	0	0	0	0	0	0	0	0	0	0	0	0	0	0	0	0	0	0	0	0	0	0	0	0	0	0	0	0	0	0	0	0	0	0	0	0	0	0	0	8.5473e-05	0
Bacteria	Fusobacteriota	Fusobacteriia	Fusobacteriales	Fusobacteriaceae	Fusobacterium	NA	unknown Fusobacterium (Genus) ASV0013	0	0	0	0	0.00067565	0	0	0	0	0	0	0	0	0	0	0	0	1.7111e-05	0.00069105	0	0	0	0	0.000545861	0	0	0	0	0	0	0	0.000391932	0	0	0	0	0	0	0.000480923	0	0	0
Bacteria	Fusobacteriota	Fusobacteriia	Fusobacteriales	Fusobacteriaceae	Fusobacterium	ulcerans	Fusobacterium ulcerans ASV0015	0	0	0	0	0	0	0	0	0	0	0	0	0	0	0	0	0	0	0	0	0	0	0	0	0	0	0	0	0	0	0	0	0	0	0	0	0	0	0	0	0	0
Bacteria	Fusobacteriota	Fusobacteriia	Fusobacteriales	Fusobacteriaceae	Fusobacterium	mortiferum	Fusobacterium mortiferum ASV0017	0	0	0	0	0.000450434	0	0	0	0	0	0	0	0	0	0	0	0	0	0.000337098	0	0	0	0	0.000494686	0	0	0	0	0	0	0	0.000256263	0	0	0	0	0	0	0.000160308	0	0	0
Bacteria	Fusobacteriota	Fusobacteriia	Fusobacteriales	Fusobacteriaceae	Fusobacterium	NA	unknown Fusobacterium (Genus) ASV0018	0	0	0	0	0	0	0	0	0	0	0	0	0	0	0	0	0.000118878	0	0	0	0	0	0	0	0	0	0	0	0	1.24997e-05	0	0	0	0	0	0	0	0	0	0	0	0
Bacteria	Fusobacteriota	Fusobacteriia	Fusobacteriales	Fusobacteriaceae	Fusobacterium	NA	unknown Fusobacterium (Genus) ASV0019	0	0	0	0	0	0	0	0	0	0	0	0	0	0	0	0	0	0	0	0	0	0	0	0	0	0	0	0	0	0	0	0	0	0	0	0	0	0	0	0	0	0
Bacteria	Fusobacteriota	Fusobacteriia	Fusobacteriales	Fusobacteriaceae	Fusobacterium	nucleatum	Fusobacterium nucleatum ASV0020	0	0	0	0	0	0	0	4.37292e-05	0	0	0	0	0	0	0	0	0	0	0	0	3.80706e-05	0	0	0	0.000208411	0	2.74476e-05	0	0	1.24997e-05	0	0	0	0	1.64428e-05	0	0	0	0	0	0	0
Bacteria	Fusobacteriota	Fusobacteriia	Fusobacteriales	Fusobacteriaceae	Fusobacterium	NA	unknown Fusobacterium (Genus) ASV0022	0	0	0	0	0	0	0	0	0	0	0	0	0	0	0	0	0	0	0	0	0	0	0	0	0	0	0	0	0	0	0	0	0	0	0	0	0	0	0	0	6.83784e-05	0
Bacteria	Fusobacteriota	Fusobacteriia	Fusobacteriales	Fusobacteriaceae	Fusobacterium	NA	unknown Fusobacterium (Genus) ASV0023	0	0	0	0	0	0	0	0	0	0	0	0	0	0	0	0	0	0	0	0	0	0	0	0	0	0	0	0	0	0	0	0	0	0	0	0	0	0	0	0	0	0
Bacteria	Verrucomicrobiota	Lentisphaeria	Victivallales	Victivallaceae	NA	NA	unknown Victivallaceae (Family) ASV0024	0	0	0	0	0	0	0	0	0	0	0	0	0	0	0	0	0	0	0	0	0	0	0	0	0	0	0	0	0	0	0	0	0	0	0	0	0	0	0	0	0	0
Bacteria	Verrucomicrobiota	Lentisphaeria	Victivallales	Victivallaceae	Victivallis	NA	unknown Victivallis (Genus) ASV0025	0	0	0	0	0	0	0	0	2.70819e-05	0	0	0	0	0	0	0	2.97194e-05	0	0	0	0	0	0	0	0	0	0	0	0	0	0	0	0	0	0	0	0	0	2.29011e-05	0	0	0
Bacteria	Verrucomicrobiota	Lentisphaeria	Victivallales	Victivallaceae	NA	NA	unknown Victivallaceae (Family) ASV0026	0	0	0	0	0	0	0	0	0	0	1.79704e-05	0	0	0	0	0	0	0	0	0	0	0	0	0	0	0	0	0	0	0	0	0	0	0	0	0	0	0	0	0	0	0
Bacteria	Verrucomicrobiota	Lentisphaeria	Victivallales	Victivallaceae	Victivallis	vadensis	Victivallis vadensis ASV0028	0	0	0	0	0	2.98107e-05	0	0	0	0	0	0	0	0	0	0	0	0	1.68549e-05	0	0	0	0	0	0	0	0	0	4.61926e-05	0	0	0	0	0	0	0	0	0	0	0	0	0
Bacteria	Verrucomicrobiota	Lentisphaeria	Victivallales	Victivallaceae	Victivallis	NA	unknown Victivallis (Genus) ASV0029	0	0	0	0	0	0	0	0	0	0	0	0	0	0	0	0	0	0	0	0	0	0	0	0	0	0	0	0	0	0	0	0	0	0	0	0	0	0	0	0	0	0
Bacteria	Verrucomicrobiota	Lentisphaeria	Victivallales	vadinBE97	NA	NA	unknown vadinBE97 (Family) ASV0030	0	0	0	0	0	0	0	0	0	0	0	0	0	0	0	0	0	0	0	0	0	0	0	0	0	0	0	0	0	0	0	0	0	0	0	3.87147e-05	0	0	0	0	0	0
Bacteria	Verrucomicrobiota	Lentisphaeria	Victivallales	vadinBE97	NA	NA	unknown vadinBE97 (Family) ASV0031	0	0	0	0	0	0	0	0	0	0	0	0	0	0	0	0	0	0	0	0	0	0	0	0	0	0	0	0	0	0	0	0	0	0	0	0	0	0	0	0	0	0
Bacteria	Proteobacteria	Gammaproteobacteria	Burkholderiales	Sutterellaceae	Sutterella	NA	unknown Sutterella (Genus) ASV0032	0	0	0	0	0	0	0	0	0	0	0	0	0	0	0	0	0	0	0	0	0	0	0	0	0	0	0	0	0	0	0	0	0	0	0	0	0	0	0	3.55448e-05	0	0
Bacteria	Proteobacteria	Gammaproteobacteria	Burkholderiales	Sutterellaceae	Sutterella	NA	unknown Sutterella (Genus) ASV0033	0	0	0	0	0	0	0	0	0	0	0	0	0	0	0	0	0	0	0	0	0	0	0	0	0	0	0	0	0	0	0	0	0	0	0	0	0	0	0	0	0	0
Bacteria	Proteobacteria	Gammaproteobacteria	Burkholderiales	Sutterellaceae	Sutterella	NA	unknown Sutterella (Genus) ASV0034	0	8.22272e-05	7.95355e-05	0	0	0	0.000122798	0.0147805	5.41638e-05	0.000113588	0	0.000372356	0	0.000673054	5.84334e-05	0.000298084	0.000416072	0.00017111	8.42744e-05	0.000111412	0.000114212	7.79879e-05	0.000230918	1.70582e-05	0	0	0.000233305	0	0	0.000124997	0	4.52229e-05	4.96368e-05	0.000193545	0.00279527	0.00139373	0	0	0	0	0	7.97173e-05
Bacteria	Proteobacteria	Gammaproteobacteria	Burkholderiales	Sutterellaceae	Sutterella	NA	unknown Sutterella (Genus) ASV0035	0	0	0	0	0	0	0	0	0	0	0	0	0	0	0	0	0	0	0	0	0	0	0	0	0	0	0	0	0	0	0	0	0	0	0	0	0	0	0	0	0	0
Bacteria	Proteobacteria	Gammaproteobacteria	Burkholderiales	Sutterellaceae	Sutterella	NA	unknown Sutterella (Genus) ASV0036	0	0	0	0	0	0	0	0	0	0	0	0	0	0	0	0	0	0	0	0	0	0	0	0	0	0	0	0	0	0	0	0	0	0	0	0	0	0	0	0	0	0
Bacteria	Proteobacteria	Gammaproteobacteria	Burkholderiales	Sutterellaceae	Sutterella	wadsworthensis	Sutterella wadsworthensis ASV0037	0	0	0	0	5.63042e-05	0	0	0.0105825	9.47867e-05	8.11346e-05	0	0	0.000341265	0	0	0.000113556	0.000148597	0	0	1.85687e-05	0	0	0.000200129	0	0	0	0	0	2.30963e-05	0	0	0	0	0	0	0.000987224	0.000127296	0	0	0	0	0
Bacteria	Proteobacteria	Gammaproteobacteria	Burkholderiales	Sutterellaceae	Sutterella	NA	unknown Sutterella (Genus) ASV0038	0	0	0	0	0	0	0	4.37292e-05	0	0	0	0	0	0	0	0	1.48597e-05	0	0	0	0	0	0	0	0	0	0	0	0	7.49981e-05	0	0	0	0	0	0	0	0	0	0	0	0
Bacteria	Proteobacteria	Gammaproteobacteria	Burkholderiales	Sutterellaceae	Sutterella	NA	unknown Sutterella (Genus) ASV0039	0	0	0	0	0	0	0	0	0	0	0	0	0	0	0	0	0	0	0	0	0	0	0	0	0	0	0	0	0	0	0	0	0	0	0.000855024	0	0	0	0	0	0	0
Bacteria	Proteobacteria	Gammaproteobacteria	Burkholderiales	Sutterellaceae	Sutterella	stercoricanis	Sutterella stercoricanis ASV0041	0	0	0	0	0	0	0	0	0	0	0.000197675	0	0	0	0	0	0	5.13329e-05	3.37098e-05	0	0	7.79879e-05	0	0	0	0	0	0	0	0	0	0	0	0	0	5.8072e-05	0	0	0	0	0	0
Bacteria	Proteobacteria	Gammaproteobacteria	Burkholderiales	Sutterellaceae	Sutterella	NA	unknown Sutterella (Genus) ASV0042	0	0	0	0	0	0	0	0	0	0	0	0	0	0	0	0	0	0	0	0	0	0	0	0	0	0	0	0	0	0	0	0	0	0	0	0	0	0	0	0	0	0
Bacteria	Proteobacteria	Gammaproteobacteria	Burkholderiales	Sutterellaceae	Sutterella	NA	unknown Sutterella (Genus) ASV0043	0	0	0	0	0	0	0	0	0	0	0	0	0	0	0	0	0	0	0	0	0	0	0	0	0	0	0	0	0	0	0	0	0	0	0	0	0	0	0	0	0	0
Bacteria	Proteobacteria	Gammaproteobacteria	Burkholderiales	Sutterellaceae	Sutterella	seckii	Sutterella seckii ASV0048	0	0	0	0	0	0	0	0	1.3541e-05	0	0	0	0	0.00013857	0	5.67779e-05	0	1.7111e-05	0	5.57062e-05	0.00435908	1.9497e-05	0	0	0	3.48359e-05	0	0	0	3.74991e-05	0	0	0	0	0	0	0	0	0	0	0.000102568	0
Bacteria	Proteobacteria	Gammaproteobacteria	Burkholderiales	Sutterellaceae	Sutterella	wadsworthensis	Sutterella wadsworthensis ASV0049	0.000108705	0.000176201	0.000113622	0.00029765	0.000375361	0	0	0	9.47867e-05	0.000259631	0	3.72356e-05	0.000223587	0.000296936	5.84334e-05	0	0	0.000307998	5.05646e-05	0.000241393	0.00365478	0	9.23674e-05	0	0.0051686	0.000150956	0.000356819	0.000711997	0.000173222	0	0.000298958	0.000286412	0.000546005	4.46641e-05	0.000378184	0	0.000163666	0.000235441	9.16045e-05	3.55448e-05	0.000478649	7.97173e-05
Bacteria	Proteobacteria	Gammaproteobacteria	Burkholderiales	Sutterellaceae	Sutterella	NA	unknown Sutterella (Genus) ASV0050	0	0	0	0	0	0	0	0	0	0	0	0	0	0	0	0	0	0	0	0	0	0	0	0	0	0	0	0	0	0	0	0	0	0	0	0	0	0	0	0	0	0
Bacteria	Proteobacteria	Gammaproteobacteria	Burkholderiales	Sutterellaceae	Parasutterella	NA	unknown Parasutterella (Genus) ASV0051	0	2.34935e-05	2.27244e-05	0	0	0	0	2.91528e-05	0	0	0	0	0	0	0	0	0	0	0	0	0	0	0	0	0	0	0	0	0	0	0	0	0	0	0	0	0	0	0	0	0	0
Bacteria	Proteobacteria	Gammaproteobacteria	Burkholderiales	Sutterellaceae	Parasutterella	excrementihominis	Parasutterella excrementihominis ASV0052	0.000445691	0.000246682	0.000670371	8.75442e-05	0.000168913	5.96214e-05	0.000163731	7.2882e-05	0.000148951	0.000162269	0.000107823	0.000223414	0.000141213	0.000257344	0.00131475	9.93612e-05	5.94389e-05	0	0.000252823	0.000278531	0	9.74849e-05	6.15783e-05	0.000221756	0.000277882	6.96718e-05	9.60668e-05	7.11997e-05	0	1.24997e-05	0.000503509	9.04459e-05	0.000132365	1.4888e-05	4.93283e-05	0	9.09256e-05	5.04515e-05	0	0.000124407	0.000170946	0
Bacteria	Proteobacteria	Gammaproteobacteria	Burkholderiales	Sutterellaceae	Parasutterella	NA	unknown Parasutterella (Genus) ASV0054	0	0	0	0	0	0	0	0	0	0	0	0	0	0	0	0	0	0	0	0	0	0	0	0	0	0	0	0	0	0	0	0	0	0	0	0	0	0	0	0	0	0
Bacteria	Proteobacteria	Gammaproteobacteria	Burkholderiales	Sutterellaceae	Parasutterella	NA	unknown Parasutterella (Genus) ASV0055	0	0	0	0	0	0	0	0	0	0	0	0	0	0	0	0	0	0	0	0	0	0	0	0	0	0	0	0	0	0	0	0	0	0	0	0	0	0	0	0	0	0
Bacteria	Proteobacteria	Gammaproteobacteria	Burkholderiales	Sutterellaceae	Parasutterella	NA	unknown Parasutterella (Genus) ASV0056	0	0	0	0	0	0	0	0	0	0	0	0	0	0	0	0	0	3.4222e-05	0	0	0	0	0	0	0	0	0	0	0	0	0	0	0	0	0	0	0	0	0	0	0	0
Bacteria	Proteobacteria	Gammaproteobacteria	Burkholderiales	Sutterellaceae	Sutterella	NA	unknown Sutterella (Genus) ASV0058	0	0	0	0	0	0	0	0	0	0	0	0	0	0	0	0	0	0	0	0	0	0	0	0	0	0	0	0	0	0	0	0	0	0	0	0	0	0	0	0	0	0
Bacteria	Proteobacteria	Gammaproteobacteria	Burkholderiales	Sutterellaceae	Sutterella	NA	unknown Sutterella (Genus) ASV0059	0	0	0	0	0	0	0	0	0	0	0	0	0	0	0	0	0	0	0	0	0	0	0	0	0	0	0	0	4.61926e-05	0	0	0	0	0	0	0	0	0	0	0	0	0
Bacteria	Proteobacteria	Gammaproteobacteria	Burkholderiales	Sutterellaceae	Sutterella	NA	unknown Sutterella (Genus) ASV0060	0	0	0	0	0	0	0	0	0	0.000162269	0	0	0	0	0	0	0	0	0	0	0	0	0	0	0	2.32239e-05	0.000205857	0	0	0	0	0	0	0	0	0	0	0	0	0	0	0
Bacteria	Proteobacteria	Gammaproteobacteria	Burkholderiales	Sutterellaceae	Sutterella	NA	unknown Sutterella (Genus) ASV0061	0	0	0	0	0	0	0	0	0	0	0	0	0	0	0	0	0	0	0	0	0	0	0	0	0	0	0	0	0	0	0	0	0	0	0	0	0	0	0	0	0	0
Bacteria	Proteobacteria	Gammaproteobacteria	Burkholderiales	Burkholderiaceae	Burkholderia-Caballeronia-Paraburkholderia	NA	unknown Burkholderia-Caballeronia-Paraburkholderia (Genus) ASV0062	0	0	0	0	0	0	0	0	0	0	0	0	0	0	0	0	0	0	0	0	0	0	0	0	0	0	0	0	0	0	0	0	0	0	0	0	0	0	0	0	0	0
Bacteria	Proteobacteria	Gammaproteobacteria	Burkholderiales	Burkholderiaceae	Ralstonia	NA	unknown Ralstonia (Genus) ASV0063	0	1.17467e-05	0.000124984	0	5.63042e-05	0	0.000150087	2.91528e-05	2.70819e-05	0	0	0	0	0	4.38251e-05	0.000156139	0	0	0	0.000111412	0	1.9497e-05	0	0	8.33646e-05	0	6.86191e-05	1.77999e-05	0.000404185	0	0	0	3.30912e-05	0.000163768	0	0	0	0	0	0	0	0
Bacteria	Proteobacteria	Gammaproteobacteria	Burkholderiales	Burkholderiaceae	Ralstonia	NA	unknown Ralstonia (Genus) ASV0064	6.52231e-05	3.52402e-05	3.40866e-05	0	0	0	0.000300173	4.37292e-05	0	1.62269e-05	0	0	4.7071e-05	0.000158366	0	7.09723e-05	1.48597e-05	0	0	0	0	1.9497e-05	7.69728e-05	0	0	0.000104508	0	0	0.000508118	0	0	0	0	0	0	0	0	0.000100903	0	0	0	0
Bacteria	Proteobacteria	Gammaproteobacteria	Burkholderiales	Burkholderiaceae	Ralstonia	NA	unknown Ralstonia (Genus) ASV0065	0	0	0	0	0	0	0	0	0	0	0	0	0	0	0	0	0	0	0	0	0	0	0	0	0	0	0	0	0	0	0	0	0	0	0	0	0	0	0	0	0	0
Bacteria	Proteobacteria	Gammaproteobacteria	Burkholderiales	Neisseriaceae	Neisseria	NA	unknown Neisseria (Genus) ASV0066	0	0	0	0	0	0	0	0	0	0	0	0	0	0	0	0	0	0	0	0	0	0	0	0	0	0	0	0	0	0	0	0	0	0	0	0	0	0	0	0	0	0
Bacteria	Proteobacteria	Gammaproteobacteria	Burkholderiales	Oxalobacteraceae	NA	NA	unknown Oxalobacteraceae (Family) ASV0067	0	0	0	0	0	0	0	0	0	0	0	0	0	0	0	0	0	0	0	0	0	0	0	0	0	0	0	0	0	0	0	0	0	0	0	0	0	0	0	0	0	0
Bacteria	Proteobacteria	Gammaproteobacteria	Burkholderiales	Oxalobacteraceae	Oxalobacter	formigenes	Oxalobacter formigenes ASV0068	0	0	0	0	1.87681e-05	0	0	0	0	0	0	0	0	0	0	0	0	0	0	0	0	0	0	0	0	0	0	0	0	0	0	0	0	0	0	0	0	0	4.58022e-05	0	0	0
Bacteria	Proteobacteria	Gammaproteobacteria	Burkholderiales	Oxalobacteraceae	Oxalobacter	formigenes	Oxalobacter formigenes ASV0069	0	0	3.40866e-05	0	0	0	0	0	0	0	0	0	0	0	0	0	0	0	0	0	0	0	0	0	0	0	0	0	0	0	0	0	0	0	0	0	0	0	0	0	0	0
Bacteria	Proteobacteria	Gammaproteobacteria	Burkholderiales	Oxalobacteraceae	Oxalobacter	NA	unknown Oxalobacter (Genus) ASV0070	0	0	0	0	0	0	0	0	0	0	0	0	0	0	0	0	0	0	0	0	0	0	0	0	0	0	0	0	0	0	0	0	0	0	0	0	0	0	0	0	0	0
Bacteria	Proteobacteria	Gammaproteobacteria	Burkholderiales	Comamonadaceae	Hydrogenophaga	NA	unknown Hydrogenophaga (Genus) ASV0071	0	0	0	0	0	0	0	0	0	0	0	0	0	0	0	0	0	0	0	0	0	0	0	0.000119407	0	0	0	0	0	0	0	0	0	0	0	0	0	0	0	0	0	0
Bacteria	Proteobacteria	Gammaproteobacteria	Gammaproteobacteria_Incertae_Sedis	Unknown_Family	Acidibacter	NA	unknown Acidibacter (Genus) ASV0072	0	0	0	0	0	0	4.09327e-05	0	0	0	0	0	0	0	0	0	0	0	0	0	0	0	0	0	0	0	0	0	8.0837e-05	0	0	0	0	0	0	0	0	0	0	0	0	0
Bacteria	Proteobacteria	Gammaproteobacteria	Pseudomonadales	Pseudomonadaceae	Pseudomonas	NA	unknown Pseudomonas (Genus) ASV0074	0	0	1.13622e-05	0	0	0	1.36442e-05	0	0	0	0	3.72356e-05	0	3.95914e-05	0	1.41945e-05	0	0	0	0	0	0	0	0	0	0	0	0	0	0	0	0	0	0	0	0	0	0	0	0	0	0
Bacteria	Proteobacteria	Gammaproteobacteria	Pseudomonadales	Pseudomonadaceae	Pseudomonas	NA	unknown Pseudomonas (Genus) ASV0075	0	0	0	0	0	0	0	0	0	0	0	0	0	0	0	0	0	0	0	0	0	0	0	0	0	0	0	0	0	0	0	0	0	0	0	0	0	0	0	0	0	0
Bacteria	Proteobacteria	Gammaproteobacteria	Legionellales	Legionellaceae	Legionella	NA	unknown Legionella (Genus) ASV0076	0	0	0	0	0	0	0	0	0	0	0	0	0	0	0	0	0	0	0	0	0	0	0	0	0	0	0	0	0	0	0	0	0	0	0	0	0	0	0	0	0	0
Bacteria	Proteobacteria	Gammaproteobacteria	NA	NA	NA	NA	unknown Gammaproteobacteria (Class) ASV0077	0	0	0	0	0	0	0	0	0	0	0	0	0	0	0	0	0	0	0	0	0	0	0	0	0	0	0	0	0	0	0	0	0	0	0	0	0	0	0	0	0	0
Bacteria	Proteobacteria	Gammaproteobacteria	Pseudomonadales	Moraxellaceae	Acinetobacter	lwoffii	Acinetobacter lwoffii ASV0078	0	0	0	0	0	0	0	0	0	0	0	0	0	0	0	0	0	0	0	0	0	0	0	0	0	0	0	0	0	0	0	0	0	0	0	0	0	0	0	0	0	0
Bacteria	Proteobacteria	Gammaproteobacteria	Pseudomonadales	Moraxellaceae	Acinetobacter	NA	unknown Acinetobacter (Genus) ASV0079	1.08705e-05	0	0	0	0	0	2.72885e-05	0	0	0	0	0	0	0	0	0	0	0	0	0	0	0	0	0	0	0	0	0	4.61926e-05	0	0	4.52229e-05	0	0	0	3.87147e-05	0	0	0	0	0	0
Bacteria	Proteobacteria	Gammaproteobacteria	Pseudomonadales	Moraxellaceae	Acinetobacter	NA	unknown Acinetobacter (Genus) ASV0080	0	0	0	0	0	0	0	0	0	0	0	0	0	0	0	0	0	0	0	0	0	0	0	0	0	0	0	0	0	0	0	0	0	0	0	0	0	0	0	0	0	0
Bacteria	Proteobacteria	Gammaproteobacteria	Oceanospirillales	Halomonadaceae	Halomonas	NA	unknown Halomonas (Genus) ASV0081	0	0	2.27244e-05	0	0	0	0	0	2.70819e-05	0	0	0	0	0	0	0	0	0	0	0	0	0	0	0	0	0	2.74476e-05	0	4.61926e-05	0	0	0	0	0	1.64428e-05	5.8072e-05	0	0	0	0	0	0
Bacteria	Proteobacteria	Gammaproteobacteria	Xanthomonadales	Rhodanobacteraceae	Fulvimonas	NA	unknown Fulvimonas (Genus) ASV0082	0	0	0	0	0	0	0	0	0	0	0	0	0	0	0	0	0	0	0	0	0	0	0	0	0	0	0	0	0	0	0	0	0	0	0	0	0	0	0	0	0	0
Bacteria	Proteobacteria	Gammaproteobacteria	Enterobacterales	Enterobacteriaceae	Escherichia/Shigella	NA	unknown Escherichia/Shigella (Genus) ASV0090	0.00317419	0.000822272	0.000386315	0.000560283	0.00157652	0.001103	0.00171917	0.00077255	0.00102911	0.00124947	0.00296512	0.0102212	0.00104733	0.00360282	0.000335992	0.00465578	0.00701379	0.00142021	0.00235968	0.00269246	0.0140861	0.00136479	0.000939068	0.00168876	0.0101844	0.000615435	0.000617572	0.000889996	0.00101624	0.00179996	0.000818202	0.00337665	0.00694916	0.000506193	0.000279527	0.0401278	0.00214584	0.000437247	0.00132826	0.000231041	0.000341892	0.000265724
Bacteria	Proteobacteria	Gammaproteobacteria	Enterobacterales	Enterobacteriaceae	Escherichia/Shigella	coli	Escherichia/Shigella coli ASV0092	0	0	0	0	0	0	0	0	0	0	0	0	0	0	0	0	0	0	0	0	0	0	0	0	0	0	0	0	0	0	0	0	0	0	0	0	0	0	0	0	0	0
Bacteria	Proteobacteria	Gammaproteobacteria	Enterobacterales	Enterobacteriaceae	Escherichia/Shigella	NA	unknown Escherichia/Shigella (Genus) ASV0093	0	0	0	0	0.000375361	0	0	0	0	0	0	0	0	0	0	0	0	0	0.000539356	0	0	0	0	0.000358221	0	0	0	0	0	0	0	0	0	0	0	0	0	0	0.000137407	0	0	0
Bacteria	Proteobacteria	Gammaproteobacteria	Enterobacterales	Enterobacteriaceae	Raoultella	NA	unknown Raoultella (Genus) ASV0094	0	0	0	0	0	0	0	0	0	0	0	0	0	0	0	0	0	0	0	0	0	0	0	0	0	0	0	0	0	0	0	0	0	0	0	0	0	0	0	0	0	0
Bacteria	Proteobacteria	Gammaproteobacteria	Enterobacterales	Enterobacteriaceae	Raoultella	NA	unknown Raoultella (Genus) ASV0095	0	0	0	0	0	0	0	0	0	0	0	0.00076333	0	0	0	0	0	0	0	0	0	0	0	0	0	0	0	0	0	0	0	0	0	0	0	0	0	0	0	0	0	0
Bacteria	Proteobacteria	Gammaproteobacteria	Enterobacterales	NA	NA	NA	unknown Enterobacterales (Order) ASV0096	0	0	0	0	0	0	0	0	0	0	0	0	0	0	0	0	0	0	0	0	0	0	0	0	0	0	0	0	0	0	0	0	0	0	0	0	0	0	0	0	0	0
Bacteria	Proteobacteria	Gammaproteobacteria	Enterobacterales	Enterobacteriaceae	Salmonella	NA	unknown Salmonella (Genus) ASV0098	0	0	0	0	0	0	0	0	0	0	0	0	0	0	0	0	0	0	0	0	0	0	0	0	0	0	0	0	0	0	0	0	0	0	0	0	0	0	0	0	0	0
Bacteria	Proteobacteria	Gammaproteobacteria	Enterobacterales	Enterobacteriaceae	NA	NA	unknown Enterobacteriaceae (Family) ASV0099	0	0	0	0	0	0	0	0	0	0	0	0.00184316	0	0	0	0	0	0	0	0	0	7.79879e-05	0	0	0	0	0	0	0	0	0	0	0	0	0	0	0	0	0	0	0	0
Bacteria	Proteobacteria	Gammaproteobacteria	Enterobacterales	Enterobacteriaceae	Klebsiella	NA	unknown Klebsiella (Genus) ASV0100	0	7.04804e-05	0	0.00029765	0.000506738	0	0	0	0.000148951	0	0	0.000186178	0.000564852	3.95914e-05	0.000146084	0.00012775	0	0.000205332	0.000219113	0	0.000190353	0	0.000153946	0.0120772	8.33646e-05	2.32239e-05	0.000713639	0	0	0	9.44079e-05	9.04459e-05	0	0	0.00115099	0	0	0	0	0	0	0
Bacteria	Proteobacteria	Gammaproteobacteria	Enterobacterales	Enterobacteriaceae	Citrobacter	NA	unknown Citrobacter (Genus) ASV0101	0	0.000399389	3.40866e-05	0.000227615	0.000825795	0	0	0	0.000230196	0	0	0	0.000376568	0	2.92167e-05	0	0	0.000119777	0	0	0	0	0	0	0	0	0.00046661	0	0	0	0.000141612	0	0.00014891	0	0	0	0	0.000134537	0	3.55448e-05	0	0
Bacteria	Proteobacteria	Gammaproteobacteria	Enterobacterales	Hafniaceae	Hafnia-Obesumbacterium	NA	unknown Hafnia-Obesumbacterium (Genus) ASV0102	0	1.17467e-05	0.000227244	0	0	0	0	0	0	0	3.59408e-05	0	0	0	0	0	0	0	0	0.000371374	0	0	0	0	0.000194517	0	0	0	1.15481e-05	6.24984e-05	0.000173081	6.02973e-05	0.0203346	0	0.000147985	0	0	0	0	0.000124407	0	0
Bacteria	Proteobacteria	Gammaproteobacteria	Enterobacterales	NA	NA	NA	unknown Enterobacterales (Order) ASV0103	0	0	0.000215882	0	0	0	0	0	0	0	5.39113e-05	0	0	0	0	0	0	0	0	0.000111412	0	0	0	0	2.77882e-05	0	0	0	0	0	0	1.50743e-05	0.00670097	2.97761e-05	1.64428e-05	1.93573e-05	0	0	0	7.10896e-05	0	0
Bacteria	Proteobacteria	Gammaproteobacteria	Enterobacterales	Morganellaceae	Morganella	morganii	Morganella morganii ASV0104	0	0	0	0	0	0	0	0	0	0	0	0	0	0	0	0	0	0	0	0	0	0	0	0	0	0	0	0	0	0	0	0	0	0	0	0.000793651	0	0	0	0	0	0
Bacteria	Acidobacteriota	Holophagae	Holophagales	Holophagaceae	NA	NA	unknown Holophagaceae (Family) ASV0105	0	2.34935e-05	0	0	0	0	0	0	0	0	0	0	0	0	0	0	0	0	0	5.57062e-05	0	0	0	0	0	0	0	0	0	0	0	0	0	0	0	0	0	0	0	0	0	0
Bacteria	Proteobacteria	Gammaproteobacteria	Pasteurellales	Pasteurellaceae	NA	NA	unknown Pasteurellaceae (Family) ASV0106	0	0	0	0	0	0	0	0	0	0	0	0	0	0	0	0	0	0	0	0	0	0	0	0	0	0	0	0	0	0	0	0	0	0	0	0	0	0	0	0	0	0
Bacteria	Proteobacteria	Gammaproteobacteria	Pasteurellales	Pasteurellaceae	Haemophilus	NA	unknown Haemophilus (Genus) ASV0107	0.000293504	0.000810525	0.000159071	0.000945477	0.000656882	0.000476971	8.18654e-05	0.000903737	0.000622884	0.00107098	0.000467231	0.000223414	0.000482478	0.000376118	0.00615012	0.000397445	0.000832145	0.015417	0.0162481	0.000259962	0.00188449	0.00044843	0.000246313	0.0102178	0.0014172	0.000557375	0.00391129	0.00133499	0.00012703	0.000362491	0.00129024	0.000814013	4.96368e-05	0.000223321	0.000657711	0.000271003	0.000636479	0.000134537	0.000435121	7.10896e-05	0.00102568	0.00504876
Bacteria	Proteobacteria	Gammaproteobacteria	Pasteurellales	Pasteurellaceae	Mannheimia	NA	unknown Mannheimia (Genus) ASV0110	3.26115e-05	8.22272e-05	0	8.75442e-05	3.75361e-05	0	0	4.37292e-05	4.06229e-05	3.24538e-05	0	3.72356e-05	2.35355e-05	1.97957e-05	0.00113945	0	0.000118878	1.7111e-05	0.000927018	3.71374e-05	0.000666235	1.9497e-05	0	0.000255872	0	9.28958e-05	4.11715e-05	1.77999e-05	0	0	0	0.000271338	0	0	0	0	0	0	0	0	3.41892e-05	7.97173e-05
Bacteria	Proteobacteria	Gammaproteobacteria	Pasteurellales	Pasteurellaceae	Mannheimia	NA	unknown Mannheimia (Genus) ASV0111	0	0	0	0	0	0	0	0	0	0	0	0	0	0	0	0	0	0	0	0	0	0	0	0	0	0	0	0	0	0	0	0	0	0	0	0	0	0	0	0	0	0
Bacteria	Proteobacteria	Gammaproteobacteria	Pasteurellales	Pasteurellaceae	Mannheimia	NA	unknown Mannheimia (Genus) ASV0112	0	0	0	0	0	0	0	0	0	0	0	0	0	0	0	0	0	0	0	0	0	0	0	0	0	0	0	0	0	0	0	0	0	0	0	0	0	0	0	0	0	0
Bacteria	NA	NA	NA	NA	NA	NA	unknown Bacteria (Kingdom) ASV0114	0	0	0	0	0	0	0	0	0	0	0	0	0	0	0	0	0	0	0	0	0	0	3.07891e-05	0	0	0	0	0	0	0	0	0	0	0	0	0	0	0	0	0	0	0
Bacteria	Desulfobacterota	Desulfovibrionia	Desulfovibrionales	Desulfovibrionaceae	Desulfovibrio	fairfieldensis	Desulfovibrio fairfieldensis ASV0115	0	0	0	0	1.87681e-05	0	0	0	0	0	0	7.44713e-05	0	0	0	0	0.000490371	0	0	0	0	0	0	1.70582e-05	4.16823e-05	0	0.00017841	0	3.46444e-05	0	0	0	0	4.46641e-05	0	0	0	0	0	0	0	0
Bacteria	Desulfobacterota	Desulfovibrionia	Desulfovibrionales	Desulfovibrionaceae	Desulfovibrio	NA	unknown Desulfovibrio (Genus) ASV0117	0.000108705	0.000140961	0	0.000665336	0	0	8.18654e-05	0	1.3541e-05	0	0	0	0	0	4.38251e-05	4.25834e-05	0	0.000376442	3.37098e-05	0	3.80706e-05	1.9497e-05	0.00220142	0	0	0.000371583	0.000137238	0	0	0	1.57347e-05	0	0	0	9.86566e-05	0	1.81851e-05	0	0	0	0	0
Bacteria	Desulfobacterota	Desulfovibrionia	Desulfovibrionales	Desulfovibrionaceae	Desulfovibrio	NA	unknown Desulfovibrio (Genus) ASV0118	0	0	0	0	0	0	0	0	0	0	0	0	0	0	0	0	0	0	0	0	0	0	0	0	0	0	0	0	0	0	0	0	0	0	0	0	0	0	0	0	0	0
Bacteria	Desulfobacterota	Desulfovibrionia	Desulfovibrionales	Desulfovibrionaceae	Desulfovibrio	NA	unknown Desulfovibrio (Genus) ASV0119	0	0	0	0	0	0	0	0	0	0	0	0.00016756	0	0	0	0	0	0	0	0	0	0	0	0	0	0	0	0	0	0	0	0	0	0	0	0	0	0	0	0	0	0
Bacteria	Desulfobacterota	Desulfovibrionia	Desulfovibrionales	Desulfovibrionaceae	NA	NA	unknown Desulfovibrionaceae (Family) ASV0120	0	0	0	0	0	0	0	0	0	0	0	0	0	0	0	0	0	0	0	0	0	0	0	0	0	0	0	0	0	0	0	0	0	0	0	0	0	0	0	0	0	0
Bacteria	Desulfobacterota	Desulfovibrionia	Desulfovibrionales	Desulfovibrionaceae	NA	NA	unknown Desulfovibrionaceae (Family) ASV0121	0	0	2.27244e-05	0	0	0	0	0.000145764	0	0	0	0	0	0	0	0	0	0	0	0	0	0	0	0	1.38941e-05	0	0	0	0	0	0	0	0	0	0	0	0	0	0	1.77724e-05	0	0
Bacteria	Desulfobacterota	Desulfovibrionia	Desulfovibrionales	Desulfovibrionaceae	NA	NA	unknown Desulfovibrionaceae (Family) ASV0122	0	0	0	0	0	0	1.36442e-05	0	0	0	0	1.86178e-05	0	0	0	0	0	0	0	0	0	0	0	0	0	0	0	0	0	0	0	0	0	2.97761e-05	0	0	0	0	0	0	0	0
Bacteria	Desulfobacterota	Desulfovibrionia	Desulfovibrionales	Desulfovibrionaceae	NA	NA	unknown Desulfovibrionaceae (Family) ASV0123	0	0	0	0	0	0	0	0	0	0	0	0	0	0	0	0	0	0	0	0	0	0	0	0	0	0	0	0	0	0	0	0	0	0	0	0	0	0	0	0	0	0
Bacteria	Desulfobacterota	Desulfovibrionia	Desulfovibrionales	Desulfovibrionaceae	Bilophila	NA	unknown Bilophila (Genus) ASV0124	0	0	0	0	0	0	0	0	0	0	0	0	0	0	0	0	0	0	0	0	0	0	0	0	0	0	0	0	0	0	0	0	0	0	0	0	0	0	0	0	0	0
Bacteria	Desulfobacterota	Desulfovibrionia	Desulfovibrionales	Desulfovibrionaceae	Bilophila	wadsworthia	Bilophila wadsworthia ASV0125	0.000173928	0.000140961	0.000159071	0.000262633	0.00167036	8.94321e-05	0.000300173	0.000947467	0.000121869	0.000827573	0.00043129	0.00016756	0.000164749	0.000712645	7.30418e-05	0.000227111	0.000208036	0.000136888	0.000101129	0.000334237	0.000152282	0.000214467	0.000677361	0.000221756	0.000180623	0.000696718	2.74476e-05	0.000213599	0.000138578	0.000124997	0.000251754	0.000165817	8.2728e-05	5.95522e-05	0.000674154	0.00087108	0.000109111	0	4.58022e-05	0.000106634	0.000290608	2.65724e-05
Bacteria	Desulfobacterota	Desulfovibrionia	Desulfovibrionales	Desulfovibrionaceae	Bilophila	wadsworthia	Bilophila wadsworthia ASV0126	0	0	0	0	0	0	0	0	0	0	0	0	0	0	0	0	0	0	0	0	0	0	0	0	0.000166729	0	0	0	0	0	0	0	0	0	0	0	0	0	0	0	0	0
Bacteria	Desulfobacterota	Desulfovibrionia	Desulfovibrionales	Desulfovibrionaceae	Bilophila	NA	unknown Bilophila (Genus) ASV0127	0	0	0	0	0	0	0	0	0	0	0	0	0	0	0	0	0	0	0	0	0	0	0	0	0	0	0	0	0	0.000162496	0	0	0	0	0	0	0	0	0	0	0	0
Bacteria	Desulfobacterota	Desulfovibrionia	Desulfovibrionales	Desulfovibrionaceae	Bilophila	NA	unknown Bilophila (Genus) ASV0128	0	0	0	0	0	0	0	0	0	0	0	0	0	0	0	0	0	0	0	0	0	0	0	0	0	0	0	0	0	0	0	0	0	0	0	0	0	0	0	0	0	0
Bacteria	Desulfobacterota	Desulfovibrionia	Desulfovibrionales	Desulfovibrionaceae	Bilophila	NA	unknown Bilophila (Genus) ASV0130	0	0	0	0	0	0	0	0	0	0	0	0	0	0	0	0	0	0	0	0	0	0	0	0	0	0	0	0	0	0	0	0	0	0	0	0	0	0	0	0	0	0
Bacteria	Desulfobacterota	Desulfovibrionia	Desulfovibrionales	Desulfovibrionaceae	Bilophila	wadsworthia	Bilophila wadsworthia ASV0131	0	0	0	0	0	0	0	0	0	0	0	0	0	0	0	0	0	0	0	0	0	0	0	0	0	0	0	0	0	0	0	0	0	0	0	0	0	0	0	0	0	0
Bacteria	Desulfobacterota	Desulfovibrionia	Desulfovibrionales	Desulfovibrionaceae	Bilophila	NA	unknown Bilophila (Genus) ASV0132	0	0	0	0	0	0	0	0	0	0	0	0	0	0	0	0	0	0	0	0	0	0	0	0	0	0	0	0	0	0	0	0	0	0	0	0	0	0	0	0	0	0
Bacteria	Proteobacteria	Alphaproteobacteria	Reyranellales	Reyranellaceae	Reyranella	NA	unknown Reyranella (Genus) ASV0133	0	0	0	0	0	0	0	0	0	0	0	0	0	0	0	0	0	0	0	0	0	0	0	0	0	0	0	0	3.46444e-05	0	0	0	0	0	0	0	0	0	0	0	0	0
Bacteria	Proteobacteria	Alphaproteobacteria	Reyranellales	Reyranellaceae	Reyranella	aquatilis	Reyranella aquatilis ASV0134	0	0	0	0	0	0	0	0	0	0	0	0	0	0	0	0	0	0	0	0	0	0	0	0	0	0	0	0	0	0	0	0	0	0	0	0	0	0	0	0	0	0
Bacteria	Proteobacteria	Alphaproteobacteria	Rhizobiales	Rhizobiaceae	Mesorhizobium	amorphae	Mesorhizobium amorphae ASV0135	0	0	0	0	0	0	0	0	0	0	0	0	0	0	0	0	0	0	0	0	0	0	0	0	0	0	0	0	0	0	0	0	0	0	0	0	0	0	0	0	0	0
Bacteria	Proteobacteria	Alphaproteobacteria	Sphingomonadales	Sphingomonadaceae	Sphingomonas	NA	unknown Sphingomonas (Genus) ASV0136	0	0	0	0	0	0	0	0	0	0	0	0	0	0	0	0	0	0	0	0	0	0	0	0	0	0	0	3.55999e-05	0	0	0	0	0	0	0	0	0	0	0	0	0	0
Bacteria	Proteobacteria	Alphaproteobacteria	Sphingomonadales	Sphingomonadaceae	Sphingomonas	NA	unknown Sphingomonas (Genus) ASV0137	6.52231e-05	0	0.000113622	0	0	0	0.000313818	4.37292e-05	1.3541e-05	1.62269e-05	0	0	2.35355e-05	0.000158366	0	0.000156139	0	1.7111e-05	0	5.57062e-05	7.61412e-05	0	4.61837e-05	0	2.77882e-05	0	0	0	0.000415733	0	0	4.52229e-05	3.30912e-05	5.95522e-05	1.64428e-05	0	3.63702e-05	5.04515e-05	0	3.55448e-05	0	0.00010629
Bacteria	Proteobacteria	Alphaproteobacteria	Sphingomonadales	Sphingomonadaceae	Sphingomonas	NA	unknown Sphingomonas (Genus) ASV0138	0	0	0	0	0	0	0	0	0	0	0	0	0	0	0	0	0	0	0	0	0	0	0	0	0	2.32239e-05	0	0	0	0	0	0	0	0	0	0	0	0	0	0	0	0
Bacteria	Proteobacteria	Alphaproteobacteria	Sphingomonadales	Sphingomonadaceae	Stakelama	NA	unknown Stakelama (Genus) ASV0139	0	0	0	0	0	0	0	0	0	0	0	0	0	0	0	0	0	0	0	0	0	0	0	0	0	0	0	0	0	0	0	0	0	0	0	0	0	0	0	0	0	0
Bacteria	Proteobacteria	Alphaproteobacteria	Rhodobacterales	Rhodobacteraceae	Rhodobacter	NA	unknown Rhodobacter (Genus) ASV0140	0.000315245	0	0	0	0	0	0.000231952	0	0	0	0	0	0	0	0	0.000269695	0	0	0	0	0	0	0.000215524	0.000221756	0.000291776	0.000243851	8.23429e-05	0.000302599	0.000103933	0	0	0	0	0	0	0	0.000109111	0	0	0	0	0
Bacteria	Proteobacteria	Alphaproteobacteria	Rhizobiales	Xanthobacteraceae	Bradyrhizobium	NA	unknown Bradyrhizobium (Genus) ASV0141	0	0	0	0	0	0	0	0	0	0	0	0	0	0	0	0	0	0	0	0	0	0	0	0	0	0	0	0	0	0	0	0	0	0	0	0	0	0	0	0	0	0
Bacteria	Proteobacteria	Alphaproteobacteria	Rhizobiales	Xanthobacteraceae	Bradyrhizobium	NA	unknown Bradyrhizobium (Genus) ASV0142	0	0	0	0	0	0	0	0	0	0	0	0	0	0	0	0	0	0	0	0	0	0	0	0	0	0	0	0	0	0	0	0	0	0	0	0	0	0	0	0	0	0
Bacteria	Proteobacteria	Alphaproteobacteria	Caulobacterales	Caulobacteraceae	NA	NA	unknown Caulobacteraceae (Family) ASV0143	0	0	3.40866e-05	0	0	0	6.82212e-05	0	0	0	0	0	1.17678e-05	0.00013857	0	7.09723e-05	1.48597e-05	1.7111e-05	0	0	0	1.9497e-05	0	0	4.16823e-05	0	0	0	0.000357992	1.24997e-05	0	1.50743e-05	0	2.97761e-05	0	0	5.45554e-05	0	0	0	0	0
Bacteria	Proteobacteria	Alphaproteobacteria	Caulobacterales	Caulobacteraceae	NA	NA	unknown Caulobacteraceae (Family) ASV0144	0	0	0	0	0	0	0	0	0	0	0	0	0	0	0	0	0	0	0	0	0	0	0	0	0	0	0	0	0	0	0	0	0	0	0	0	0	0	0	0	0	0
Bacteria	Proteobacteria	Alphaproteobacteria	Rhodospirillales	NA	NA	NA	unknown Rhodospirillales (Order) ASV0145	0	0	0	0	0	0	0	0	0	0	0	0	0	0	0	0	0	0	0	0	0	0	0	0	0	0	0	0	0	0	0	0	0	0	0	0	0	0	0	0	0	0
Bacteria	Proteobacteria	Alphaproteobacteria	Rhodospirillales	NA	NA	NA	unknown Rhodospirillales (Order) ASV0146	0	0	0.000113622	0	0	0	0	0	0	0	0	0	0	0	0	0	0	0	0	0.000204256	0	0	0	0	0.0002362	0	0	0	0	0	0	0	9.92736e-05	0	0	0	0	0	0	0	0	0
Bacteria	Proteobacteria	Alphaproteobacteria	Rhodospirillales	NA	NA	NA	unknown Rhodospirillales (Order) ASV0147	0	0	0	0	0	0	8.18654e-05	0.000145764	0	0.000146042	3.59408e-05	0	0	0	0	0	0	0	0	0	1.90353e-05	0	0	0	0	0.000290299	0	0	0	0	0	6.02973e-05	0	0	0	0	0	0	9.16045e-05	5.33172e-05	0	0
Bacteria	Proteobacteria	Alphaproteobacteria	Rhodospirillales	NA	NA	NA	unknown Rhodospirillales (Order) ASV0148	8.69641e-05	0	0	3.50177e-05	0	0	6.82212e-05	0	0	0	0	0	0	0	2.92167e-05	0.000113556	0	0	0.000337098	1.85687e-05	0	0	0	3.41163e-05	0.000111153	0	0	0	0	0	0	0	0	0	0	0	3.63702e-05	0.000100903	6.87033e-05	0	0	0
Bacteria	Proteobacteria	Alphaproteobacteria	Rhodospirillales	NA	NA	NA	unknown Rhodospirillales (Order) ASV0152	0	0	0	0	0	0	0	0	0	0	0	0	0	0	0	0	0	0	0	0	0	0	0	0	0	0	0	0	0	0	0	0	0	0	0	0	0	0	0	0	0	0
Bacteria	Proteobacteria	Alphaproteobacteria	Rhodospirillales	NA	NA	NA	unknown Rhodospirillales (Order) ASV0153	0	0	0	0	0	0	0	0	0	0	0	0	0	0	0	0	0	0	0	0	0	0	0	0	0	0	0	0	0	0	0	0	0	0	0	0	0	0	0	0	0	0
Bacteria	Proteobacteria	Alphaproteobacteria	Rhodospirillales	NA	NA	NA	unknown Rhodospirillales (Order) ASV0154	0	0	0	0	0	0	0	7.2882e-05	0	0	0	3.72356e-05	0	0	0	0	8.91583e-05	0	0	0	0	0	9.23674e-05	0	0	0	0	0	0	6.24984e-05	0	0	0	0	0	0	0	0	0	0	0	0
Bacteria	Proteobacteria	Alphaproteobacteria	Rhodospirillales	NA	NA	NA	unknown Rhodospirillales (Order) ASV0155	0	3.52402e-05	0	0	0	0.000447161	0.000136442	0.0101889	0.000176032	0.000567942	0.000736787	0.000223414	0	0	0	4.25834e-05	0.000118878	0	0	0	0	0.000506921	0.000184735	0	0	0	0	0.000266999	0	4.99988e-05	0	0	0	0	0	0.000542005	0	0	0	0	0	0
Bacteria	Proteobacteria	Alphaproteobacteria	Rhodospirillales	NA	NA	NA	unknown Rhodospirillales (Order) ASV0156	0	0	0	0	0	0	0.000272885	0	0.000189573	0.00021095	0	0	0	0	0	0	0	0	0	0	0	0	0	0	0	0	0	0	0	0	0	0	0	0	0	0	0	0	0	0	0	0
Bacteria	Proteobacteria	Alphaproteobacteria	Rhodospirillales	NA	NA	NA	unknown Rhodospirillales (Order) ASV0157	0	0	0	0	0	0	0	0	0	0	0	0	0	9.89785e-05	0	0	1.48597e-05	0	0	0	0	0	1.53946e-05	0	0	0	0	0	0	0	0	0	4.96368e-05	0	0	0	0	0	0	0	0	0
Bacteria	Actinobacteriota	Coriobacteriia	Coriobacteriales	NA	NA	NA	unknown Coriobacteriales (Order) ASV0158	0	0	0	0	0	0	0	0	0	0	0	0	0	0	0	0	0	0	0	0	0	0	0	0	0	0	0	0	0	0	0	0	0	0	0	0	0	0	0	0	0	0
Bacteria	Actinobacteriota	Coriobacteriia	Coriobacteriales	NA	NA	NA	unknown Coriobacteriales (Order) ASV0159	1.08705e-05	0	0	0	0	0	0.00054577	1.45764e-05	0	4.86808e-05	0	0.000688859	0	0	4.38251e-05	0	0	0	5.05646e-05	0	0	0	0	0	0	0	0	0	3.46444e-05	0	0	4.52229e-05	0	0	0.000279527	0	0	0	0.000984748	0	0	0
Bacteria	Actinobacteriota	Coriobacteriia	Coriobacteriales	NA	NA	NA	unknown Coriobacteriales (Order) ASV0160	0	0	0	0	0	0	0	0	0	1.62269e-05	0	3.72356e-05	0	0	0	2.83889e-05	0.00251129	0	0	0	0	0	4.61837e-05	0	0	0	0	0	0	3.74991e-05	0	0	0	0	0	0	0	0	0	0	0	0
Bacteria	Actinobacteriota	Coriobacteriia	Coriobacteriales	Atopobiaceae	Atopobium	NA	unknown Atopobium (Genus) ASV0161	0	0	0	0	0	0	0	0	0	0	0	5.58534e-05	0	0	0	0	0	0	0	0	0	0	0	0	0	0	0	0	0	0	0	0	0	0	0	0	0	0	0	0	0	0
Bacteria	Actinobacteriota	Coriobacteriia	Coriobacteriales	Atopobiaceae	Atopobium	deltae	Atopobium deltae ASV0162	0	0	0	0	0	0	0	0	0	0	0	0	0	0	0	0	0	0	0	0	0	0	0	0	0	0	0	0	0	0	0	0	0	0	0	0	0	0	0	0	0	0
Bacteria	Actinobacteriota	Coriobacteriia	Coriobacteriales	Atopobiaceae	Atopobium	NA	unknown Atopobium (Genus) ASV0163	0	0	0	0	0	0	0	0	0	0	0	0	0	0	0	0	0	0	0	0	0	0	0	0	0	0	0	0	0	0	0	0	0	0	0	0	0	0	0	0	0	0
Bacteria	Actinobacteriota	Coriobacteriia	Coriobacteriales	Atopobiaceae	Atopobium	rimae	Atopobium rimae ASV0164	0	0	0	0	0	0	0	0	0	0	0	0	0	0	0	0	0	0	0	0	0	0	0	0	0	0	0	0	0	0	6.29386e-05	0	0	0	0	0	0	0	0	0	0	0
Bacteria	Actinobacteriota	Coriobacteriia	Coriobacteriales	Atopobiaceae	Atopobium	parvulum	Atopobium parvulum ASV0165	0	0	0	1.75088e-05	0	0	0	0	0	0	0	0	1.17678e-05	5.93871e-05	0	0	0	0	0	0	0	0	0	0	0	1.1612e-05	0	0	0	0	0	0	0	0	0	3.87147e-05	0	0	0	0	0	5.31448e-05
Bacteria	Actinobacteriota	Coriobacteriia	Coriobacteriales	Atopobiaceae	Olsenella	NA	unknown Olsenella (Genus) ASV0167	0	4.6987e-05	0	0	0	0	0	2.91528e-05	0.00180095	4.86808e-05	0	0	7.06065e-05	0	7.30418e-05	0	0	0	0	0	0	0	0	0	0	0	0	0	0	0	0	0	0	0	0.000378184	0	0	0	0	0	0	0
Bacteria	Actinobacteriota	Coriobacteriia	Coriobacteriales	Atopobiaceae	Libanicoccus	NA	unknown Libanicoccus (Genus) ASV0168	0	0	0	0	0	0	0	4.37292e-05	0	0	0	0	0	0	0	0	0	0	0	0	0	0	0.00421811	0	0	0	0	3.55999e-05	0	0	0	0	0	0	0	0	0	0	0	0	0	0
Bacteria	Actinobacteriota	Coriobacteriia	Coriobacteriales	Atopobiaceae	Libanicoccus	NA	unknown Libanicoccus (Genus) ASV0169	0	0	0	0	0	0	0	0	0	0	0	5.58534e-05	0	0	0	0	0	0	0	0	0	0	0.00261708	0	0	0	0	0	0	0	0	0	0	0	0	0	0	0	0	0	0	0
Bacteria	Actinobacteriota	Coriobacteriia	Coriobacteriales	Atopobiaceae	NA	NA	unknown Atopobiaceae (Family) ASV0170	0	0	0	0	0	0	0	0	0	0	0	0.000633006	0	0	0	0	0	0	0	0	0	0	0	0	0	0	0	0	0	0	0	0	0	0	0	0	0	0	0	0	0	0
Bacteria	Actinobacteriota	Coriobacteriia	Coriobacteriales	Coriobacteriaceae	NA	NA	unknown Coriobacteriaceae (Family) ASV0171	0	0	2.27244e-05	0	0	0	0	1.45764e-05	0	0	0	0	0	0	0	0	0	0	0	0	0	0	0	0	0	0	0	0	0	0	0	0	0	0	0	0	0	0	0	0	0	0
Bacteria	Actinobacteriota	Coriobacteriia	Coriobacteriales	NA	NA	NA	unknown Coriobacteriales (Order) ASV0173	0	0	0	0	0	0	0	0	0	0	0	0	0	0	0	0	0	0	0.000202259	0	0	0	0	0	0	0	0	0	0	0	0	0	0	0	0	0	0	0	0	0	0	0
Bacteria	Actinobacteriota	Coriobacteriia	Coriobacteriales	NA	NA	NA	unknown Coriobacteriales (Order) ASV0174	0	0	0	0	0.000206449	0	0	0	0	0	0	0	0	0	0	0	0	0	0	0	0	0	0	0	0	0	0	0	0	0	0	0	0	0	0	0	0	0	0	0	0	0
Bacteria	Actinobacteriota	Coriobacteriia	Coriobacteriales	NA	NA	NA	unknown Coriobacteriales (Order) ASV0175	0	1.17467e-05	0.000261331	0.000210106	0.000112608	2.98107e-05	1.36442e-05	1.45764e-05	0.00028436	0.000146042	0.000503172	1.86178e-05	0	0.000217753	1.46084e-05	0.000227111	0	0	3.37098e-05	0.00181973	5.71059e-05	0.000467927	0	0	8.33646e-05	8.12838e-05	6.86191e-05	1.77999e-05	0	0	0	0	0	0.000803954	0.000411069	5.8072e-05	0	0	0	0.00101303	3.41892e-05	2.65724e-05
Bacteria	Actinobacteriota	Coriobacteriia	Coriobacteriales	NA	NA	NA	unknown Coriobacteriales (Order) ASV0177	0	0	0	0	0	0	0	0	0	0	0	0	3.53033e-05	0	0	0	0	0	0	0	0	0	0	0	0	0	0	0	0	0	0	0	0	0	0	0	0	0	0	0	0	0
Bacteria	Actinobacteriota	Coriobacteriia	Coriobacteriales	Coriobacteriaceae	Enorma	NA	unknown Enorma (Genus) ASV0178	0	0	0	0	0	0	0	0	0	0	0	0	0	0	0	0	0	0	0	0	0	0	0	0	0	0	0	0	0	0	0	0	0	0	0	0	0	0	0	0	0	0
Bacteria	Actinobacteriota	Coriobacteriia	Coriobacteriales	Coriobacteriaceae	Enorma	timonensis	Enorma timonensis ASV0179	0	0	0	0	0	0	0	0	0	0	0	0	0	0	0	0	0	0	0	0	0	0	0	0	0	0	0	0	0	0	0	0	0	0	0	0	0	0	0	0	0	0
Bacteria	Actinobacteriota	Coriobacteriia	Coriobacteriales	Coriobacteriaceae	Enorma	NA	unknown Enorma (Genus) ASV0180	0	0	0	0	0	0	0	0	0	0	0	0	0	0	0	0	0	0	0	0	0	0	0	0	0	0	0	0	0	0	0	0	0	0	0	0	0	0	0	0	0	0
Bacteria	Actinobacteriota	Coriobacteriia	Coriobacteriales	Coriobacteriaceae	Collinsella	NA	unknown Collinsella (Genus) ASV0181	0	0	0	0	0	0	0	0	0	0	0	0	0	0	0	0	0	0	0	0	0	0	0	0	0	0	0	0	0	0	0	0	0	0	0	0	0	0	0	0	0	0
Bacteria	Actinobacteriota	Coriobacteriia	Coriobacteriales	Coriobacteriaceae	Collinsella	NA	unknown Collinsella (Genus) ASV0182	0	0	0	0	0	0	0	0	0	0	0	0	0	0	0	0	0	0	0	0	0	0	0	0	0	0	0	0	0	0	0	0	0	0	0	0	0	0	0	0	0	0
Bacteria	Actinobacteriota	Coriobacteriia	Coriobacteriales	Coriobacteriaceae	Collinsella	NA	unknown Collinsella (Genus) ASV0183	0	0	0	0	0	0	0	0	0	0	0	0	0	0	0	0	0	0	0	0	0	0	0	6.82326e-05	0	0	0	0	0	0	0	0	0	0	0	0	0	0	0	0	0	0
Bacteria	Actinobacteriota	Coriobacteriia	Coriobacteriales	Coriobacteriaceae	Collinsella	NA	unknown Collinsella (Genus) ASV0184	0	0	0	0	0	0	0	0	0	0	0	0	0	0	0	0	0	0	0	0	0	0	0	0	0	0	0	0	0	0	0	0	0	0	0	0	0	0	0	0	0	0
Bacteria	Actinobacteriota	Coriobacteriia	Coriobacteriales	Coriobacteriaceae	Collinsella	aerofaciens	Collinsella aerofaciens ASV0185	0.0324485	0.0662281	0.0928407	0.0557306	0.0606959	0.171382	0.0312726	0.0772841	0.0735003	0.027099	0.0509282	0.0450179	0.104804	0.0494101	0.0714202	0.0496238	0.0877913	0.0405359	0.049941	0.0485201	0.0686032	0.108052	0.0797438	0.0180987	0.0115043	0.0242226	0.0589987	0.00715557	0.00393792	0.040574	0.00575888	0.0291839	0.00552623	0.101656	0.0730881	0.0516454	0.126987	0.0513765	0.0596116	0.0809711	0.0277103	0.0563335
Bacteria	Actinobacteriota	Coriobacteriia	Coriobacteriales	Coriobacteriaceae	Collinsella	NA	unknown Collinsella (Genus) ASV0187	0	0	0	0	0	0	0	0	0	0	0	0	0	0	0	0	0	0	0	0	0	0	0	0	0	0	0	0	0	0	0	0	0	0	0	0	0	0	0	0	0	0
Bacteria	Actinobacteriota	Coriobacteriia	Coriobacteriales	Coriobacteriaceae	Collinsella	NA	unknown Collinsella (Genus) ASV0188	0	0.000152708	0	7.00354e-05	0	0	0	0	0	9.73615e-05	0	0	0.00628398	7.91828e-05	0.000233734	7.09723e-05	0	0.000119777	0	0	0	0	0	0	0	0	0.000137238	0	0	0	7.86733e-05	0	0	0	0.000131542	0	0	5.04515e-05	0	0	0	0
Bacteria	Actinobacteriota	Coriobacteriia	Coriobacteriales	Coriobacteriaceae	Collinsella	bouchesdurhonensis	Collinsella bouchesdurhonensis ASV0189	0	0	0	0	0	0	0	0	0	0	0	0	0	0	0	0	0	0	0	0	0	0	0	0	0	0	0.000205857	0	0	0	0	0	0	0	0	0	0	0	0	0	0	0
Bacteria	Actinobacteriota	Coriobacteriia	Coriobacteriales	Coriobacteriaceae	Collinsella	NA	unknown Collinsella (Genus) ASV0190	0	0	0	0	0	0	0	0	0	0	0	0	0	0	0	0	0	0	0	0	0	0	0	0	0	0	0.000905772	0	0	0	0	0	0	0	0	0	0	0	0	0	0	0
Bacteria	Actinobacteriota	Coriobacteriia	Coriobacteriales	Coriobacteriaceae	Collinsella	phocaeensis	Collinsella phocaeensis ASV0191	0	0	0	0	0	0	0	4.37292e-05	0	0	0	0.000111707	0	0	0	0	0	0	0	0	0	0	0.00620401	3.41163e-05	0	0	0	0	0	0	0	0	0	0	0	0	0	0	0	0	0	0
Bacteria	Actinobacteriota	Coriobacteriia	Coriobacteriales	Coriobacteriaceae	Collinsella	NA	unknown Collinsella (Genus) ASV0192	0	2.34935e-05	0	0	0	0	0	0	0	0	0.000161734	0	0	7.91828e-05	5.84334e-05	0	0	0	0	0	0	0.000116982	0.00278642	0	0	0	5.48953e-05	0.000142399	0	4.99988e-05	0	4.52229e-05	0	0	0	0.00902052	0	0	0	0	0	0
Bacteria	Actinobacteriota	Coriobacteriia	Coriobacteriales	Coriobacteriaceae	Collinsella	tanakaei	Collinsella tanakaei ASV0193	0.000739195	0	0	5.25265e-05	0	0	0	0.000685091	1.3541e-05	0	0	0.000688859	0	0	0	0	0.000252615	0	3.37098e-05	0	0	3.8994e-05	0.0409649	0	0.000111153	4.64479e-05	8.23429e-05	0.000195799	0	0.000199995	0	0.000361784	0	0	0	0.00210995	1.81851e-05	0	0	0	0	0
Bacteria	Actinobacteriota	Coriobacteriia	Coriobacteriales	Coriobacteriaceae	Collinsella	NA	unknown Collinsella (Genus) ASV0194	0	0	0	0	0	0	0	0	0	0	0	0	0	0	0	0	0	0	0	0	0	0	0	5.11745e-05	0	0	0	0	0	0	0	0	0	0	0	0	0	0	0	0	0	0
Bacteria	Actinobacteriota	Coriobacteriia	Coriobacteriales	Eggerthellaceae	NA	NA	unknown Eggerthellaceae (Family) ASV0195	0	0	0	0	0	0	5.4577e-05	0	0	0	0	0	0	0	0	0	0	0	0	0	0	0	0	0	0	0	0	0	0	0	0	0	0	0	0	0	0	0	0	0	0	0
Bacteria	Actinobacteriota	Coriobacteriia	Coriobacteriales	Eggerthellaceae	NA	NA	unknown Eggerthellaceae (Family) ASV0196	0	0	0	0	0	0	0	0	0.000595802	0	0	0	0	0	0	0	0	0	0	0	0	0	0	0	0	0	0	0	0	0	0	0	0	0	0	0	0	0	0	0	0	0
Bacteria	Actinobacteriota	Coriobacteriia	Coriobacteriales	Coriobacteriales_Incertae_Sedis	NA	NA	unknown Coriobacteriales_Incertae_Sedis (Family) ASV0197	0	0	0	0	0	0	0	0	0	0	0	0	0	9.89785e-05	0	1.41945e-05	0	0	0	0	9.51765e-05	0	0	0	0	0	0	0	0	0	0	0	0	0	0	0	0	0	0	0	0	0
Bacteria	Actinobacteriota	Coriobacteriia	Coriobacteriales	Coriobacteriales_Incertae_Sedis	NA	NA	unknown Coriobacteriales_Incertae_Sedis (Family) ASV0198	2.1741e-05	0	0.000284055	0	5.63042e-05	0	0	0	0	0	5.39113e-05	0	0	0	0	0	0	0	3.37098e-05	0	0	0	0	3.41163e-05	0	0	0	0	0	0	0	0	0	0	0	0	0	0	0	0	0	0
Bacteria	Actinobacteriota	Coriobacteriia	Coriobacteriales	Eggerthellaceae	NA	NA	unknown Eggerthellaceae (Family) ASV0199	0	0.000364149	0	0	0	0	0	0	0	0	0	0	0	0	0	0	0	0	0	0	0	0	0	0	0	0	0	0	0	0	0	0	0	0	0	0	0	0	0	0	0	0
Bacteria	Actinobacteriota	Coriobacteriia	Coriobacteriales	Eggerthellaceae	NA	NA	unknown Eggerthellaceae (Family) ASV0200	0	0	0	0	0	0	0	0	0	0	0	0	0	0	0	0	0	0	0	0	0	0	0	0	0	0	0	0	0	0	0	0	0	0	0	0	0	0	0	0	0	0
Bacteria	Actinobacteriota	Coriobacteriia	Coriobacteriales	Eggerthellaceae	NA	NA	unknown Eggerthellaceae (Family) ASV0202	0.00219584	0.000117467	7.95355e-05	7.00354e-05	0.00159529	5.96214e-05	0.00151451	0.000116611	0.0014218	0.000146042	0	0.000204796	7.06065e-05	0.00328609	0.0001753	0.00329312	0.00261531	0.000496218	0.00397775	0.000167119	0.000475882	5.84909e-05	0.000123157	0.000221756	0	0.0055273	0.00116652	7.11997e-05	0.000334896	0.000449989	7.86733e-05	0.00893907	8.2728e-05	0	0.00157851	3.87147e-05	0.000127296	0	0.00373288	0.000124407	6.83784e-05	5.31448e-05
Bacteria	Actinobacteriota	Coriobacteriia	Coriobacteriales	Coriobacteriales_Incertae_Sedis	NA	NA	unknown Coriobacteriales_Incertae_Sedis (Family) ASV0203	0	0	0	0	0	0	0	0	0	0	3.59408e-05	0	1.17678e-05	1.97957e-05	0	0	0	0	0	0	0	3.8994e-05	0	0	0	3.48359e-05	0	0	0	0	1.57347e-05	0	0	0.00586589	0	0	0	0	0	0	5.12838e-05	0
Bacteria	Actinobacteriota	Coriobacteriia	Coriobacteriales	Coriobacteriales_Incertae_Sedis	NA	NA	unknown Coriobacteriales_Incertae_Sedis (Family) ASV0204	0	0	0	0	0	0	5.4577e-05	0	0	0	0	0	0	0	0	0	0	0	0	0	0	0	0	0	0	3.48359e-05	0	0	0	0	0	0	0	0	0	0	0	0	0	0	0	0
Bacteria	Actinobacteriota	Coriobacteriia	Coriobacteriales	Coriobacteriales_Incertae_Sedis	NA	NA	unknown Coriobacteriales_Incertae_Sedis (Family) ASV0205	0.000141317	0.000164454	5.68111e-05	0.000682845	0.000131376	2.98107e-05	2.72885e-05	0.000102035	9.47867e-05	0.00118456	8.98521e-05	0.000688859	5.88388e-05	5.93871e-05	0	0.00012775	8.91583e-05	0.000205332	3.37098e-05	3.71374e-05	1.90353e-05	0	0.00278642	0.000784675	6.94705e-05	0	0	0	2.30963e-05	7.49981e-05	3.14693e-05	0	8.2728e-05	0	3.28855e-05	0.000658149	0.00245499	0.00245531	0.000160308	0.00044431	3.41892e-05	7.97173e-05
Bacteria	Actinobacteriota	Coriobacteriia	Coriobacteriales	Coriobacteriales_Incertae_Sedis	NA	NA	unknown Coriobacteriales_Incertae_Sedis (Family) ASV0206	0	0	0	0	0	0	0	0	0	0	0	0	0	0	0	0	0	0	0	0	0	0	0	0	0	0	0	0	0	0	0	3.01486e-05	0	0	0	0	0	0	0	0	0	0
Bacteria	Actinobacteriota	Coriobacteriia	Coriobacteriales	Coriobacteriales_Incertae_Sedis	NA	NA	unknown Coriobacteriales_Incertae_Sedis (Family) ASV0207	0	0	0	0	0	0	0	0	0	0	0	0	0	0	0	0	0	0	0	0	0	0	0	0	0	0	0	0	0	0	0	0	0	0	0	0	0	0	0	0	0	0
Bacteria	Actinobacteriota	Coriobacteriia	Coriobacteriales	Coriobacteriales_Incertae_Sedis	NA	NA	unknown Coriobacteriales_Incertae_Sedis (Family) ASV0209	0	0	0	0	0	0	0	0	0	0	0	0	0	0	0	0	0	0	0	0	0	0	0	0	0	0	0	0	0	0	0	0	0	0	0	0	0	0	0	0	0	5.31448e-05
Bacteria	Actinobacteriota	Coriobacteriia	Coriobacteriales	Coriobacteriales_Incertae_Sedis	NA	NA	unknown Coriobacteriales_Incertae_Sedis (Family) ASV0210	0	0	0	0	0	0	0	0	0	0	0	0.000390974	0	0	0	0	0	0	0	0	0	0	0	0	0	0	0	0	0	0	0	0	0	0	0	0	0	0	0	0	0	0
Bacteria	Actinobacteriota	Coriobacteriia	Coriobacteriales	Coriobacteriales_Incertae_Sedis	Raoultibacter	massiliensis	Raoultibacter massiliensis ASV0211	0	4.6987e-05	7.95355e-05	0.000105053	0	0	0	0	0	0	0	0	0	0	0	0	0	0	0	1.85687e-05	0	0	0	0	0	0	0	0	0	0	0	0	0	0	0	0	0	0	0.000137407	0	0	0
Bacteria	Actinobacteriota	Coriobacteriia	Coriobacteriales	Coriobacteriales_Incertae_Sedis	Raoultibacter	timonensis	Raoultibacter timonensis ASV0212	0	8.22272e-05	0	0	0	0	0	0	0	0	0	1.86178e-05	0	0	0	2.83889e-05	8.91583e-05	0	0	0	0	0	0.000354075	0	0	0	0	0	1.15481e-05	1.24997e-05	0	0	0	0	0	0	0	1.68172e-05	0.000137407	0	0	0
Bacteria	Actinobacteriota	Coriobacteriia	Coriobacteriales	Eggerthellaceae	DNF00809	NA	unknown DNF00809 (Genus) ASV0213	3.26115e-05	0.000140961	0	0.000227615	0.000394129	0	0	0.000174917	5.41638e-05	0	0	3.72356e-05	0	0.000455301	0	0.000440028	0.000133738	0	3.37098e-05	0	7.61412e-05	0	0.000307891	0	0	9.28958e-05	6.86191e-05	0	2.30963e-05	0	0	0	0.000182002	2.97761e-05	0	0.000309717	0	0	6.87033e-05	0	0	0.000265724
Bacteria	Actinobacteriota	Coriobacteriia	Coriobacteriales	Eggerthellaceae	DNF00809	NA	unknown DNF00809 (Genus) ASV0214	0.000141317	0.00130389	0	7.00354e-05	0.000225217	0.000357728	5.4577e-05	0.000174917	0.000162492	0.000292085	0	0.000279267	0.000411871	0	0.000774243	7.09723e-05	0.000995602	5.13329e-05	6.74195e-05	0.000649905	0	5.84909e-05	3.07891e-05	0	0.000111153	8.12838e-05	1.37238e-05	1.77999e-05	3.46444e-05	2.49994e-05	0.000157347	0.000120595	0.000115819	0.000163768	0.000246642	0.00116144	0.0012184	0	6.87033e-05	1.77724e-05	0	0
Bacteria	Actinobacteriota	Coriobacteriia	Coriobacteriales	Eggerthellaceae	DNF00809	NA	unknown DNF00809 (Genus) ASV0215	0	0	0	0	0	0	0	0	0	0	0	0	0	0	0	0	0	0	0	0	0	0	0	0	0	0	0	0	0	0	0	0	0	0	0	0	0	0	0	0	0	0
Bacteria	Actinobacteriota	Coriobacteriia	Coriobacteriales	Eggerthellaceae	Slackia	exigua	Slackia exigua ASV0217	0	0	1.13622e-05	0	0	0	0	0	0	0	0	0	0	0	0	0	0	0	0	0	0	0	0	1.70582e-05	0	0	0	0	0	0	0	0	0	0	0	0	0	0	0	5.33172e-05	0	0
Bacteria	Actinobacteriota	Coriobacteriia	Coriobacteriales	Eggerthellaceae	Slackia	isoflavoniconvertens	Slackia isoflavoniconvertens ASV0218	0.00334812	0.000387642	0.000238607	0.000367686	0.00833302	0	0.000341106	0.000276952	0.000365606	0.000292085	0	0.000409592	0.000317729	5.93871e-05	0.000219125	0.000212917	0.000371493	0.000273776	0.000353952	0	0.000171318	0.00378241	0.000384864	0.000119407	0.000152835	5.80599e-05	0.000150962	5.33998e-05	0.000103933	0.0110622	0.000110143	0.000150743	0.000115819	0	0.000197313	0	0.000127296	0.000151355	0.000137407	5.33172e-05	0.000102568	5.31448e-05
Bacteria	Actinobacteriota	Coriobacteriia	Coriobacteriales	Eggerthellaceae	Slackia	piriformis	Slackia piriformis ASV0219	6.52231e-05	0	9.08977e-05	0	0	0	2.72885e-05	5.83056e-05	0	0	8.98521e-05	0.000111707	0	0.0032267	0	0.00302342	0.0033583	0	1.68549e-05	0	0.000114212	0.000175473	9.23674e-05	0	8.33646e-05	8.12838e-05	0	0	6.92889e-05	3.74991e-05	6.29386e-05	3.01486e-05	6.61824e-05	2.97761e-05	4.93283e-05	0.0058072	0	0	0	5.33172e-05	6.83784e-05	0.00010629
Bacteria	Actinobacteriota	Coriobacteriia	Coriobacteriales	Eggerthellaceae	NA	NA	unknown Eggerthellaceae (Family) ASV0220	0	0	0	0	0	0	0	0	0	0	0	0	0	0	0	0	0	0	0	0	0	0	0	0	0	0	0	0	0	0	0	0	0	0	0	0	0	0	0	0	0	0
Bacteria	Actinobacteriota	Coriobacteriia	Coriobacteriales	Eggerthellaceae	NA	NA	unknown Eggerthellaceae (Family) ASV0221	0	0	0	0	0	0	0	0	0	0	0	0	3.53033e-05	0	0	2.83889e-05	0	0	8.42744e-05	0	0	0	0	0	0	0	0	0	0	0	9.44079e-05	0	0	0	3.28855e-05	0	0	0	0	0	0	0
Bacteria	Actinobacteriota	Coriobacteriia	Coriobacteriales	Eggerthellaceae	CHKCI002	NA	unknown CHKCI002 (Genus) ASV0222	2.1741e-05	0	0	0	0	0	0	0	0	0	0	1.86178e-05	0	0	0	0	0	0	5.05646e-05	0	0	0	4.61837e-05	0	0	0	0	0	0	0	0	0	0	0.000238209	0	0	0	0	0	0	0	0
Bacteria	Actinobacteriota	Coriobacteriia	Coriobacteriales	Eggerthellaceae	DNF00809	NA	unknown DNF00809 (Genus) ASV0223	0	0	0	0	0	0	0	0	0	0	0	0	0	0	0	0	0	0	0	0	0	0	0	0	0	0	0	0	0	0	0	0	0	0	0	0	0	0	0	0	0	0
Bacteria	Actinobacteriota	Coriobacteriia	Coriobacteriales	Eggerthellaceae	Senegalimassilia	anaerobia	Senegalimassilia anaerobia ASV0226	0.000260892	0.000293669	0.000295418	0	5.63042e-05	0.000178864	0.000136442	0.000189493	0.00167908	0.000194723	0.000179704	0.000148943	3.53033e-05	0	0.000102258	8.51668e-05	0.000148597	0.000273776	0.000168549	0	1.90353e-05	0.00380191	0.000107762	0	0	0	0.00220954	0.000249199	0.000207867	7.49981e-05	1.57347e-05	0	0	0	6.57711e-05	0.000251645	1.81851e-05	6.72687e-05	0.000114506	0	0	0.000186007
Bacteria	Actinobacteriota	Coriobacteriia	Coriobacteriales	Eggerthellaceae	Senegalimassilia	NA	unknown Senegalimassilia (Genus) ASV0227	0	0	2.27244e-05	0	0	0	0	0	0	0	0	0	0	0	0	0	0	0	0	0.000129981	0	0	0	0	1.38941e-05	0	0	0	0	0	0	0	3.30912e-05	0	4.93283e-05	0	0	0	0	0	0	0
Bacteria	Actinobacteriota	Coriobacteriia	Coriobacteriales	Eggerthellaceae	Enterorhabdus	NA	unknown Enterorhabdus (Genus) ASV0228	0	0	0	0	0	0	0	0	1.3541e-05	0	0	0	0.000235355	0	0	0	0	0	0	0	0	0	0	0	0	0	0	0	0	0	0	0	0	0	0	0	0	0	0	0	0	0
Bacteria	Actinobacteriota	Coriobacteriia	Coriobacteriales	Eggerthellaceae	Enterorhabdus	NA	unknown Enterorhabdus (Genus) ASV0229	0	0	0	0	0	0	0	0	0	0	3.59408e-05	0	0	0	0	0	1.48597e-05	0	1.68549e-05	0	0	0.000116982	4.61837e-05	0.00110878	0.000111153	2.32239e-05	0	0.00560698	3.46444e-05	0	0	0	0	0	0	1.93573e-05	7.27405e-05	0	6.87033e-05	0	0	0.00010629
Bacteria	Actinobacteriota	Coriobacteriia	Coriobacteriales	Eggerthellaceae	Enterorhabdus	NA	unknown Enterorhabdus (Genus) ASV0230	0	0	0	0	0	0	0	0	0	0	0	0	0	0	0	0	0	0	0	0	0	0	0	0	0	0	0	0	0	0	0	0	0	0	0	0	0	0	0	0	0	0
Bacteria	Actinobacteriota	Coriobacteriia	Coriobacteriales	Eggerthellaceae	Enterorhabdus	NA	unknown Enterorhabdus (Genus) ASV0231	0.00219584	4.6987e-05	3.40866e-05	1.75088e-05	0	0	0	4.37292e-05	2.70819e-05	4.86808e-05	0	7.44713e-05	5.88388e-05	0.00114815	4.38251e-05	0.00183109	7.42986e-05	0.00160843	0.000101129	0.000111412	1.90353e-05	0	0	0	1.38941e-05	0	0.000439162	0	5.77407e-05	0.00121247	7.86733e-05	0.00161295	0	0	0	0	3.63702e-05	0	4.58022e-05	1.77724e-05	0	0
Bacteria	Actinobacteriota	Coriobacteriia	Coriobacteriales	Eggerthellaceae	Enterorhabdus	NA	unknown Enterorhabdus (Genus) ASV0232	0	0	0	0	0	0	0	0	0	0	0	0	0	0	0	0	0	0	0	0	0	0	0	0	0	0	0	0	0	0	0	0	0	0	0	0	0	0	0	0	0	0
Bacteria	Actinobacteriota	Coriobacteriia	Coriobacteriales	Eggerthellaceae	Enterorhabdus	NA	unknown Enterorhabdus (Genus) ASV0233	0	0	0	0	3.75361e-05	0	0	0	0	0	0	0	0	0	0	0	0	0	0	0	0	0	0	0	0	0	0	0	0	0	0	0	0	0	0	0	0	0	0	0	0	0
Bacteria	Actinobacteriota	Coriobacteriia	Coriobacteriales	Eggerthellaceae	Enterorhabdus	NA	unknown Enterorhabdus (Genus) ASV0234	0	0	0	0	0	0	0	0	0	0	0	0	0	0	0	0	0	0	0	0	3.80706e-05	0	0	0	0	0	0	0	0	0	0	0	0	0	0	0	0	0	0	0	0	0
Bacteria	Actinobacteriota	Coriobacteriia	Coriobacteriales	Eggerthellaceae	DNF00809	NA	unknown DNF00809 (Genus) ASV0235	0	0	0	0	0	0	0	0	0	0	0	0.00016756	8.23743e-05	3.95914e-05	2.92167e-05	0	0.000178317	0	0	0	0	0	0.0118076	0	0	4.64479e-05	8.23429e-05	3.55999e-05	0	0	0	0	0	0	0	0	0	0	0	0	0	0
Bacteria	Actinobacteriota	Coriobacteriia	Coriobacteriales	Eggerthellaceae	DNF00809	NA	unknown DNF00809 (Genus) ASV0236	0	0	0	0	0	0	0	0	0	0	0	0	0	0	0	0	0	0	0	0	0	0	0	0	0	0	0	0	0	0	0	0	0	0	0	0	0	0	0	0	0	0
Bacteria	Actinobacteriota	Coriobacteriia	Coriobacteriales	Eggerthellaceae	NA	NA	unknown Eggerthellaceae (Family) ASV0237	0	0	0	0.000175088	0	0	0	0.000102035	0.000148951	1.62269e-05	0.000269556	0	0.00108263	0	0	0	0	0.000119777	0	0	0	0	0.00033868	0	0.000375141	0	0	0	0	0	0	0	0	0	0	0	0	0	0	0	0	0
Bacteria	Actinobacteriota	Coriobacteriia	Coriobacteriales	Eggerthellaceae	NA	NA	unknown Eggerthellaceae (Family) ASV0238	0	0	0	0	0	0	0	0	0	0	0	0	0	0	0	0	0	0	0	0.000167119	0	0	0	0	0	0	0	0	0	0	0	0	0	0	0	0	0	0	0	0	0	0
Bacteria	Actinobacteriota	Coriobacteriia	Coriobacteriales	Eggerthellaceae	Gordonibacter	NA	unknown Gordonibacter (Genus) ASV0239	0	0	0	0	0	0	0	0	0	0	0	0	0	0	0	0	0	0	0	0	0	0	0	0	0	0	0	0	0	0	0	0	0	0	0	0	0	0	0	0	0	0
Bacteria	Actinobacteriota	Coriobacteriia	Coriobacteriales	Eggerthellaceae	Gordonibacter	urolithinfaciens	Gordonibacter urolithinfaciens ASV0240	0	0.000105721	3.40866e-05	1.75088e-05	0	0	0	0	0.000108328	0	0	3.72356e-05	0.000482478	3.95914e-05	0	0	0	1.7111e-05	0	3.71374e-05	0	0	0	1.70582e-05	2.77882e-05	0	0	0	0	0	6.29386e-05	1.50743e-05	0	0	0	0	0.000145481	3.36344e-05	0	0	0	5.31448e-05
Bacteria	Actinobacteriota	Coriobacteriia	Coriobacteriales	Eggerthellaceae	Gordonibacter	NA	unknown Gordonibacter (Genus) ASV0241	1.08705e-05	0.00120991	0	0	0	0.000238486	0	0.000539327	0	0	0	0	0	0	0	0	2.97194e-05	0	0	0	0	0	3.07891e-05	0	0	0	0	0	0	0	1.57347e-05	0	0	0	0	0	0	0	0	0	0	0
Bacteria	Actinobacteriota	Coriobacteriia	Coriobacteriales	Eggerthellaceae	Gordonibacter	NA	unknown Gordonibacter (Genus) ASV0242	0	0.000528603	6.81733e-05	0	0.000168913	0	0	0.000189493	0	0	0	0	7.06065e-05	0	0	2.83889e-05	0	0	0	0.000482787	0	0	0	0	6.94705e-05	0	0	0.001246	0	0	0	0	0	0	0	0	0	0	0	0	0	0
Bacteria	Actinobacteriota	Coriobacteriia	Coriobacteriales	Eggerthellaceae	Gordonibacter	NA	unknown Gordonibacter (Genus) ASV0243	0	0	0	0	0	0	0	0	0	0	0	0	0	0	0	0	0	0	0	0	3.80706e-05	0	0	0	0	0	0	0	0	0	0	0	0	0	0	0	0	0	0	0	0	0
Bacteria	Actinobacteriota	Coriobacteriia	Coriobacteriales	Eggerthellaceae	Gordonibacter	NA	unknown Gordonibacter (Genus) ASV0244	0	0	0	0	0	0	0	0	0	0.000356992	0	0	0	0	0	0	0	0	0	0	0	0	0	0	0	0	0	0	0	0	0	0	0	0	0	0	0	0	0	0	0	0
Bacteria	Actinobacteriota	Coriobacteriia	Coriobacteriales	Eggerthellaceae	Gordonibacter	NA	unknown Gordonibacter (Genus) ASV0245	0.000304374	0.000434629	0.000977151	0.000962986	0.000168913	0.000626025	0.000163731	0.000335257	0.000230196	0.000292085	0.00138372	0.000111707	9.4142e-05	0.000178161	0.000832676	8.51668e-05	0.000208036	0	0.000488792	0.000835593	0	0.000272958	0.000200129	0.000665268	0.000708599	0.0010683	9.60668e-05	0	6.92889e-05	0.000287493	0.00119583	0	0.000645279	0.0017419	1.64428e-05	0.00112273	0.000290962	0.00119402	0.000458022	0.00088862	0.000529933	0.000451731
Bacteria	Actinobacteriota	Coriobacteriia	Coriobacteriales	Eggerthellaceae	Gordonibacter	NA	unknown Gordonibacter (Genus) ASV0246	0	0	0	0	0	0	0	0	0	0	0	0	0	0	0	0	0	0	0	0	0	0	0	0	0	0	0	0	0	0	0	0	0	0	0	0	0	0	0	0	0	0
Bacteria	Actinobacteriota	Coriobacteriia	Coriobacteriales	Eggerthellaceae	Eggerthella	lenta	Eggerthella lenta ASV0248	0.000576137	0.00054035	0.00161343	0.000472739	0.000431665	0.000476971	0	0.00131188	0.000446852	0.000454354	0.00235413	0.000521299	0.00177693	0.000455301	0.000584334	0.000227111	0.000267475	0.000359331	0.000370807	0.000408512	0.000761412	0.000428934	0.00223221	0.00257578	0.00054187	0.000394807	0.000356819	0.00138839	0.000103933	0.00113747	0.00187242	0.000120595	0.000777644	0.000446641	0.000115099	0.000232288	0	0.000521333	0.000755737	0.00232819	0.00271804	0.00403901
Bacteria	Actinobacteriota	Coriobacteriia	Coriobacteriales	Eggerthellaceae	Eggerthella	NA	unknown Eggerthella (Genus) ASV0249	0	0	0	0	0	0	0	0	0	0	0	0	0	0	0	0	0	0	0	0	0	0	0	0	0	0	0	0	0	0	0	0	0	0	0	0	0	0	0	0	0	0
Bacteria	Actinobacteriota	Coriobacteriia	Coriobacteriales	Eggerthellaceae	Eggerthella	NA	unknown Eggerthella (Genus) ASV0250	0	0	0	0	0	0	0.000191019	0	0	0	0	0	0	0	0	0	0	0	0	0	0	0	0	0	0	0	0	0	0	0	0	0	0	0	0	0	0	0	0	0	0	0
Bacteria	Actinobacteriota	Coriobacteriia	Coriobacteriales	Eggerthellaceae	Adlercreutzia	equolifaciens	Adlercreutzia equolifaciens ASV0252	0.00197843	0.00737695	0.00126121	0.00393949	0.00510491	0.00357728	0.00465269	0.00365868	0.0025457	0.00415409	0.000341438	0.00269958	0.00167102	0.00152427	0.0068221	0.0022995	0.00158999	0.00258376	0.00478679	0.00785457	0.00068527	0.00267109	0.00343299	0.00376985	0.00219527	0.00232239	0.00112535	0.000177999	0.000415733	0.000262493	0.00959814	0.00179384	0.00680024	0.00702716	0.0030748	0.00147116	0.0056192	0.00349797	0.00155728	0.0110189	0.00177784	0.000372014
Bacteria	Actinobacteriota	Coriobacteriia	Coriobacteriales	Eggerthellaceae	Adlercreutzia	NA	unknown Adlercreutzia (Genus) ASV0253	0	0	0	0	0	0	0	0	0	0	0	0	0	0	0	0	0	0	0	0	0	0	0	0	0	0	0	0	0	0	0	0	0	0	0	0	0	0	0	0	0	0
Bacteria	Actinobacteriota	Thermoleophilia	Gaiellales	Gaiellaceae	Gaiella	occulta	Gaiella occulta ASV0255	0	0	0	0	0	0	0	0	0	0	0	0	0	0	0	0	0	0	0	0	0	0	0	0	0	0	0	0	2.30963e-05	0	0	0	0	0	0	0	0	0	0	0	0	0
Bacteria	Actinobacteriota	Actinobacteria	Bifidobacteriales	Bifidobacteriaceae	Scardovia	wiggsiae	Scardovia wiggsiae ASV0256	0	0	0	0	0	0	0	0	0	0	0	0	0	0	0	0	0	0	0	0	0	0	0	0	0	0	0	0	0	0	0	0	0	0	0	0	0	0	0	0	0	0
Bacteria	Actinobacteriota	Actinobacteria	Bifidobacteriales	Bifidobacteriaceae	Alloscardovia	omnicolens	Alloscardovia omnicolens ASV0257	0	0	0	0	0	0	0	0	0	0	0	0	0	0	2.92167e-05	4.25834e-05	0	0	0	0	0	0	0	0	0	0	0	0	0	0	0	0	0	0	0	0	0	0	0	0	0	0
Bacteria	Actinobacteriota	Actinobacteria	Bifidobacteriales	Bifidobacteriaceae	Alloscardovia	NA	unknown Alloscardovia (Genus) ASV0258	0	0	0	0	0	0	0	0	0	3.24538e-05	0	0	0	0	1.46084e-05	2.83889e-05	0	0	0	0	0	0	0	0	0	0	2.74476e-05	0	0	0	0	0	0	0	0	0	0	0	0	0	0	0
Bacteria	Actinobacteriota	Actinobacteria	Bifidobacteriales	Bifidobacteriaceae	Alloscardovia	NA	unknown Alloscardovia (Genus) ASV0259	0	0	0	0	0	0	0	0	0	0	0	0	0	0	0	0	0	0	0	0	0	0	0	0	0	0	0	0	0	0	0	0	0	0	0	0	0	0	0	0	0	0
Bacteria	Actinobacteriota	Actinobacteria	Bifidobacteriales	Bifidobacteriaceae	NA	NA	unknown Bifidobacteriaceae (Family) ASV0262	0	0	0	0	0	0	0	0	0	0	0	0	0	0	0	0	0	0	0	0	0	0	0	0	0	0	0	0	0	0	0	0	0	0	0	0	0	0	0	0	0	0
Bacteria	Actinobacteriota	Actinobacteria	Bifidobacteriales	Bifidobacteriaceae	NA	NA	unknown Bifidobacteriaceae (Family) ASV0263	0	0	0	0	0	0	0	0	0	0	0	0	0	0	0	0	0	0	0	0	0	0	0	0	0	0	0	0	0	0	0	0	0	0	0	0	0	0	0	0	0	0
Bacteria	Actinobacteriota	Actinobacteria	Bifidobacteriales	Bifidobacteriaceae	NA	NA	unknown Bifidobacteriaceae (Family) ASV0265	0	0	0	0	0	0	0	0	0	0	0	0	0	0	0	0	0	0	0	0	0	0	0	0	0	0	0	0	0	0	0	0	0	0	0	0	0	0	0	0	0	0
Bacteria	Actinobacteriota	Actinobacteria	Bifidobacteriales	Bifidobacteriaceae	Bifidobacterium	bifidum	Bifidobacterium bifidum ASV0267	0.000760936	0.00623752	0.00128393	0.000857933	0.00959048	0.00101356	0.00427065	0.0136581	0.00904536	0.00918444	0.00377379	0.00977435	0.0140742	0.0100364	0.0154264	0.00989354	0.000787565	0.000821327	0.00711276	0.0102499	0.000304565	0.000584909	0.000800517	0.000887024	0.000319564	0.00974245	0.0095655	0.000498398	0.00128184	0.000374991	0.000566447	0.00807983	0.000314367	0.000163768	0.0138777	0.0100077	0.00238225	0.000269075	0.000595429	0.000231041	0.000205135	0.000398586
Bacteria	Actinobacteriota	Actinobacteria	Bifidobacteriales	Bifidobacteriaceae	Bifidobacterium	NA	unknown Bifidobacterium (Genus) ASV0268	0	0.000340655	2.27244e-05	3.50177e-05	0	0.000298107	0	0	2.70819e-05	0.000194723	5.39113e-05	0	3.53033e-05	0	0	0	0.000163457	5.13329e-05	0	3.71374e-05	0	7.79879e-05	0	0	1.38941e-05	0	0	0.0001068	1.15481e-05	0	3.14693e-05	0	0.000132365	0	0	1.93573e-05	0	0	0	1.77724e-05	6.83784e-05	0.00010629
Bacteria	Actinobacteriota	Actinobacteria	Bifidobacteriales	Bifidobacteriaceae	Bifidobacterium	animalis	Bifidobacterium animalis ASV0269	3.26115e-05	0.00330083	5.68111e-05	1.75088e-05	0	0	0	0	4.06229e-05	0	8.98521e-05	0	0.000270658	5.93871e-05	0	1.41945e-05	0.000594389	0	0	0	0	0.000155976	0	0	0	2.32239e-05	0	0	1.15481e-05	0	0	0	0.000661824	1.4888e-05	0	0.000561363	0	6.72687e-05	0	7.10896e-05	0	0.00863604
Bacteria	Actinobacteriota	Actinobacteria	Bifidobacteriales	Bifidobacteriaceae	Bifidobacterium	NA	unknown Bifidobacterium (Genus) ASV0270	0	0	0	0	0	0	0	0	0	1.62269e-05	0	0	2.35355e-05	0	0	0	0	0	0	1.85687e-05	0	1.9497e-05	0	0	0	0	0	0	0	0	0	0	0	0	0	7.74293e-05	3.63702e-05	0	0	0	0	0
Bacteria	Actinobacteriota	Actinobacteria	Bifidobacteriales	Bifidobacteriaceae	Bifidobacterium	NA	unknown Bifidobacterium (Genus) ASV0271	0.0163819	0.0708211	0.0367113	0.0677067	0.00486093	0.0469519	0.0039159	0.014212	0.00861205	0.00997955	0.0084461	0.00716786	0.0138036	0.0409375	0.00248342	0.0394748	0.0507311	0.00759728	0.0356986	0.00482787	0.0340922	0.0178787	0.00417193	0.0214592	0.00414044	0.00299589	0.004323	0.0279281	0.0025175	0.0828854	0.0270636	0.00845669	0.0623273	0.0635124	0.00623181	0.00507162	0.00205492	0.00210215	0.029634	0.00454974	0.0409245	0.00358728
Bacteria	Actinobacteriota	Actinobacteria	Bifidobacteriales	Bifidobacteriaceae	Bifidobacterium	NA	unknown Bifidobacterium (Genus) ASV0272	0	0	0	0	0.000225217	0	0	0	9.47867e-05	0	8.98521e-05	0	0	0.000217753	0	0	0	0	0.00775324	0	0.000190353	0	0	0.000255872	0	0.00011612	0	0	0	0	0	0.000226115	0	0	0	0	0	0	0.000251912	0	0	0
Bacteria	Actinobacteriota	Actinobacteria	Bifidobacteriales	Bifidobacteriaceae	Bifidobacterium	NA	unknown Bifidobacterium (Genus) ASV0273	0	0	0	0	0	0	0	0	0	0	0	0	0	0	0	0	0	0	0	0	0	0	0	0	0	0	0	0	0	0	0	0	0	0	0	0	0	0	0	0	0	0
Bacteria	Actinobacteriota	Actinobacteria	Bifidobacteriales	Bifidobacteriaceae	Bifidobacterium	NA	unknown Bifidobacterium (Genus) ASV0274	0.0529829	0.00697756	0.0636057	0.0152152	0.0341016	0.00521687	0.0100831	0.00921229	0.0235342	0.00394314	0.025518	0.0258601	0.12668	0.0337715	0.0323283	0.0335273	0.0029868	0.00923993	0.0222822	0.024715	0.00552023	0.0778319	0.0641491	0.00467393	0.00543259	0.0374718	0.0288475	0.00414738	0.00508118	0.00216245	0.026387	0.11351	0.00329258	0.0366692	0.0285775	0.0205188	0.0229314	0.00635689	0.00293134	0.00181279	0.00153851	0.0548189
Bacteria	Actinobacteriota	Actinobacteria	Bifidobacteriales	Bifidobacteriaceae	Bifidobacterium	NA	unknown Bifidobacterium (Genus) ASV0275	0	0	0	0	0	0	0	0	0	0	0	0	0	0	0	0	0	0	0	0	0	0	0	0	0	0	0	0	0	0	0	0	0	0	0	0	0	0	0	0	0	0
Bacteria	Actinobacteriota	Actinobacteria	Bifidobacteriales	Bifidobacteriaceae	Bifidobacterium	NA	unknown Bifidobacterium (Genus) ASV0277	0	0	0	0	0	0	0	0	0	0	0	0	0	0	0	0	0	0	0	0	0	0	0	0	0	0	0	0	0	0	0	0	0	0	0	0	0	0	0	0	0	0
Bacteria	Actinobacteriota	Actinobacteria	Bifidobacteriales	Bifidobacteriaceae	Bifidobacterium	NA	unknown Bifidobacterium (Genus) ASV0280	0.00837029	0.0270175	0.00515845	0.0304829	0.00555535	0.0348785	0.00504837	0.0208734	0.0115098	0.0071723	0.0117527	0.0161789	0.0347266	0.0291393	0.0162299	0.026785	0.0217101	0.0220047	0.0196696	0.0122925	0.0164655	0.0400663	0.0133625	0.0201457	0.0109486	0.0116236	0.00735597	0.0280349	0.00600503	0.0161746	0.0483683	0.0121951	0.022866	0.0472695	0.028742	0.0123693	0.0118931	0.0421775	0.0202675	0.00403434	0.0211289	0.0380251
Bacteria	Actinobacteriota	Actinobacteria	Bifidobacteriales	Bifidobacteriaceae	Bifidobacterium	NA	unknown Bifidobacterium (Genus) ASV0282	0	0	0	0	0	0	0	0	0	0	0	0	0	0	0	0	0	0	0	0	0	0	0	0	0	0	0	0	0	0	0	0	0	0	0	0	0	0	0	0	0	0
Bacteria	Actinobacteriota	Actinobacteria	Bifidobacteriales	Bifidobacteriaceae	Bifidobacterium	longum	Bifidobacterium longum ASV0284	0	0	0	0	0	0	0	0	0	0	0	0	0	0	0	0	0	0	0	0.00159691	0	0	0	0	0	0	0	0	0	0	0	0	0	0	0	0	0	0	0	0	0	0
Bacteria	Actinobacteriota	Actinobacteria	Bifidobacteriales	Bifidobacteriaceae	Bifidobacterium	NA	unknown Bifidobacterium (Genus) ASV0285	0	0	0	0	0	0	0	0	0	0	0	0	0	0	0	0	0	0	0	0	0	0	0	0.00278048	0	0	0	0	0	0	0	0	0	0	0	0	0	0	0	0	0	0
Bacteria	Actinobacteriota	Actinobacteria	Bifidobacteriales	Bifidobacteriaceae	Bifidobacterium	NA	unknown Bifidobacterium (Genus) ASV0286	0	0	0	0	0	0	0	0	0	0	0	0	0	0	0	0	0	0	0	0	0	0	0	0	0	0	0	0	0	0	0	0	0	0	0	0	0	0	0	0	0	0
Bacteria	Actinobacteriota	Actinobacteria	Actinomycetales	Actinomycetaceae	Varibaculum	timonense	Varibaculum timonense ASV0287	4.3482e-05	2.34935e-05	0	3.50177e-05	0	0	0	0.000160341	0	0	3.59408e-05	0	0	0	0	0	1.48597e-05	0	0	1.85687e-05	0	5.84909e-05	0	0	5.55764e-05	0	0	0.000320399	0	2.49994e-05	0	0.000180892	1.65456e-05	0	0	0.00176152	0	0	0	5.33172e-05	0	2.65724e-05
Bacteria	Actinobacteriota	Actinobacteria	Actinomycetales	Actinomycetaceae	Varibaculum	NA	unknown Varibaculum (Genus) ASV0288	0	0	0	0	0	0	0	0	0	0	0	0	0	0	0	0	0	0	0	0	0	0	0	0	0	0	0	0	0	0	0	0	0	0	0	0	0	0	0	0	0	0
Bacteria	Actinobacteriota	Actinobacteria	Actinomycetales	Actinomycetaceae	Mobiluncus	NA	unknown Mobiluncus (Genus) ASV0289	0	0	0	0	0	0	0	0	0	0	0	0	0	0	0	0	0	0	0	0	0	0	0	0	0	0	0	0	0	0	0	0	0	0	0	0	0	0	0	3.55448e-05	0	0
Bacteria	Actinobacteriota	Actinobacteria	Actinomycetales	Actinomycetaceae	Actinomyces	graevenitzii	Actinomyces graevenitzii ASV0291	0	0	0	5.25265e-05	0	0	0	0	0	0	0	0	2.35355e-05	0	0	0	0	0	0	0	0	0	0	0	0	1.1612e-05	0	1.77999e-05	0	6.24984e-05	3.14693e-05	0	1.65456e-05	0	0	0	0	0	0	1.77724e-05	0	0
Bacteria	Actinobacteriota	Actinobacteria	Actinomycetales	Actinomycetaceae	Actinomyces	NA	unknown Actinomyces (Genus) ASV0292	0	5.87337e-05	0	5.25265e-05	0	2.98107e-05	0	5.83056e-05	0.000203114	0	0.000107823	0	4.7071e-05	1.97957e-05	0	0	1.48597e-05	0.000119777	3.37098e-05	7.42749e-05	0	5.84909e-05	0	0	0	0	4.11715e-05	0	0	4.99988e-05	0	0	0	0	0.000115099	3.87147e-05	3.63702e-05	0	0	0	0	0.00010629
Bacteria	Actinobacteriota	Actinobacteria	Actinomycetales	Actinomycetaceae	Actinomyces	NA	unknown Actinomyces (Genus) ASV0293	0	0.000117467	0	0	0	0	0	0	0	0	0	0	0	0	0	0	0	0	0	0	0	0	0	0	0	0	0	0	0	0	0	0	0	0	0	0	0	0	0	0	0	0
Bacteria	Actinobacteriota	Actinobacteria	Actinomycetales	Actinomycetaceae	Actinomyces	odontolyticus	Actinomyces odontolyticus ASV0294	0.000228281	0.000563844	0.000238607	0.000122562	0.000112608	0	0.000122798	0	0.000203114	0.00021095	0.000233615	0.00059577	0.000152981	0.000178161	0.0001753	0.000241306	7.42986e-05	8.55549e-05	0.000101129	0.00181973	0.000285529	0.000175473	0.000646572	0.000409396	0	9.28958e-05	0.000150962	0.000338199	5.77407e-05	6.24984e-05	0.000251754	0.000527601	0.000115819	0.000267985	0.000246642	0.000174216	0.000200036	6.72687e-05	0	0.000479855	6.83784e-05	0.000690883
Bacteria	Actinobacteriota	Actinobacteria	Actinomycetales	Actinomycetaceae	Actinomyces	turicensis	Actinomyces turicensis ASV0295	0	0	0	0	0	0	0	7.2882e-05	0	0	0	0.000111707	0	3.95914e-05	1.46084e-05	0	0.000104018	0	0	0	0	0	0	0	2.77882e-05	0	0	0	0	1.24997e-05	0	7.53716e-05	0	0	0	0	0	0	2.29011e-05	0	0	0
Bacteria	Actinobacteriota	Actinobacteria	Actinomycetales	Actinomycetaceae	Actinomyces	gerencseriae	Actinomyces gerencseriae ASV0298	0	0	0	0	0	0	0	0	0	0	0	0	0	0	0	0	0	0	0	0	0	0	0	0	0	0	0	0	0	0	0	0	0	0	0	0	0	0	0	0	0	0
Bacteria	Actinobacteriota	Actinobacteria	Actinomycetales	Actinomycetaceae	Actinomyces	NA	unknown Actinomyces (Genus) ASV0300	0	0	0	0	0	0.000149054	5.4577e-05	7.2882e-05	0.000121869	0	8.98521e-05	0	0	0	0	8.51668e-05	7.42986e-05	0	0	0	0	0	0	6.82326e-05	0	8.12838e-05	0	0	4.61926e-05	4.99988e-05	0	0	0	0	0	9.67867e-05	0	0	0	0.000106634	0.000119662	0.000903462
Bacteria	Actinobacteriota	Actinobacteria	Actinomycetales	Actinomycetaceae	NA	NA	unknown Actinomycetaceae (Family) ASV0301	0	0	0	0	0	0	0	0	0	0	0	0	0	0	0	0	0	0	0	0	0	0	0	0	0	0	0	0	0	0	0	0	0	0	0	0	0	0	0	0	0	0
Bacteria	Actinobacteriota	Actinobacteria	Actinomycetales	Actinomycetaceae	F0332	NA	unknown F0332 (Genus) ASV0302	0	5.87337e-05	0.000159071	0	1.87681e-05	0	0	0	2.70819e-05	0	0	0	0	0	0	0	1.48597e-05	0	0	0	0	0	0	1.70582e-05	0	0	0	0	0	0	0	4.52229e-05	0.000165456	0	0	0	0	0	0	0	0	0.000239152
Bacteria	Actinobacteriota	Actinobacteria	Actinomycetales	Actinomycetaceae	F0332	NA	unknown F0332 (Genus) ASV0303	0	0	0	0	0	0	0	0	0	0	0	0	0	0	0	0	0	0	0	0	0	0	0	0	0	0	0	0	0	0	0	0	0	0	0	0	0	0	0	0	0	0
Bacteria	Actinobacteriota	Actinobacteria	Actinomycetales	Actinomycetaceae	Actinotignum	NA	unknown Actinotignum (Genus) ASV0305	0	0	0	0	0	0	0	0	0	0	0	0	0	0	0	0	0	0	0	0	0	0	0	0	0	0	0	0	0	0	0	0	0	0	0	0	0	0	0	0	0	0
Bacteria	Actinobacteriota	Actinobacteria	Actinomycetales	Actinomycetaceae	Arcanobacterium	NA	unknown Arcanobacterium (Genus) ASV0306	0	0	0	1.75088e-05	1.87681e-05	0	0	5.83056e-05	0	0	0	0.000111707	0	0	0	0	0.000237756	0	0	0	0	0	0.000123157	0	0	0	0	0	0	0.000149996	0	0	0	0	0	0	0	0	0	0	0	0
Bacteria	Actinobacteriota	Actinobacteria	Actinomycetales	Actinomycetaceae	Arcanobacterium	hippocoleae	Arcanobacterium hippocoleae ASV0307	0	0	0	0	0	0	0	0	0	0	0	0	0	0	0	0	0	0	0	0	0	0	0	0	0	0	0	0	0	0	0	0	0	0	0	0	0	0	0	0	0	0
Bacteria	Actinobacteriota	Actinobacteria	Micrococcales	Micrococcaceae	Rothia	mucilaginosa	Rothia mucilaginosa ASV0308	1.08705e-05	0	0	0	0	0	0	0	0	0	0	0	0	0	0	0	7.42986e-05	0	1.68549e-05	0	0	0	0	6.82326e-05	0	8.12838e-05	0	0	0	1.24997e-05	0	0	0	0	0	0	0	0	0	0	0	0
Bacteria	Actinobacteriota	Actinobacteria	Micrococcales	Micrococcaceae	Rothia	mucilaginosa	Rothia mucilaginosa ASV0310	0	0	0	0	0	0	0	0	2.70819e-05	0	0	0	0	0	0	0	0	0	0	0.000185687	0	0	0	0.000119407	5.55764e-05	0	0	0	0	0	0	0	0	0	0	0	0	0	0	0	0	2.65724e-05
Bacteria	Actinobacteriota	Actinobacteria	Micrococcales	Micrococcaceae	Rothia	mucilaginosa	Rothia mucilaginosa ASV0311	0	0	0	0	0	0	0	0	0	0	0	0	0	0.000118774	0	0	0	0	0	0	0	0	0	0	0	0	0	0	0	0	0	0	0	0	0	0	0	0	0	0	0	0
Bacteria	Actinobacteriota	Actinobacteria	Micrococcales	Micrococcaceae	Rothia	mucilaginosa	Rothia mucilaginosa ASV0312	0	0	0	0	0	0	0	0	0	0	0	0	0	0	0	0	0	0	0	0	0	0	0	0	0	0	5.48953e-05	0	0	0	0	0	0	0	0	0	0	0	0	0	0	0
Bacteria	Actinobacteriota	Actinobacteria	Micrococcales	Micrococcaceae	Rothia	mucilaginosa	Rothia mucilaginosa ASV0314	0	0	0	0	0	0	0	0	0	0	0	0	0	0	1.46084e-05	0	0	0	0	0	5.71059e-05	0	0	0	0	0	0	0	0	0	0	0	0	0	0	0	0	0	0	0	0	0
Bacteria	Actinobacteriota	Actinobacteria	Micrococcales	Micrococcaceae	Rothia	NA	unknown Rothia (Genus) ASV0315	0	0	0	0	0	0	0	0	0	0	0	0	0	0	0	0	0	0	0	0	0	0	0	0	0	0	0	0	0	0	0	0	0	4.46641e-05	0	0	0	0	0	0	0	0
Bacteria	Actinobacteriota	Actinobacteria	Micrococcales	Micrococcaceae	Rothia	NA	unknown Rothia (Genus) ASV0316	2.1741e-05	0	0	0	0	0	0	0	0	0	0	0	0	0	0	0	0	0	0	0	0	0	0	0	0	0	0	0	0	0	0	0	0	0	0	0	0	0	0	0	0	0
Bacteria	Actinobacteriota	Actinobacteria	Corynebacteriales	Corynebacteriaceae	Lawsonella	clevelandensis	Lawsonella clevelandensis ASV0317	0	0	1.13622e-05	0	1.87681e-05	0	0	0	0	0	0	0	2.35355e-05	0	0	0	2.97194e-05	0	0	0	1.90353e-05	0	0	0	0	0	0	0	0	0	0	0	0	0	0	0	0	0	0	0	0	0
Bacteria	Actinobacteriota	Actinobacteria	Corynebacteriales	Corynebacteriaceae	Corynebacterium	NA	unknown Corynebacterium (Genus) ASV0318	4.3482e-05	0	1.13622e-05	0	0	0	0	0	0	0	0	0	0	0	0	0	0	0	0	0	0	0	0	0	0	0	0	0	0	1.24997e-05	0	0.000226115	0	0	3.28855e-05	0	0	0	0	0	0	0
Bacteria	Actinobacteriota	Actinobacteria	Corynebacteriales	Corynebacteriaceae	Corynebacterium	NA	unknown Corynebacterium (Genus) ASV0320	0	0	0	0	0	0	0	0	0	0	0	0	0	0	0	0	0	0	0	0	0	0	0	0	0	0	0	0	0	0	0	0	0	0	0	0	0	0	0	0	0	0
Bacteria	Actinobacteriota	Actinobacteria	Corynebacteriales	Corynebacteriaceae	Corynebacterium	NA	unknown Corynebacterium (Genus) ASV0321	0	0	0	0	0	0	0	0	0	0	0	0	0	0	0	0	0	0	0	0	0	0	0	0	0	0	0	0	0	0	0	0	0	0	0	0	0	0	0	0	6.83784e-05	0
Bacteria	Actinobacteriota	Actinobacteria	Corynebacteriales	Corynebacteriaceae	Corynebacterium	durum	Corynebacterium durum ASV0322	2.1741e-05	7.04804e-05	0.000215882	0	0	0	1.36442e-05	4.37292e-05	5.41638e-05	0	3.59408e-05	9.30891e-05	0.000164749	0.000118774	1.46084e-05	9.93612e-05	0	5.13329e-05	0	1.85687e-05	0	0	3.07891e-05	6.82326e-05	0	2.32239e-05	2.74476e-05	5.33998e-05	5.77407e-05	0	0	3.01486e-05	4.96368e-05	0	8.22139e-05	0	1.81851e-05	0	0	1.77724e-05	0	0
Bacteria	Actinobacteriota	Actinobacteria	Corynebacteriales	Corynebacteriaceae	Corynebacterium	NA	unknown Corynebacterium (Genus) ASV0324	0	0	0	0	0	0	0	0	0	0	0	0	0	0	0	0	0	0	0	0	0	0	0	0	0	0	0	0	0	0	0	0	0	0	0	0	0	0	0	0	0	0
Bacteria	Actinobacteriota	Actinobacteria	Corynebacteriales	Corynebacteriaceae	Corynebacterium	NA	unknown Corynebacterium (Genus) ASV0325	0	0	2.27244e-05	0	0	0	0	0	0	0	0	0	0	0	0	0	0	0	0	0	0	0	0	0	0	0	0	0	0	0	0	0	0	0	0	0	0	0	0	0	0	0
Bacteria	Actinobacteriota	Actinobacteria	Corynebacteriales	Corynebacteriaceae	Corynebacterium	NA	unknown Corynebacterium (Genus) ASV0326	1.08705e-05	0	0	0	0	0	0	0	0	0	0	0	0	0	0	0	0	0	0	0	0	0	0	0	0	0	0	0	0	0	0	0.000120595	0	0	3.28855e-05	0	0	0	0	0	0	0
Bacteria	Actinobacteriota	Actinobacteria	Corynebacteriales	Corynebacteriaceae	Corynebacterium	argentoratense	Corynebacterium argentoratense ASV0327	0	0	0	0	0	0	0	0	1.3541e-05	0	0	0.000186178	0	0	1.46084e-05	0	0	0	0	0	7.61412e-05	0	0	0	0	0	0	0	0	0	0	0	9.92736e-05	0	0	0	0	0	0	0	0	0
Bacteria	Actinobacteriota	Actinobacteria	Propionibacteriales	Propionibacteriaceae	Pseudopropionibacterium	NA	unknown Pseudopropionibacterium (Genus) ASV0328	0	0	0	0	0	0	0	0	0	0	0	0	0	0	0	0	0	0	0	0	0	0	0	0	0	0	0	0	0	0	0	0	0	0	0	0	0	0	0	0	0	0
Bacteria	Actinobacteriota	Actinobacteria	Propionibacteriales	Propionibacteriaceae	Pseudopropionibacterium	propionicum	Pseudopropionibacterium propionicum ASV0329	0	0	0	0	0	0	0	0	0	0	0	0	0	0	0	0	0	0	0	0	0	0	0	0	0	0	0	0	0	0	0	0	0	0	0	0	0	0	0	0	0	0
Bacteria	Actinobacteriota	Actinobacteria	Propionibacteriales	Propionibacteriaceae	Pseudopropionibacterium	NA	unknown Pseudopropionibacterium (Genus) ASV0330	0	0	0	0	0	0	0	0	0	0	0	0	0	0	0	0	0	0	0	0	0	0	0	0	0	0	0	0	0	0	0	0	0	0	0	0	0	0	0	0	0	0
Bacteria	Actinobacteriota	Actinobacteria	Propionibacteriales	Propionibacteriaceae	Pseudopropionibacterium	NA	unknown Pseudopropionibacterium (Genus) ASV0331	0	5.87337e-05	0	0	0	0	0	0	0	0	0	0	0	0	0	0	0	0	1.68549e-05	0	0	0	0	1.70582e-05	0	0	0	0	0	0	0	0	0	0	0	0	0	0	0	0	0	0
Bacteria	Actinobacteriota	Actinobacteria	Propionibacteriales	Propionibacteriaceae	Pseudopropionibacterium	NA	unknown Pseudopropionibacterium (Genus) ASV0332	0	0	0	0	0	0	0	0	0	0	0	0	0	0	0	0	0	0	0	0	0	0	0	0	0	2.32239e-05	0	0	0	0	0	0	0	0	0	0	0	0	0	0	0	0
Bacteria	Actinobacteriota	Actinobacteria	Propionibacteriales	Propionibacteriaceae	Propionibacterium	freudenreichii	Propionibacterium freudenreichii ASV0333	0	0	0	5.25265e-05	0	0	0	0	0	0	0	0	5.88388e-05	0	0	0	0	0	0	0	0	0	0	0.000289989	0	0	0	0	0	0	0.000802467	0	0	0	0	0	0	0	0	0	0	0
Bacteria	Actinobacteriota	Actinobacteria	Propionibacteriales	Propionibacteriaceae	Propionibacterium	acidifaciens	Propionibacterium acidifaciens ASV0334	0	0	0	0	0	0	0	0	0	0	0	0	0	0	0	0	0	0	0	0	0	0	0	0	0	0	0	0	0	0	0	0	0	0	0	0	0	0	0	0	0	0
Bacteria	Firmicutes	Clostridia	Oscillospirales	Ruminococcaceae	Negativibacillus	NA	unknown Negativibacillus (Genus) ASV0335	0	0	0	0	0	0	0	0	0	0	0	0	0	0	0	0	0	0	0	0	0	0	0	0	0	0	0	0	0	0	0	0	0	0	0	0	0	0	0	0	0	0
Bacteria	Firmicutes	Negativicutes	Acidaminococcales	Acidaminococcaceae	NA	NA	unknown Acidaminococcaceae (Family) ASV0336	0	0	0	0	0	0	0	2.91528e-05	0	0	0	0	0	0	0	0	0	0	0	0	0	0	0	0	0	0	0	0	0	0	0	0	0	0	0	0	0	0	0	0	0	0
Bacteria	Firmicutes	Negativicutes	Acidaminococcales	Acidaminococcaceae	Phascolarctobacterium	NA	unknown Phascolarctobacterium (Genus) ASV0337	0	0	0	0	0	0	0	0	0	0	0	0	0	0	0	0	0	0	0	0	0	0	0	0	0	0	0	0	0	0	0	0	0	0	0	0	0	0	0	0	0	0
Bacteria	Firmicutes	Negativicutes	Acidaminococcales	Acidaminococcaceae	Phascolarctobacterium	faecium	Phascolarctobacterium faecium ASV0338	0.00123924	0.00344179	0.00194294	0.00192597	0.000938403	0.000506782	0.0040387	0.0203632	0.00111036	0.000567942	0.000467231	0.00180593	0.00224764	0.000871011	0.000482076	0.00113556	0.00160485	0.000769994	0.000809034	0.00948862	0.000456847	0.000155976	0.00115459	0.00585095	0.000944799	0.000836062	0.000219581	0.0001068	0.000531215	0.0157246	0.000157347	0.00236667	0.00114165	0.000282873	0.00029597	0.000193573	0.000454628	8.40859e-05	0.000274813	0.00140402	0.000170946	0.00579279
Bacteria	Firmicutes	Negativicutes	Acidaminococcales	Acidaminococcaceae	Phascolarctobacterium	NA	unknown Phascolarctobacterium (Genus) ASV0340	0	0.00142136	0	0	0	0	0	0	0	0	0	0	0	0	0	0	0	0	0	0	0	0	0	0	0	0	0	0	0	0	0	0	0	0	0	0	0	0	0	0	0	0
Bacteria	Firmicutes	Negativicutes	Acidaminococcales	Acidaminococcaceae	Succiniclasticum	NA	unknown Succiniclasticum (Genus) ASV0341	0	0	0	0	0	0	0	0	0	0	0	0.000465445	0	0	0	0	0	0	0	0	0	0	0	0	0	0	0	0	0	0	0	0	0	0	0	0	0	0	0	0	0	0
Bacteria	Firmicutes	Negativicutes	Acidaminococcales	Acidaminococcaceae	Phascolarctobacterium	NA	unknown Phascolarctobacterium (Genus) ASV0342	0	0	0	1.75088e-05	0	0	0	0	0	0	0	0	0	0	0	0	0	0	0	0	0	0	0	0	0	0	0	0	0	0	0	0	0	0	0	0	0	0	0	0	0	0
Bacteria	Firmicutes	Negativicutes	Acidaminococcales	Acidaminococcaceae	Phascolarctobacterium	succinatutens	Phascolarctobacterium succinatutens ASV0343	0.00260892	7.04804e-05	0.000159071	0	0	0	0	0	0	0.000324538	0	0	0	0	0.000233734	9.93612e-05	0	3.4222e-05	0	0.000111412	0	0	0	0	0	0	0.000123514	0	0	0	0	0	0	0	0.000131542	0	0	0	0	0	0	0
Bacteria	Firmicutes	Negativicutes	Acidaminococcales	Acidaminococcaceae	Phascolarctobacterium	NA	unknown Phascolarctobacterium (Genus) ASV0344	0	0	0.000727182	0	0	0	0	0.000262375	0	0	0	0.000204796	0	0	0	0	0.000267475	0	0	0	0	0	0.000184735	0	4.16823e-05	0	0	0	0	9.99975e-05	0	0	0	0	0	0	0	0	0	5.33172e-05	0	0
Bacteria	Firmicutes	Negativicutes	Acidaminococcales	Acidaminococcaceae	Acidaminococcus	NA	unknown Acidaminococcus (Genus) ASV0345	0	0	0	0	0	0	0	0	0	0	0	0	0	0	0	0	0	0	0	0	0	0	0	0	0	0	0	0	0	0	0	0	0	0	0	0	0	0	0	0	0	0
Bacteria	Firmicutes	Negativicutes	Acidaminococcales	Acidaminococcaceae	Acidaminococcus	fermentans	Acidaminococcus fermentans ASV0346	0	0	0	0	0	0	0	0	0	0	0	0	0	0	0	0	0	0	0	0	0	0	0	0	0	0	0	0	0	0	0	0	0	0	0	0	0	0	0	0	0	0
Bacteria	Firmicutes	Negativicutes	Acidaminococcales	Acidaminococcaceae	Acidaminococcus	intestini	Acidaminococcus intestini ASV0347	6.52231e-05	0.000117467	0.00010226	0.000140071	0.0133066	0	0	2.91528e-05	0	0.00021095	0	0	1.17678e-05	0	0.000321384	5.67779e-05	0	3.4222e-05	0.000387662	3.71374e-05	1.90353e-05	0	0	0.000238814	0	0	0.000164686	0	3.46444e-05	0.000587485	3.14693e-05	0.000135669	3.30912e-05	4.46641e-05	0.00700462	5.8072e-05	0	0	9.16045e-05	0	0	0
Bacteria	Firmicutes	Negativicutes	Acidaminococcales	Acidaminococcaceae	Acidaminococcus	NA	unknown Acidaminococcus (Genus) ASV0348	4.3482e-05	0	9.08977e-05	0	0	0	0	0	0	0	0	0	0	0	0	0	0	0	0	0	0	0	0	0	0	0	0	0	0	0	0	0	0	0	0	0	0	0	0	0	0	0
Bacteria	Firmicutes	Negativicutes	Acidaminococcales	Acidaminococcaceae	Acidaminococcus	NA	unknown Acidaminococcus (Genus) ASV0349	0	0	0	0	0	0	0	0	0	0	0	0	0	0	0	0	0	0	0	0	0	0	0	0	0	0	0	0	0	0	0	0	0	0	0	0	0	0	0	0	0	0
Bacteria	Verrucomicrobiota	Verrucomicrobiae	Verrucomicrobiales	Akkermansiaceae	Akkermansia	NA	unknown Akkermansia (Genus) ASV0351	0	0	0	0	0	0	0	0	0	0	0	0	0	0	0	0	0	0	0	0	0	0	0	0	0	0	0	0	0	0	0	0	0	0	0	0	0	0	0	0	0	0
Bacteria	Verrucomicrobiota	Verrucomicrobiae	Verrucomicrobiales	Akkermansiaceae	Akkermansia	muciniphila	Akkermansia muciniphila ASV0352	0.00191321	0.00627276	0.0098624	0.00446475	0.00146391	0.000775078	0.0206028	0.000962043	0.00245091	0.000519261	0.00118605	0.00169422	0.0581798	0.00787869	0.000745026	0.00613201	0.00344746	0.00253243	0.00274735	0.00341665	0.00230327	0.000545915	0.000508021	0.000904082	0.0332486	0.00147472	0.000164686	0.000373799	0.00420352	0.000337492	0.0362054	0.00087431	0.0014891	0.00104216	0.000197313	0.000561363	0.000909256	0.0149841	0.0127559	0.0467592	0.00148723	0.00159435
Bacteria	Verrucomicrobiota	Verrucomicrobiae	Verrucomicrobiales	Akkermansiaceae	Akkermansia	NA	unknown Akkermansia (Genus) ASV0353	0	0	0	0	0	0	0	0	0	0	0	0	0	0	0	0	0	0	0	0	0	0	0	0	0	0	0	0	0	0	0	0	0	0	0	0	0	0	0	0	0	0
Bacteria	Verrucomicrobiota	Verrucomicrobiae	Verrucomicrobiales	Akkermansiaceae	Akkermansia	NA	unknown Akkermansia (Genus) ASV0356	0	0	0	0	0	0	0	0	0	0	0	0	0	0	0	0	0	0	0	0	0	0	0	0	5.55764e-05	0	0	0	0	0	0	0	0	0	0	0	0	0	0	0	0	0
Bacteria	Verrucomicrobiota	Verrucomicrobiae	Verrucomicrobiales	Akkermansiaceae	Akkermansia	NA	unknown Akkermansia (Genus) ASV0358	0.000282633	0.000234935	0.000227244	0.000105053	3.75361e-05	0	0	0.00020407	0	0	0	0.00175007	8.23743e-05	0	1.46084e-05	4.25834e-05	0	0.000119777	6.74195e-05	0	0	0	7.69728e-05	3.41163e-05	0	0	0	1.77999e-05	4.61926e-05	0	1.57347e-05	0	0	0	0	0	0	3.36344e-05	0	0	0	0
Bacteria	Verrucomicrobiota	Verrucomicrobiae	Verrucomicrobiales	Akkermansiaceae	Akkermansia	muciniphila	Akkermansia muciniphila ASV0359	0.000880511	0.000352402	0.000863528	0	0.000150145	0.00608138	0.000395683	0.00202612	0.000176032	0.000649077	0.00454652	0.00236446	0	0.000118774	0.000277559	0.000170334	0.00190204	8.55549e-05	0	0.000501356	0.000171318	0	0.00129314	0.000136465	0.0002362	0.000162568	0.000384267	0.0001068	9.23852e-05	0.0241244	0.000251754	0.000150743	0.000198547	0.000238209	8.22139e-05	0.000116144	0.000891071	0	0.000137407	0.000231041	0.000188041	0.000159435
Bacteria	Synergistota	Synergistia	Synergistales	Synergistaceae	Cloacibacillus	evryensis	Cloacibacillus evryensis ASV0360	0	0	0	0	0	0	0	0	0	0	0	0.000223414	0	0	0	0	0	0	0	0	1.90353e-05	0	0	0	0	0	0	0	0	0	0	0	0	0	0	0	0	0	2.29011e-05	0	0	0
Bacteria	Synergistota	Synergistia	Synergistales	Synergistaceae	Cloacibacillus	NA	unknown Cloacibacillus (Genus) ASV0361	0	0	0	0	0	0	0	0	0	0	0	0	0	0	0	0	0	0	0	0	0	0	0	0	0	0	0	0	0	0	0	0	0	0	0	0	0	0	0	0	0	0
Bacteria	Synergistota	Synergistia	Synergistales	Synergistaceae	Pyramidobacter	piscolens	Pyramidobacter piscolens ASV0362	0	0	0	0	0	0	0	0	0	0	0	0	0	0	0	0	0	0	0	0	0	0	0	0	0	0	0	0	0	0	0	0	0	0	0	0	0	0	0	0	0	0
Bacteria	Synergistota	Synergistia	Synergistales	Synergistaceae	Pyramidobacter	piscolens	Pyramidobacter piscolens ASV0363	0	0	0	0	0	0	0	0	0	0	0	0	0	0	0	0	0	0	0	0	0	0	0	0	0	0	0	0	0	0	0	0	0	0	0	0	3.63702e-05	0	0	0	0	0
Bacteria	Campilobacterota	Campylobacteria	Campylobacterales	Campylobacteraceae	Campylobacter	hominis	Campylobacter hominis ASV0365	0	0	0	0	0	0	0	0	0	0	0	0	0	0	0	0	0	0	0	0	0	0	0	0	0	0	0	0	0	0	0	0	0	0	0	0	0	0	0	0	0	0
Bacteria	Campilobacterota	Campylobacteria	Campylobacterales	Campylobacteraceae	Campylobacter	ureolyticus	Campylobacter ureolyticus ASV0366	0	0	0	0	0	0	0	0	0	0	0	0	0	0	0	0	0	1.7111e-05	0	0	0	0	0	0	0	0	0	0	0	0	0	0	0	0	0	0	0	0	0	0	0	0
Bacteria	Campilobacterota	Campylobacteria	Campylobacterales	Campylobacteraceae	Campylobacter	NA	unknown Campylobacter (Genus) ASV0367	0	0	0	0	0	0	0	0	0	0	0	0	0	0	0	0	0	0	0	0	0	0	0	0	0	0	0	0	0	0	0	0	0	0	0	0	0	0	0	0	3.41892e-05	0
Bacteria	Campilobacterota	Campylobacteria	Campylobacterales	Campylobacteraceae	Campylobacter	NA	unknown Campylobacter (Genus) ASV0368	0	0	0	0	0	0	0	0	0	0	0	0	0	0	0	0	0	0	0	0	0	0	0	0	0	0	0	0	0	0	0	0	0	0	0	0	0	0	0	0	0	0
Bacteria	Bacteroidota	Bacteroidia	Bacteroidales	Bacteroidaceae	Bacteroides	NA	unknown Bacteroides (Genus) ASV0369	0	0	0	0	0	0	0	0	0	0	0	0	0	0	0	0	0	0	0	0	0	0	0	0	0	0	0	0	0	0	0	3.01486e-05	0	0	0	0	0	0	0	0	0	0
Bacteria	Bacteroidota	Bacteroidia	Bacteroidales	Bacteroidaceae	Bacteroides	NA	unknown Bacteroides (Genus) ASV0370	0	0	0	0	0	0	0	0.000612209	0	0	0	0.000521299	0	0	0	0	0.000430932	0	0	0	0	0	0.000307891	0	0	0	0	0	0	0.000224994	0	0	0	0	0	0	0	0	0	0	0	0
Bacteria	Bacteroidota	Bacteroidia	Bacteroidales	Bacteroidaceae	Bacteroides	NA	unknown Bacteroides (Genus) ASV0371	0	0	0	0	0	0	0	0	0	0	0	0	0	0	0	0	0	0	0	0	0	0	0	0	0	0	0	0	0	0	0	0	0	0	0	0	0	0	0	0	0	0
Bacteria	Bacteroidota	Bacteroidia	Bacteroidales	Bacteroidaceae	Bacteroides	NA	unknown Bacteroides (Genus) ASV0373	0	0	0	0	0	0	0	0	0	0	0	0	0	0	0	0	0	0	3.37098e-05	0	0	0	0	0	0	0	0	0	0	0	0	0	0	0	0	0	0	0	0	0	0	0
Bacteria	Bacteroidota	Bacteroidia	Bacteroidales	Bacteroidaceae	Bacteroides	NA	unknown Bacteroides (Genus) ASV0374	0	0	0	0	0	0	0	0	0	0	0	3.72356e-05	0	0	0	0	0	0	0	0	0	0	0	0	0	0	0	0	0	0	0	0	0	0	0	0	0	0	0	0	0	0
Bacteria	Bacteroidota	Bacteroidia	Bacteroidales	Bacteroidaceae	Bacteroides	NA	unknown Bacteroides (Genus) ASV0376	0	0	0	0	0	0	0	0	0	0	0	0	0	0	0	0	0	0	0	0	0	0	0	0	0	0	0	0	0	0	0	0	0	0	0	0	0	0	0	0	0	0
Bacteria	Bacteroidota	Bacteroidia	Bacteroidales	Bacteroidaceae	Bacteroides	NA	unknown Bacteroides (Genus) ASV0378	0	0	0	0	0	0	0	0	0	0	0	0	0	0	0	0	0	0	0	0	0	0	0	0	0	0	0	0	0	0	0	0	0	0	0	0	0	0	0	0	0	0
Bacteria	Bacteroidota	Bacteroidia	Bacteroidales	Bacteroidaceae	Bacteroides	NA	unknown Bacteroides (Genus) ASV0379	0	0	0	0	0	0	0	0	0	0	0	0	0	0	0	0	0	0	0	0	0	0	0	0	0	0	0	0	0	0	0	0	0	0	0	0	0	0	0	0	0	0
Bacteria	Bacteroidota	Bacteroidia	NA	NA	NA	NA	unknown Bacteroidia (Class) ASV0380	0	0	0	0	0	0	0	0	0	0	0	0	0	0	0	0	0	0	0	0	0	0	0	0	0	0	0	0	0	0	0	0	0	0	0	0	0	0	0	0	0	0
Bacteria	Bacteroidota	Bacteroidia	Bacteroidales	Bacteroidaceae	Bacteroides	NA	unknown Bacteroides (Genus) ASV0382	0	0	0	0	0	0	0	0	0	0	0	0	0	0	0	0	0	0	0	0	0	0	0	0	0	0	0	0	0	0	0	0	0	0	0	0	0	0	0	0	0	0
Bacteria	Bacteroidota	Bacteroidia	Bacteroidales	Bacteroidaceae	Bacteroides	NA	unknown Bacteroides (Genus) ASV0383	0	0	0	0	0	0	0	0	0	0	0	0	0	0	0	0	0	0	0	0	0	0	0	0	0	0	0	0	0	0	0	0	0	0	0	0	0	0	0	0	0	0
Bacteria	Bacteroidota	Bacteroidia	Bacteroidales	Bacteroidaceae	Bacteroides	NA	unknown Bacteroides (Genus) ASV0385	0	0	0	0	0	0	0	0	0	0	0	0	0	0	0	0	0	0	0	0	0	0	0	0	0	0	0	0	0	0	0	0.000180892	0	0	0	0	0	0	0	0	0	0
Bacteria	Bacteroidota	Bacteroidia	Bacteroidales	Bacteroidaceae	Bacteroides	NA	unknown Bacteroides (Genus) ASV0386	0	0	0	0	0	5.96214e-05	0	0	0	0	0	0	0	0	0	0	0	0	0	0	0	0	0	0	0	0	0	0	0	0	0	0	0	0	0	0	0	0	0	0	0	0
Bacteria	Bacteroidota	Bacteroidia	Bacteroidales	Bacteroidaceae	Bacteroides	plebeius	Bacteroides plebeius ASV0388	0.00020654	0.000834019	9.08977e-05	0.000700354	0	0.000924132	0.000136442	0.000276952	0.000636425	0	0.000826639	9.30891e-05	0.000553084	0.00261303	0	0.00245564	0.000133738	0.000650217	0	0	0.000171318	0.000662897	0.000153946	5.11745e-05	2.77882e-05	0.00293783	8.23429e-05	0.000444998	2.30963e-05	0.000174996	0.000708059	0	0	0.000119104	0	0.00611692	0	0.000319526	0	0	0	0.000637738
Bacteria	Bacteroidota	Bacteroidia	Bacteroidales	Bacteroidaceae	Bacteroides	NA	unknown Bacteroides (Genus) ASV0389	0	0	0	0	0	0	0	0	0	0	0	0	0	0	0	0	0	0	0	0	0	0	3.07891e-05	0	0	0	0	0	0	0	0	0	0	0	0	0	0	0	0	0	0	0
Bacteria	Bacteroidota	Bacteroidia	Bacteroidales	Bacteroidaceae	Bacteroides	plebeius	Bacteroides plebeius ASV0390	0.00257631	0	0	0	0.00172666	0.000387539	0	0.000306105	0	0	0.000179704	0.000409592	0.000152981	0.000890807	8.76501e-05	0.000638751	0.000208036	6.84439e-05	0.0019046	7.42749e-05	0	0.0013063	0.000477231	0.00134759	0.000111153	0.000650271	0	0.000160199	5.77407e-05	0	0	0.00435648	0.000115819	0	9.86566e-05	0.00797522	0	0	0.000755737	0	0	7.97173e-05
Bacteria	Bacteroidota	Bacteroidia	Bacteroidales	Bacteroidaceae	Bacteroides	NA	unknown Bacteroides (Genus) ASV0391	0	0	0	0	0	0	0	0	0	0	0.000143763	0	0	0	0	4.25834e-05	0	0	0	0	0	0	0	0	0	0	0	0	0	0	0	0	0	0	0	0.00342625	0	0	0	0	0	0
Bacteria	Bacteroidota	Bacteroidia	Bacteroidales	Bacteroidaceae	Bacteroides	NA	unknown Bacteroides (Genus) ASV0392	0	0	0	0	0	0	0	4.37292e-05	0	0	0	7.44713e-05	0	0	0	0	7.42986e-05	0	0	0	0	0	4.61837e-05	0	0	0	0	0	0	3.74991e-05	0	0	0	0	0	0	0	0	0	0	0	0
Bacteria	Bacteroidota	Bacteroidia	Bacteroidales	Bacteroidaceae	Bacteroides	NA	unknown Bacteroides (Genus) ASV0393	0	0	0	0	0.000731955	0	0	0	0	0	0	0	0	0	0	0	0	0	0.000977583	0	0	0	0	0.000477628	0	0	0	0	0	0	0	0.000407007	0	0	0	0	0	0	0.00061833	0	0	0
Bacteria	Bacteroidota	Bacteroidia	Bacteroidales	Bacteroidaceae	Bacteroides	coprocola	Bacteroides coprocola ASV0394	0	0.000493363	3.40866e-05	0.000437721	0.000788259	0.00104337	2.72885e-05	0.000393563	0.000433311	1.62269e-05	0.000682876	0.00059577	0.000294194	3.95914e-05	0	0	0.00109962	0.000427775	0.000488792	0.000129981	0	0.000487424	0.00306352	0.000494686	0.0002362	0.000139344	0.000123514	0.000391598	5.77407e-05	0.000312492	0.000251754	0.000286412	4.96368e-05	0	3.28855e-05	0.006988	0	0.000285892	0.000274813	0	0	0.000212579
Bacteria	Bacteroidota	Bacteroidia	Bacteroidales	Bacteroidaceae	Bacteroides	coprocola	Bacteroides coprocola ASV0395	0	0	0	0	0	0	0.000204664	0.0372281	6.77048e-05	0.000129815	5.39113e-05	0.000800566	0	0	0	0	0.000683547	0	0	0	0	0	0.000523415	0	0	0	0	0	0	0.000249994	0	0	0	0	0	0	0	0	0	0	0	0
Bacteria	Bacteroidota	Bacteroidia	Bacteroidales	Bacteroidaceae	Bacteroides	NA	unknown Bacteroides (Genus) ASV0396	0	0	0	0	0	0	0	0	0	0	0	0	0	0	0	0	0	0	0	0	0	0	0	0	9.72587e-05	0	0	0	0	0	0	0	0	0	0	0	0	0	0	0	0	0
Bacteria	Bacteroidota	Bacteroidia	Bacteroidales	Bacteroidaceae	Bacteroides	coprophilus	Bacteroides coprophilus ASV0397	0	0	0	0	0	0	0	0	0	0	0.000143763	0	0	0	0	0	0	0	0	0	0	0.000155976	0	0	0	0	0	8.89996e-05	0	0	0	0	0	0	0	0	0	0	0	0	0	7.97173e-05
Bacteria	Bacteroidota	Bacteroidia	Bacteroidales	Bacteroidaceae	Bacteroides	NA	unknown Bacteroides (Genus) ASV0398	0	0	0	0	3.75361e-05	0	0	0	0	0	0	0	0	0	0	0.00012775	0.000208036	0.00034222	0.000219113	0.0002971	0.000171318	0.000136479	0	0	0	0	0	0	0	0	0	0	0	0	0	0	0	0	0	0	0	0
Bacteria	Bacteroidota	Bacteroidia	Bacteroidales	Bacteroidaceae	Bacteroides	NA	unknown Bacteroides (Genus) ASV0399	0	0	0	0	0	0	0	0	0	0	0	0	0	0	0	0	2.97194e-05	0	0	0	0	0	0	0	0	0	0	0	0	0	0	0	0	0	0	0	0	0	0	0	0	0
Bacteria	Bacteroidota	Bacteroidia	Bacteroidales	Bacteroidaceae	Bacteroides	vulgatus	Bacteroides vulgatus ASV0402	0.000119576	0	0	0.000192597	0	0	0.000286529	0.000189493	0.000744753	0	0	0.000242032	8.23743e-05	0	0	0.0002555	0.00164943	0.000376442	0.000353952	0.000167119	0.000266494	0.000428934	0.000384864	0	0.000152835	0.00233401	0.000356819	0.000355999	9.23852e-05	0.000149996	0.0107153	0	0.000115819	0.000119104	0	0	0	0.000168172	0	0	0	0
Bacteria	Bacteroidota	Bacteroidia	Bacteroidales	Bacteroidaceae	Bacteroides	NA	unknown Bacteroides (Genus) ASV0403	0	0	0	0	0	0	0	0	0	0	0	0	0	0	0	0	0	0	0	0	0	0	0	0	0	0	0	0	0	0	0	0	0	0	0	0	0	0	0	0	0	0
Bacteria	Bacteroidota	Bacteroidia	Bacteroidales	Bacteroidaceae	Bacteroides	vulgatus	Bacteroides vulgatus ASV0404	0.0114575	0.00705979	0.00855575	0.0224989	0.0161968	0.00387539	0.0061672	0.0017929	0.00551117	0.00597151	0.0151311	0.00186178	0.00902587	0.0158762	0.00806381	0.0102626	0.0209374	0.0127477	0.0031013	0.00427081	0.00904176	0.00456229	0.00181656	0.0189687	0.0193962	0.00827934	0.072997	0.0314525	0.00185925	0.00613735	0.0201718	0.00773312	0.0296828	0.00409421	0.0143381	0.00772358	0.0122568	0.0198611	0.0061833	0.00158174	0.11626	0.00273696
Bacteria	Bacteroidota	Bacteroidia	Bacteroidales	Bacteroidaceae	Bacteroides	vulgatus	Bacteroides vulgatus ASV0405	0.000728324	0.000129214	0.000124984	0	0	0.000327918	0.000422971	0	0	0.000584169	0.000161734	0	0	0	0.00308236	0.000283889	0.000104018	0	0.000151694	0	0	0.000233964	0.000138551	0	0	0	0.000397991	0.011214	0.000346444	0	0.00023602	0	0	0	0.00218689	0	0.00198218	0	0	0	0	0.000186007
Bacteria	Bacteroidota	Bacteroidia	Bacteroidales	Bacteroidaceae	Bacteroides	NA	unknown Bacteroides (Genus) ASV0406	0	0	0	0	0	0	0	0	0	0	0	0	0	0	0	0	0	0	0	0	0	0	0	0	0	0	0	0	0	0	0	0	0	0	0	0	0	0	0	0	0	0
Bacteria	Bacteroidota	Bacteroidia	Bacteroidales	Bacteroidaceae	Bacteroides	NA	unknown Bacteroides (Genus) ASV0407	0	0	0	0	0	0	0	0	0	0	0	0	0	0	0	0	0	0	0	0	0	0	0	0	0	0	0	0	0	0	0	0	0	0	0	0	0	0	0	0	0	0
Bacteria	Bacteroidota	Bacteroidia	Bacteroidales	Bacteroidaceae	Bacteroides	NA	unknown Bacteroides (Genus) ASV0408	0	0	0	0	0	0	0	0	0	0	0	0	0	0	0	0	0	0	0	0	0	0	0	0	0	0	0	0	0	0	0	0	0	0	0	0	0	0	0	0	0	0
Bacteria	Bacteroidota	Bacteroidia	Bacteroidales	Bacteroidaceae	Bacteroides	NA	unknown Bacteroides (Genus) ASV0409	0.00408731	0.00166804	0.00305644	0.00215359	0.00281521	0.00152035	0.00191019	0.070579	0.00461747	0.047269	0.000952432	0.00698168	0.00144743	0.00300895	0.00302393	0.0023137	0.0022884	0.00222443	0.0241193	0.00402941	0.0270301	0.00150127	0.00517257	0.0057486	0.0231476	0.000754778	0.00167431	0.0327697	0.00443449	0.00276243	0.0184095	0.00948175	0.00173729	0.000506193	0.0133351	0.000309717	0.00250955	0.000386795	0.00258783	0.0124229	0.00085473	0.000425159
Bacteria	Bacteroidota	Bacteroidia	Bacteroidales	Bacteroidaceae	Bacteroides	NA	unknown Bacteroides (Genus) ASV0410	0	0	0	0	0	0	0	0	0	0	0	0	0	0	0	0	0	0	0	0	0	0	0	0	0	0	0	0	0	0.00156246	0	0	0	0	0	0	0	0	0	0	0	0
Bacteria	Bacteroidota	Bacteroidia	Bacteroidales	Bacteroidaceae	Bacteroides	massiliensis	Bacteroides massiliensis ASV0414	0.000163058	0.00179725	0.00040904	0.00315159	0.000525506	0.000476971	0.000300173	0.000451869	0.0019499	0.000535488	0.0229662	0.000521299	0.0011297	0.00160345	0.000379817	0.000894251	0.00130766	0.00242976	0.000252823	0.000612768	0.00150379	0.000565412	0.000123157	0.000119407	0.000138941	0.000568987	0.00844015	0.000302599	5.77407e-05	0.000149996	0.00103849	0.000180892	4.96368e-05	0.000476417	0.00979989	0.000329075	5.45554e-05	0.000521333	0.000137407	0.00108412	0.000735068	0.000584593
Bacteria	Bacteroidota	Bacteroidia	Bacteroidales	Tannerellaceae	Parabacteroides	goldsteinii	Parabacteroides goldsteinii ASV0415	4.3482e-05	0	0.000159071	0	0	0	0	0	0	0	0	1.86178e-05	7.06065e-05	0	4.38251e-05	0	4.45792e-05	0	3.37098e-05	0.000185687	0.000114212	0	0	0	2.77882e-05	0	0	0	5.77407e-05	0	0	0	0.000132365	0	0	1.93573e-05	5.45554e-05	0	0.000503824	3.55448e-05	0	0
Bacteria	Bacteroidota	Bacteroidia	Bacteroidales	Tannerellaceae	Parabacteroides	faecis	Parabacteroides faecis ASV0416	0	0	0	0	0	0	0	0	0	0	0	0.000204796	0	0	0.000160692	0	0	0	0	0	0	0	0	0	0	0	0	0	0	0	0	0	0	0	0	0	0	0	0	0	1.70946e-05	0
Bacteria	Bacteroidota	Bacteroidia	Bacteroidales	Tannerellaceae	Parabacteroides	NA	unknown Parabacteroides (Genus) ASV0417	5.43526e-05	0	0	0	0	0	0.000941453	0	0	0	0	0	1.17678e-05	7.91828e-05	5.84334e-05	0	0	0	0	0	0	0	0	0	0	0	0	0	0	0	0	0	0	0	0	0	0	0	0	0	0	0
Bacteria	Bacteroidota	Bacteroidia	Bacteroidales	Tannerellaceae	Parabacteroides	NA	unknown Parabacteroides (Genus) ASV0418	0	0	0	0	0	0	0	0	0	0	0	0	1.17678e-05	0	0	9.93612e-05	5.94389e-05	6.84439e-05	1.68549e-05	0	5.71059e-05	0	0	0	0	0	0	0	0	0	0	0	0	0	0	0	0	0	0	0	0	0
Bacteria	Bacteroidota	Bacteroidia	Bacteroidales	Tannerellaceae	Parabacteroides	johnsonii	Parabacteroides johnsonii ASV0419	0	0.000152708	0.000579473	0.00015758	0	0.000178864	0.000136442	0	0.000203114	0.000178496	0.000359408	0	4.7071e-05	7.91828e-05	0	0.000141945	0	0.000136888	0	0.000129981	0.000171318	0.000350946	0	0.000119407	8.33646e-05	0.000197404	9.60668e-05	0.00936276	0.000103933	0	0.00448438	0	0	5.95522e-05	0	0	0	0	0	0	0	0.00010629
Bacteria	Bacteroidota	Bacteroidia	Bacteroidales	Tannerellaceae	Parabacteroides	NA	unknown Parabacteroides (Genus) ASV0420	2.1741e-05	1.17467e-05	2.27244e-05	1.75088e-05	0	0	0	5.83056e-05	2.70819e-05	0	0	0	0	1.97957e-05	0	0	5.94389e-05	0	5.05646e-05	0	1.90353e-05	1.9497e-05	4.61837e-05	3.41163e-05	1.38941e-05	1.1612e-05	0	3.55999e-05	2.30963e-05	2.49994e-05	3.14693e-05	0	8.2728e-05	0	0	1.93573e-05	0	0	0	0	0	0
Bacteria	Bacteroidota	Bacteroidia	Bacteroidales	Tannerellaceae	Parabacteroides	merdae	Parabacteroides merdae ASV0421	0.00673972	0.000881006	0.00115895	0.00441223	0.00760107	0.00041735	0.00035475	0.000495598	0.00515911	0.000405673	0.000934462	0.00197349	0.00522488	0.00243487	0.000409034	0.00235628	0.00219924	0.00376442	0.000943873	0.00131838	0.0006472	0.000272958	0.00343299	0.00487863	0.0114071	0.00486542	0.00723245	0.000142399	0.00325658	0.00213745	0.000110143	0.00453737	0.000546005	0.000208433	0.00139764	0.000193573	0.000290962	0.00428838	0.000847341	0.00282581	0.000358987	0.000398586
Bacteria	Bacteroidota	Bacteroidia	Bacteroidales	Tannerellaceae	Parabacteroides	NA	unknown Parabacteroides (Genus) ASV0422	0	0	0	0	0	0	0	0	0	0	0	0	0	0	0	0	0	0	0	0	0	0	0	0	0	0	0	0	0	0	0	0	0	0	0	0	0	0	0	0	0.00085473	0
Bacteria	Bacteroidota	Bacteroidia	Bacteroidales	Tannerellaceae	Parabacteroides	NA	unknown Parabacteroides (Genus) ASV0423	0	0	0	0	0	0	0	0	0	0	0	0	0	0	0	0	0	0	0	0	0	0	0	0	0	0	0	0	0	0	0	0	0	0	0	0	0	0	0	0	0	0
Bacteria	Bacteroidota	Bacteroidia	Bacteroidales	Dysgonomonadaceae	Dysgonomonas	NA	unknown Dysgonomonas (Genus) ASV0424	0	0	4.54489e-05	0	0	0	0	0	0	0	0	0	0	0	0	0	0	0	0	0.000129981	0	0	0	0	0	0	0	0	0	0	0	0	0	0	0	0	0	0	0	0	0	0
Bacteria	Bacteroidota	Bacteroidia	Bacteroidales	Dysgonomonadaceae	Dysgonomonas	NA	unknown Dysgonomonas (Genus) ASV0425	0	0	0	0	0	0	0	0	0	0	0	0	0	0	0	0	0	0	0	0	0	0	0	0	0	0	0	0	0	0	0	0	0	0	0	0	0	0	0	0	0	0
Bacteria	Bacteroidota	Bacteroidia	Bacteroidales	Porphyromonadaceae	Porphyromonas	NA	unknown Porphyromonas (Genus) ASV0426	0	0	0	0	0	0	0	0	0	0	0	0	0	0	0	0	0	0	0	0	0	0	0	0	0	0	0	0	0	0	0	0	0	0	0	0	0	0	0	0	0	0
Bacteria	Bacteroidota	Bacteroidia	Bacteroidales	Porphyromonadaceae	Porphyromonas	NA	unknown Porphyromonas (Genus) ASV0427	0	0	0	0	0	0	0	0	0	0	0	0	0	0	0	0	0	0	0	0	0	0	0	0	0	0	0	0	0	0	0	0	0	0	0	0	0	0	0	0	0	0
Bacteria	Bacteroidota	Bacteroidia	Bacteroidales	Porphyromonadaceae	Porphyromonas	NA	unknown Porphyromonas (Genus) ASV0428	0	0	0	0	0	0	0	0	0	0	0	0	0	0	0	0	0	0	0	0	0	0	0	0	0	0	0	0	0	0	0	0	0	0	0	0	0	0	0	0	0	0
Bacteria	Bacteroidota	Bacteroidia	Bacteroidales	Porphyromonadaceae	Porphyromonas	endodontalis	Porphyromonas endodontalis ASV0429	0	1.17467e-05	0	3.50177e-05	0	0	0	0	0	0	0	0	0	0	0	0	0	0.000136888	0	0	0	0	0	0	0	0	0	0	0	0	0	0	0	0	0	0	0	0	0	0	0	0
Bacteria	Bacteroidota	Bacteroidia	Bacteroidales	Porphyromonadaceae	Porphyromonas	NA	unknown Porphyromonas (Genus) ASV0430	0	0	0	0	0	0	1.36442e-05	2.91528e-05	0	0	0	0	0	0	0	0	4.45792e-05	0	0	0	0	0	0	0	0	0	0	0	0	0	0	0	0	0	0	0	0	0	0	0	0	0
Bacteria	Bacteroidota	Bacteroidia	Bacteroidales	Porphyromonadaceae	Porphyromonas	uenonis	Porphyromonas uenonis ASV0431	0	0	0	0	0	0	0	0	0	0	0	0	0	0	0	0	0	0	0	0	3.80706e-05	0	0	0	0	0	0	0	0	0	0	0	0	0	0	0	0	0	0	0	0	0
Bacteria	Bacteroidota	Bacteroidia	Bacteroidales	Porphyromonadaceae	Porphyromonas	NA	unknown Porphyromonas (Genus) ASV0432	0	0	0	0	0	0	0	2.91528e-05	0	4.86808e-05	0	0	0	0	0	0	0	0	0	0	0	0	0	0	0	0	0	7.11997e-05	2.30963e-05	0	0	0	1.65456e-05	0	0	0	0	0	0	0	0	0
Bacteria	Bacteroidota	Bacteroidia	Bacteroidales	Porphyromonadaceae	Porphyromonas	asaccharolytica	Porphyromonas asaccharolytica ASV0433	0	1.17467e-05	0	0	0	0	0	0	0	0	0	0	0	0	0	0	4.45792e-05	0	0	0	0	0	0	0	0	0	0	0	0	0	0	0	0	0	0	0	0	0	0	0	0	0
Bacteria	Bacteroidota	Bacteroidia	Bacteroidales	Porphyromonadaceae	Porphyromonas	uenonis	Porphyromonas uenonis ASV0434	0	0	0	0	0	0	0	0	0	0	0	0	0	0	0	0	0	0	0	0	0	0	0	0	0	0	0	0	0	0	0	0	0	0	0	0	0	0	0	0	0	0
Bacteria	Bacteroidota	Bacteroidia	Bacteroidales	Marinifilaceae	Butyricimonas	NA	unknown Butyricimonas (Genus) ASV0437	0	0	0	0	0	0	0	0	1.3541e-05	1.62269e-05	0	0	0	0	0	0	0	0	0	0	0	0	0	0	0	0	8.23429e-05	0	0	0	0	0	0	0	0	0	0	0.000100903	0	0	0	0
Bacteria	Bacteroidota	Bacteroidia	Bacteroidales	Marinifilaceae	Butyricimonas	faecihominis	Butyricimonas faecihominis ASV0438	0	0	4.54489e-05	0	0	0	0.000136442	0	0	3.24538e-05	0	3.72356e-05	0	3.95914e-05	0	4.25834e-05	2.97194e-05	0	0.00131468	0	1.90353e-05	0	0	0	0.00166729	0	0.000109791	0	0	0	0	6.02973e-05	0	0	0	0	0	0.000134537	0	0	0	0
Bacteria	Bacteroidota	Bacteroidia	Bacteroidales	Marinifilaceae	Butyricimonas	faecihominis	Butyricimonas faecihominis ASV0439	0	0	0	0	0.000168913	0	0	0	0	0	0	0	0	0	0	0	0	0	0	0	0	0	0	8.52908e-05	0	0	0	0	0	0	0	0	0	0	0	0	0	0	0	0	0	0
Bacteria	Bacteroidota	Bacteroidia	Bacteroidales	Marinifilaceae	Butyricimonas	NA	unknown Butyricimonas (Genus) ASV0440	0	0	0	0	0	0	0	0	0	0	0	0	0	0	0	0	0	0	0	1.85687e-05	0	0	0	0	0	0	0	0	0	0	0	0	0	0	0	0	0	0	0	0	0	0
Bacteria	Bacteroidota	Bacteroidia	Bacteroidales	Marinifilaceae	Butyricimonas	paravirosa	Butyricimonas paravirosa ASV0441	0	0	0	0	0.000375361	0	2.72885e-05	4.37292e-05	0	0	0	0	0	0	0	0	0	3.4222e-05	6.74195e-05	0	0	0	0	0	0	0	0	0	0	0	0	0	0	0	0	0	0	0.000151355	4.58022e-05	0	0	0
Bacteria	Bacteroidota	Bacteroidia	Bacteroidales	Marinifilaceae	Butyricimonas	NA	unknown Butyricimonas (Genus) ASV0442	0	0	0	0	0	0	0	0	0	0	0	0	0	0	0	0	0	0	3.37098e-05	0	0	0	0	0	0	0	0	0	0	0	0	0	0	0	0	0	0	0	0	0	0	0
Bacteria	Bacteroidota	Bacteroidia	Bacteroidales	Marinifilaceae	Butyricimonas	NA	unknown Butyricimonas (Genus) ASV0443	0	2.34935e-05	7.95355e-05	0	0	0	9.55097e-05	0	0	0	0	0	0	0	0	0	0	0	0	0	0	0	0	0	0	0	8.23429e-05	0	0	0	0	0	0	0	0	0	0	0.000100903	0	0	0	2.65724e-05
Bacteria	Bacteroidota	Bacteroidia	Bacteroidales	Marinifilaceae	Butyricimonas	NA	unknown Butyricimonas (Genus) ASV0444	0	0	0	0	0	0	0	0	0	0	0	0	0	0	0	0	0	0	0	0	0	0	0	0	0	0	0	0	5.77407e-05	0	0	0	0	0	0	0	0	0	0	0	0	0
Bacteria	Bacteroidota	Bacteroidia	Bacteroidales	Marinifilaceae	Butyricimonas	NA	unknown Butyricimonas (Genus) ASV0446	2.1741e-05	7.04804e-05	0	0	0	0	1.36442e-05	0	0	0	0	0	0	0	0	0	5.94389e-05	0	0	0	0	0	0	0	0	0	0	0	6.92889e-05	0	0	0	0	0	0	0	0	0	0	0	0	0
Bacteria	Bacteroidota	Bacteroidia	Bacteroidales	Marinifilaceae	Butyricimonas	NA	unknown Butyricimonas (Genus) ASV0447	0	0	0	0	0	0	0	0	0	0	0	0	0	0	0	0	0	0	0	0	0	0	0	0	0	0	0	0	0	0	0	0	0	0	0	0	0	0	0	0	0	0
Bacteria	Bacteroidota	Bacteroidia	Bacteroidales	Marinifilaceae	Butyricimonas	NA	unknown Butyricimonas (Genus) ASV0448	0	0	0	0	0	0	0	0	0	0	0	0	0	0	0	0	0	0	0	0	0	0	0	0	0	0	0	0	0	0	0	0	0	4.46641e-05	0	0	0	0	0	0	0	0
Bacteria	Bacteroidota	Bacteroidia	Bacteroidales	Marinifilaceae	Butyricimonas	NA	unknown Butyricimonas (Genus) ASV0449	5.43526e-05	0	0	0	0	0	0	0	0	1.62269e-05	0	0	0	0	0	0	0	0	0	0	0	3.8994e-05	0	0	2.77882e-05	0	0	0	0.000138578	0	0	0	0	0	0	0	0	0	0	0.000195496	5.12838e-05	0
Bacteria	Bacteroidota	Bacteroidia	Bacteroidales	Marinifilaceae	Butyricimonas	virosa	Butyricimonas virosa ASV0451	0	0	0	0	0	0	1.36442e-05	0	0	0	0	0	0	0	0	0	0	0	0	0	0	0	0	0	0	0	0	0	0.000115481	0	0	0	4.96368e-05	0	0	0	0	1.68172e-05	0	0.00108412	0	0
Bacteria	Bacteroidota	Bacteroidia	Bacteroidales	Marinifilaceae	Butyricimonas	NA	unknown Butyricimonas (Genus) ASV0452	0	0	0	0	0	0	0	0	0	0	0	0	0	0	0	0	0	0	0	0	0	0	0	0	0	0	0	0	0	0	0	0	0	0	0	0	0	0	0	0	0	0
Bacteria	Bacteroidota	Bacteroidia	Bacteroidales	Marinifilaceae	Butyricimonas	NA	unknown Butyricimonas (Genus) ASV0453	1.08705e-05	0	0	0	0	0	0	0	0	0	0	0	0	0	0	0	0	0	0	0	0	0	0	0	0	0	0	0	2.30963e-05	0	0	0	0	0	0	0	0	0	0	0	0	0
Bacteria	Bacteroidota	Bacteroidia	Bacteroidales	Marinifilaceae	Butyricimonas	NA	unknown Butyricimonas (Genus) ASV0454	0	0	0	0	0	0	0	0	0	0	0	0	0	0	0	0	0	0	0	0	0	0	0	0	0	0	0	0	0	0	0	0	0	0	0	0	0	0	0	0	0	0
Bacteria	Bacteroidota	Bacteroidia	Bacteroidales	Marinifilaceae	Butyricimonas	virosa	Butyricimonas virosa ASV0455	0	0	0	0	0	0	0	0	2.70819e-05	0	0	0	0	0	0	0	0	0.000290887	0	0	0	0	0	0	0	0	0	0	0	0	0	0	0	0	0	0	0	0	0	0	0	0
Bacteria	Bacteroidota	Bacteroidia	Bacteroidales	Marinifilaceae	Butyricimonas	NA	unknown Butyricimonas (Genus) ASV0456	0	0	0	0	0	0	0	0	0	0	0	0	0	0	0	0	0	0	0	0	0	0	0	0	0	0	0	0	0	0	0	0	0	0	0	0	0	0	0	0	0	0
Bacteria	Bacteroidota	Bacteroidia	Bacteroidales	Marinifilaceae	Odoribacter	NA	unknown Odoribacter (Genus) ASV0457	0	0	0	0	0	0	0	0	0	0	0	0	0	0	0	0	0	0	0	1.85687e-05	0	0	0	0	0	0	0	0	0	0	0	0	3.30912e-05	0	0	0	0	0	0	0	0	0
Bacteria	Bacteroidota	Bacteroidia	Bacteroidales	Marinifilaceae	Odoribacter	splanchnicus	Odoribacter splanchnicus ASV0459	0.00348943	0.000411136	0.000556749	0.000875442	0.000356593	0.000268296	0.00257876	0.00581599	0.000893703	0.00199591	0.0012759	0.000633006	0.000235355	0.000772033	0.000306775	0.000652945	0.000222896	0.000615995	0.000252823	0.000742749	0.000513953	0.000155976	0.00172419	0.000528803	0.00850319	0.00162568	0.00274476	0.00254539	0.00232118	0.000574986	0.00311546	0.000994905	0.00469895	0.000297761	0.00077281	0.00292296	0.00132751	0.000252258	0.00238172	0.00334121	0.00589764	0.00010629
Bacteria	Bacteroidota	Bacteroidia	Bacteroidales	Marinifilaceae	Odoribacter	NA	unknown Odoribacter (Genus) ASV0460	0	0	0	0	0	0	0	0	0	0	0	0	0	0	0	0	0	0	0	0	0	0	0	0	0	0	0	0	0	0	0	0	0	0	0	0	0	0	0	0	0	0
Bacteria	Bacteroidota	Bacteroidia	Bacteroidales	Marinifilaceae	Odoribacter	NA	unknown Odoribacter (Genus) ASV0461	0	0	0	0	0	0	0	0	0	0	0	0	0	0	0	0	0	0	0	0	0	0	0	0	0	0	0	0	0	0	0	0	0	0	0	0	0	0	0	0	0	0
Bacteria	Bacteroidota	Bacteroidia	Bacteroidales	Marinifilaceae	Odoribacter	NA	unknown Odoribacter (Genus) ASV0462	0	0	1.13622e-05	0	0	0	0	0	0	0	0	0	0	0	0	0	0	0	0	5.57062e-05	0	0	0	0	0	0	0	0	0	0	0	0	0	0	0	0	0	0	0	0.000533172	3.41892e-05	2.65724e-05
Bacteria	Bacteroidota	Bacteroidia	Bacteroidales	Marinifilaceae	Odoribacter	splanchnicus	Odoribacter splanchnicus ASV0463	0	0	0	0	0	0	0	0	0	0	0	0	0	0	0	0	0	0	0	0	0	0	0	0	0	0	0	0	0	0.000424989	0	0	0	0	0	0	0	0	0	0	0	0
Bacteria	Bacteroidota	Bacteroidia	Chitinophagales	Chitinophagaceae	Puia	NA	unknown Puia (Genus) ASV0465	0	0	0	0	0	0	0	0	0	0	0	0	0	0	0	0	0	0	0	0	0	0	0	0	0	0	0	0	0	0	0	0	0	0	0	0	0	0	0	0	0	0
Bacteria	Bacteroidota	Bacteroidia	NA	NA	NA	NA	unknown Bacteroidia (Class) ASV0466	0	3.52402e-05	0	0	0	0	0	0	0	0	0	0	0	0	0	0	0	0	0	0	0	0	0	0	0	0	0	0	0	0	0	0	0	0	0	0	0	0	0	0	0	0
Bacteria	Bacteroidota	Bacteroidia	Flavobacteriales	NA	NA	NA	unknown Flavobacteriales (Order) ASV0467	0	0	0	0	0	0	0.000218308	0	0	0	0	0	0	0	0	0	0	0	0	0	0	0	0	0	0	0	0	0	0	0	0	0	0	0	0	0	0	0	0	0	0	0
Bacteria	Bacteroidota	Bacteroidia	Flavobacteriales	NA	NA	NA	unknown Flavobacteriales (Order) ASV0468	0	0	0	0	0	0	0	0	0	0	0	0	0	0	0	0	0	0	0	0	0	0	0	0	0	5.80599e-05	0	0	0	0	0	0	0	0	0	0	0	0	0	0	0	0
Bacteria	Bacteroidota	Bacteroidia	Flavobacteriales	NA	NA	NA	unknown Flavobacteriales (Order) ASV0469	0	0	2.27244e-05	0	5.63042e-05	0	0	0	0	0	0	0	0	0	0	4.25834e-05	0	0	0	0	0	0	0	0	4.16823e-05	0	0	0	0	0	0	3.01486e-05	0	0	0	0	0	0	0	0	0	0
Bacteria	Bacteroidota	Bacteroidia	Flavobacteriales	NA	NA	NA	unknown Flavobacteriales (Order) ASV0470	0	0	0	0	0	0	0	0	0	0	0	0	0	9.89785e-05	0	0	0	0	0	0	0	0	0	0	0	0	0	0	0	0	0	0	0	0	0	0	0	0	0	0	0	0
Bacteria	Bacteroidota	Bacteroidia	Bacteroidales	Rikenellaceae	Rikenella	NA	unknown Rikenella (Genus) ASV0471	0	0	0	0	0	0	0	0	0	0	0	0	0	0	0	0	0	0	0	0	0	0	0	0	0	0	0	0	0	0	0	0	0	0	0	0	0	0	0	0	0	0
Bacteria	Bacteroidota	Bacteroidia	Bacteroidales	Rikenellaceae	Rikenella	NA	unknown Rikenella (Genus) ASV0472	0	0	0	0	0	0	0	0	0	0	0	0	0	0	0	0	0	0	0	0	0	0	0	0	0	0	0	0	0	0	0	0	0	0	0	0	0	0	0	0	0	0
Bacteria	Bacteroidota	Bacteroidia	Bacteroidales	Rikenellaceae	Alistipes	NA	unknown Alistipes (Genus) ASV0473	0	0	0	0.000262633	0	0	0	0	0	0.00180119	0	0	0	0	7.30418e-05	0	0	0	0	0	0	0	0	0	0.00266767	0.000255463	0.000329372	0	4.61926e-05	0	0	0	0.000860372	0	0.000246642	0	0	0	0.00148857	0	0	0
Bacteria	Bacteroidota	Bacteroidia	Bacteroidales	Rikenellaceae	Alistipes	shahii	Alistipes shahii ASV0474	0.00160884	0.000693058	0.00438582	0.000805407	0.000788259	0.000476971	0.00357479	0.00399394	0.000365606	0.000292085	3.59408e-05	0.000800566	0.000564852	0.00100958	7.30418e-05	0.001022	0.00118878	0.000735772	0.00502275	0.00111412	0.000913694	0.000428934	0.000892885	0.000426454	0.0144915	0.00198565	0.000343096	0.000231399	0.00326812	0.000262493	0.00421689	0.00337665	0.000711461	0.000357313	0.000723482	0.000174216	0.0017094	0.0028421	0.000251912	0.00302131	0.00659852	0.000186007
Bacteria	Bacteroidota	Bacteroidia	Bacteroidales	Rikenellaceae	Alistipes	shahii	Alistipes shahii ASV0475	0	0	0	0	0	0	0	0	0	0	0	0	0	0	0	0	0	0	0	0	0	0	0	0	0	0	0	0	0	0	0	0	0	0	8.22139e-05	0	0	0	0	0	0	0
Bacteria	Bacteroidota	Bacteroidia	Bacteroidales	Rikenellaceae	Alistipes	NA	unknown Alistipes (Genus) ASV0476	0	0	0	0	0	0	0	0	0	0	0	0	0	0	0	0	0	0	0	0	0	0	0	0	0	0	0	0	0.00219415	0	0	0	0	0	0	0	0	0	0	0	0	0
Bacteria	Bacteroidota	Bacteroidia	Bacteroidales	Rikenellaceae	Alistipes	finegoldii	Alistipes finegoldii ASV0477	0.000793547	0.000552097	0.00115895	0.000612809	0.000300289	0.00187807	0.000818654	0.00272579	0.000243737	0.002288	0.00247992	0.000688859	0.000706065	0.000217753	0.000818068	0.000440028	0.000505231	0.000410664	0.00279791	0.00057563	0.0003236	0.000662897	0.000569599	0.000443512	0.0129215	0.0028101	0.00270359	0.000142399	0.00565859	0.00231244	0.00280077	0.000467304	0.0009431	0.000253097	0.000328855	0.000658149	0.000400073	0.00053815	0.00581688	0.0110544	0.00022223	0.000478304
Bacteria	Bacteroidota	Bacteroidia	Bacteroidales	Rikenellaceae	Alistipes	obesi	Alistipes obesi ASV0478	0.000282633	9.39739e-05	0.000295418	0.000140071	0.000600578	0.00131167	0.00103696	0.0036441	0.000162492	8.11346e-05	0.000341438	0.000688859	3.53033e-05	0.00013857	0.000818068	0.000383251	0.00105504	0.00034222	0.0036238	0.000315668	0.000247459	0.00019497	0.000461837	0.000324105	0	0.000476091	0.000260753	0.00258099	0.00105088	0.000224994	6.29386e-05	0.000407007	8.2728e-05	0.000104216	0.000345298	0.00125823	0.000454628	0.000100903	0.00996198	0.000302131	0.000205135	0.000186007
Bacteria	Bacteroidota	Bacteroidia	Bacteroidales	Rikenellaceae	Alistipes	NA	unknown Alistipes (Genus) ASV0479	0	0	0	0	0	0	0	0	0	0.002288	0	0	0	0	0	0	0	0	0	0	0	0	0	0	0	0	0	0	0	0	0	0	0	0	0	0	0	0	0	0	0	0
Bacteria	Bacteroidota	Bacteroidia	Bacteroidales	Rikenellaceae	Alistipes	NA	unknown Alistipes (Genus) ASV0480	0	0	0	0	0	0	0	0	0	0	0	0	0	0	0	0	0	0	0	0	0	0	0	0	0	0	0	0	0	0	0.00621519	0	0	0	0	0	0	0	0	0	0	0
Bacteria	Bacteroidota	Bacteroidia	Bacteroidales	Rikenellaceae	Alistipes	NA	unknown Alistipes (Genus) ASV0481	0.000130446	0	0	0.00185594	0	0	8.18654e-05	0	1.3541e-05	1.62269e-05	0	0	0	0	0.000730418	1.41945e-05	0	0	0	0	0	0	0	0	0	0	0	0	0	0	4.7204e-05	0	0	0	0	0	0	6.72687e-05	0	0	0	0
Bacteria	Bacteroidota	Bacteroidia	Bacteroidales	Rikenellaceae	Alistipes	putredinis	Alistipes putredinis ASV0482	0.0047939	0.00130389	0.00230653	0.00229366	0.00658759	0.00399463	0.00905978	0.000670515	0.00752877	0.00718852	0.000754758	0.00163837	0.00152981	0.00190039	0.00150466	0.00245564	0.00273419	0.00258376	0.00999494	0.00224682	0.000818518	0.00113082	0.00106222	0.00202992	0.0382227	0.00542279	0.00713639	0.000498398	0.00608587	0.00574986	0.00645121	0.00586391	0.00622115	0.000267985	0.00416002	0.0103368	0.00418258	0.0100567	0.00558787	0.00595376	0.000581216	0.000425159
Bacteria	Bacteroidota	Bacteroidia	Bacteroidales	Rikenellaceae	Alistipes	NA	unknown Alistipes (Genus) ASV0483	0	0	0	0	0	0	0	0	0	0	0	0	0	0	0	0	0	0	0	0	0	0	0	0	0	0	0	0	0	0	0	0	0	0	0	0	0	0	0	0	0	0
Bacteria	Bacteroidota	Bacteroidia	Bacteroidales	Rikenellaceae	Alistipes	NA	unknown Alistipes (Genus) ASV0484	0.00155448	0.00138612	0.00188613	0.00252127	0.00131376	0.00554479	0.0034247	0.00163256	0.000974949	0.00103852	0.000628965	0.00147081	0.00313022	0.00152427	0.00224969	0.000951029	0.00109962	0.00111221	0.00136525	0.00161548	0.0012944	0.000721388	0.000600388	0.00110878	0.018243	0.000603823	0.00208602	0.0272339	0.00797977	0.00212495	0.000849671	0.00173355	0.0013071	0.000640186	0.00116744	0.00152923	0.00272777	0.00237122	0.00112215	0.0005154	0.000358987	0.000292297
Bacteria	Bacteroidota	Bacteroidia	Bacteroidales	Rikenellaceae	Alistipes	massiliensis	Alistipes massiliensis ASV0485	0	0	0	0	0	0	0.000150087	0.000655938	0	1.62269e-05	0	1.86178e-05	0	0	0.000628159	0	0	0	0	0	0	0	7.69728e-05	0	0	0	1.37238e-05	0	0	0	0	0	0	0	0	0	0	0	0	0	0	0
Bacteria	Bacteroidota	Bacteroidia	Bacteroidales	Rikenellaceae	Alistipes	NA	unknown Alistipes (Genus) ASV0486	0	0.00155057	3.40866e-05	0	0	0	0	0	4.06229e-05	0	0	0	5.88388e-05	0	0	0	0	1.7111e-05	0	0	0	0	0	0	0	0	0	0	0	0	3.14693e-05	0	0	0	0	0	0	0	0	0	0	0
Bacteria	Bacteroidota	Bacteroidia	Bacteroidales	Rikenellaceae	Alistipes	NA	unknown Alistipes (Genus) ASV0487	0	0	0	0	0	0	0	0	0	0	0	0	0	0	0	0	0	0	0	0	0	0	0	0	0	0	0	0	0	0	0	0	0	0	0	0	0	0	0	0	0	0
Bacteria	Bacteroidota	Bacteroidia	Bacteroidales	Rikenellaceae	Alistipes	NA	unknown Alistipes (Genus) ASV0488	0	0	0	0	0	0	0	0	0	0	0	0	0	0	0	0	0	0	0	0	0	0	0	0	0	0	0	0	0	0	0	0	0	0	0	0	0	0	0	0	0	0
Bacteria	Bacteroidota	Bacteroidia	Bacteroidales	Rikenellaceae	Alistipes	inops	Alistipes inops ASV0489	0.000108705	0.000117467	9.08977e-05	0.000647827	0.000225217	0.000327918	0.000750433	0.00702583	5.41638e-05	0	0.000107823	0.000279267	0.000141213	0.000296936	0.000102258	9.93612e-05	0.000312054	6.84439e-05	0.000168549	0	0.000361671	1.9497e-05	0.000354075	0.000119407	2.77882e-05	0.000104508	0.000219581	0.00455678	0.000196318	0.000212495	0	7.53716e-05	1.65456e-05	0.000803954	0	7.74293e-05	3.63702e-05	0	0.000114506	0.000657579	0.000102568	0
Bacteria	Bacteroidota	Bacteroidia	Bacteroidales	Rikenellaceae	Alistipes	NA	unknown Alistipes (Genus) ASV0490	0	0	0	0	0	0	0	0	0	0	0	0	0	0	0	0	0	0	0	0	0	0	0	0	0	0	0	0	0	0	0	0	0	0	0	0	0	0	6.87033e-05	0	0	0
Bacteria	Bacteroidota	Bacteroidia	Bacteroidales	Rikenellaceae	Alistipes	NA	unknown Alistipes (Genus) ASV0491	0	0	0	0	0	0	0	0	0	0	0	0	0	0	0	0	0	0	0	0	0	0	0	0	0	0	0	0	0	0	0	0	0	0	0	0	0	0	0	0	0	0
Bacteria	Bacteroidota	Bacteroidia	Bacteroidales	Rikenellaceae	Alistipes	NA	unknown Alistipes (Genus) ASV0492	0	0	0	0	0	0	0	0	0	0	0	0	0	0	0	0	0	0	0	0	0	0	0	0	2.77882e-05	0	0	0	0	0	0	0	0	0	0	0	0	0	0	0	0	0
Bacteria	Bacteroidota	Bacteroidia	Bacteroidales	Rikenellaceae	Alistipes	indistinctus	Alistipes indistinctus ASV0493	0.000119576	0.000246682	0.000681733	0.000367686	5.63042e-05	0	0.00161002	0.000116611	0.00013541	8.11346e-05	1.79704e-05	0.000223414	9.4142e-05	0.000197957	0	0.0002555	0.000445792	5.13329e-05	3.37098e-05	0	0.000114212	0	0.000631177	0	2.77882e-05	0.000418031	5.48953e-05	3.55999e-05	0.000542763	2.49994e-05	0.00231299	0	3.30912e-05	5.95522e-05	1.64428e-05	0.00152923	0.000181851	0	0.000916045	0	0.000188041	2.65724e-05
Bacteria	Bacteroidota	Bacteroidia	Bacteroidales	Rikenellaceae	Alistipes	NA	unknown Alistipes (Genus) ASV0494	0	0	0	0	0	0	0	0	0	0	0	0	0	0	0	0	0	0	0	0	0	0	0	0	0	0	0	0	0	0	0	0	0	0	0	0	0	0	0	0.000106634	0	0
Bacteria	Bacteroidota	Bacteroidia	Bacteroidales	Rikenellaceae	Alistipes	NA	unknown Alistipes (Genus) ASV0496	0.000152187	0.000164454	0	0	0	0	0	2.91528e-05	1.3541e-05	0.000649077	0	0	0	0.000158366	0	0.000369056	0.000430932	1.7111e-05	0	0	0	1.9497e-05	0.000123157	0.000170582	0	0	0.00017841	0	0.00307181	0	1.57347e-05	0	0	5.95522e-05	0	0	0	0	2.29011e-05	0	0	0
Bacteria	Bacteroidota	Bacteroidia	Bacteroidales	Rikenellaceae	Alistipes	NA	unknown Alistipes (Genus) ASV0497	0	0	0	0	0	0	0	0	0	0	0	0	0	0	0	0	0	0	0	0	0	0	0	0	0	0	0	0	0	0	0	0	0	0	0	0	0	0	0	0	0	0
Bacteria	Bacteroidota	Bacteroidia	Bacteroidales	Rikenellaceae	Alistipes	NA	unknown Alistipes (Genus) ASV0498	0	0	0	0	0	0	0	0	0	0	0	0	0	0	0	0	0	0	0	0	0	0	0	0	0	0	0	0	0	0	0	0	0	0	0	0	0	0	0	0	0	0
Bacteria	Bacteroidota	Bacteroidia	Bacteroidales	Rikenellaceae	Alistipes	ihumii	Alistipes ihumii ASV0499	0.000771806	0.000375896	0.0005113	0.000350177	0.000337825	5.96214e-05	0.00448895	0.00250714	0.000392688	0.000486808	0	0.000875037	0.000164749	7.91828e-05	2.92167e-05	0.000354862	0.000371493	0.000153999	0.000269678	0.000389943	0.000171318	5.84909e-05	0.000862096	0.000153523	0.00766954	0.000975406	0.000384267	3.55999e-05	0.000531215	6.24984e-05	0.00259622	0.00143206	0.000297821	7.44402e-05	0.000279527	0.000135501	0.000127296	0.000807225	0.0153208	0.000693124	0.000119662	0.00010629
Bacteria	Bacteroidota	Bacteroidia	Bacteroidales	Barnesiellaceae	Coprobacter	NA	unknown Coprobacter (Genus) ASV0500	0	0	0	0	0	0	0	0	0	0	0	0	0	0	0	0	0	0	0	0	1.90353e-05	1.9497e-05	0	0	0	0	0	0	0	0	0	0	0	0	0	0	0	0	0	0	0	0
Bacteria	Bacteroidota	Bacteroidia	Bacteroidales	Barnesiellaceae	Barnesiella	NA	unknown Barnesiella (Genus) ASV0501	0	0	0	0	0	0	0	0	0	0	0	0	0	0	0	0	0	0	0	0	0	0	0	0	0	0	0	0	0	0	0	0	0	0	0	0	0	0	0	0	0	0
Bacteria	Bacteroidota	Bacteroidia	Bacteroidales	Barnesiellaceae	Barnesiella	NA	unknown Barnesiella (Genus) ASV0502	0	0	0	0	0	0	0	0	0	0	0	0	0	0	0	0	0	0	0	0	0	0	0	0	0	0	0	0	0	0	0	0	0	0	0	0	0	0	0	0	0	0
Bacteria	Bacteroidota	Bacteroidia	Bacteroidales	Barnesiellaceae	Barnesiella	NA	unknown Barnesiella (Genus) ASV0503	0	0	0	0	0	0	0	0	0	0	0	0	0	0	0	0	0	0	0	0	0	0	0	0	0	0	0	0	0	0	0	0	0	0	0	0	0	3.36344e-05	0	0	0	0
Bacteria	Bacteroidota	Bacteroidia	Bacteroidales	Barnesiellaceae	Barnesiella	NA	unknown Barnesiella (Genus) ASV0504	0	0.000176201	0	0.000227615	0	0	0	0	0.000189573	0	0	0	0.000141213	0.000851215	4.38251e-05	0	0	0.00017111	0	0	0.000666235	0	0.00100065	0	0	0.000313523	0	0	4.61926e-05	4.99988e-05	0.0132486	0	4.96368e-05	0.000327537	0.00133186	0	0	0	0	0	0.000170946	0
Bacteria	Bacteroidota	Bacteroidia	Bacteroidales	Barnesiellaceae	Barnesiella	NA	unknown Barnesiella (Genus) ASV0506	0	0	0	0	0	0	0	0	0	0	0	0	0	0	0.000993368	0	0	0	0	0	0	0	0	0	0	0	0	0	0	0	0	0	0	0	0	0	0	0	0	0	0	0
Bacteria	Bacteroidota	Bacteroidia	Bacteroidales	Barnesiellaceae	Barnesiella	NA	unknown Barnesiella (Genus) ASV0507	0.000510914	0.000552097	0.00267012	0.000210106	0	0	0.010315	0.000451869	0.000406229	0.00636095	0.000143763	0.000949508	0.000176516	0.00027714	0.000598942	0.00105039	0.000757846	0.00220732	0.000421372	0.000742749	0.000133247	0.000175473	0.00036947	0	0.000194517	0	0.000356819	0	0.000207867	0.000212495	6.29386e-05	0	0.000231639	0.000253097	0.000312413	0	0.000509183	0.00218623	9.16045e-05	0.000390993	0.000102568	0.000451731
Bacteria	Bacteroidota	Bacteroidia	Bacteroidales	Barnesiellaceae	Barnesiella	NA	unknown Barnesiella (Genus) ASV0509	0	0	0	0	0.000262753	0	0	0	0	0	0	0	0	0	0	0	0	0	0.000455082	0	0	0	0	0.000324105	0	0	0	0	0	0	0	0.000226115	0	0	0	0	0	0.000134537	0.0254889	0.000142179	0.000136757	0
Bacteria	Bacteroidota	Bacteroidia	Bacteroidales	Barnesiellaceae	Barnesiella	NA	unknown Barnesiella (Genus) ASV0510	0	0	0	0	0	0	0	0	0	0	0	0	0	0	0	0	0.000104018	0	0	9.28436e-05	0	0	0	0	0	0	0	0	0	0	0	0	0	0	0	0	0	0	0	0	0	0
Bacteria	Bacteroidota	Bacteroidia	Bacteroidales	Barnesiellaceae	Barnesiella	NA	unknown Barnesiella (Genus) ASV0511	0.00691364	3.52402e-05	3.40866e-05	5.25265e-05	0.00386622	0	0.00035475	0	0.00013541	0.000486808	0	0.00107983	0.0021182	0	0.000365209	0.000354862	0	0	0.000337098	5.57062e-05	0	0	0	0.000221756	4.16823e-05	0	0.00256635	0	0.000277155	8.74978e-05	0	0.0099792	8.2728e-05	0	0.000147985	5.8072e-05	0.00316421	0	0.00020611	0	0	0
Bacteria	Bacteroidota	Bacteroidia	Bacteroidales	Barnesiellaceae	Barnesiella	NA	unknown Barnesiella (Genus) ASV0512	0	0	4.54489e-05	0	0	5.96214e-05	0	0.000262375	0.0023155	0	0	0	3.53033e-05	0	0.000438251	0	0	0	0	3.71374e-05	0	0	0.000153946	6.82326e-05	6.94705e-05	0	0	0	0	0.000187495	0	0	0	0	0	0	0	0	0.000114506	3.55448e-05	0	0
Bacteria	Bacteroidota	Bacteroidia	Bacteroidales	Barnesiellaceae	Barnesiella	NA	unknown Barnesiella (Genus) ASV0513	0	0	0	0	0	0	0	0	0	0	0	0	0	0.000197957	0	2.83889e-05	0	6.84439e-05	1.68549e-05	0	0.000152282	0.000136479	0	0	0	0.000127732	0	0	0	0	0	0	0	7.44402e-05	0	0	0	0	0	0	5.12838e-05	0
Bacteria	Bacteroidota	Bacteroidia	Bacteroidales	Barnesiellaceae	Barnesiella	NA	unknown Barnesiella (Genus) ASV0514	0	0	0	0	0	0	0	0	0	0	3.59408e-05	0	0	0	0	0	0	0	0	0	0	0.000116982	0	0	0	0	0	5.33998e-05	0	0	0	0	0	0	0	0	0	0	0	0	0	0
Bacteria	Bacteroidota	Bacteroidia	Bacteroidales	Barnesiellaceae	Barnesiella	NA	unknown Barnesiella (Genus) ASV0515	0	0.000317162	9.08977e-05	0.000402703	0.000168913	0	0	0	0.000148951	0	0	0	0.000129445	0	0	0	0	0.000393553	0.000235968	0	0	0	0	0.000170582	0	0	0	0	0	0	6.29386e-05	0	0	0	0	0	0	0	0	0	0.00133338	0
Bacteria	Bacteroidota	Bacteroidia	Bacteroidales	Barnesiellaceae	Barnesiella	NA	unknown Barnesiella (Genus) ASV0516	0.000119576	0.000199695	0.000159071	0.00598802	0.000112608	0.000149054	9.55097e-05	0	0.000203114	4.86808e-05	0.000125793	0	0.000141213	0.000395914	0.000102258	9.93612e-05	0	0.000188221	0	0.000222825	0.000475882	0	0	0	0.000152835	0.0079542	5.48953e-05	0	0.00454997	0	9.44079e-05	0	0.00575787	0.000238209	3.28855e-05	0	7.27405e-05	5.04515e-05	0	0	0.000136757	0
Bacteria	Bacteroidota	Bacteroidia	Bacteroidales	Barnesiellaceae	Barnesiella	NA	unknown Barnesiella (Genus) ASV0518	0	0	0	0	0	0	0	0	0	0	0	0	0	0	0	2.83889e-05	0	0	0	0	0	0	0	0	0	0	0	0	0	0	0	0	0	0	0	0	0	0	0	0	0	0
Bacteria	Bacteroidota	Bacteroidia	Bacteroidales	Barnesiellaceae	Barnesiella	intestinihominis	Barnesiella intestinihominis ASV0520	0	0.000328909	0.000329504	0.000262633	0.000206449	0.00897302	0	0	0.000176032	0	0.000143763	0.000186178	0.000129445	0.000336527	0	0.000354862	0.00297194	0.000581773	0.00409574	0.000315668	0.000171318	0.000701891	0	0.000136465	0.000277882	0	0	0.000177999	0	0	0.000141612	9.04459e-05	0.000132365	0	0	0.000212931	0	0.00770227	0.000160308	0.00223932	0	7.97173e-05
Bacteria	Bacteroidota	Bacteroidia	Bacteroidales	Barnesiellaceae	Barnesiella	NA	unknown Barnesiella (Genus) ASV0521	0	0	3.40866e-05	0	0	0	0	0	0	0	0	0	0	0	0	0	0	0	0	3.71374e-05	0	0	0	0	0	0	0	0	0	0	0	0	3.30912e-05	0	0	0	3.63702e-05	0	0	0	0	0
Bacteria	Bacteroidota	Bacteroidia	Bacteroidales	Barnesiellaceae	Barnesiella	NA	unknown Barnesiella (Genus) ASV0523	0	0	0.000727182	0	0	0	0	0	0	0	0	0	0	0	0	0	0	0	0	0.000854161	0	0	0.000138551	0.000170582	0.0489906	9.28958e-05	0.000123514	0.000213599	0	1.24997e-05	0	0	0.000446731	0	0	0	0	0	0	0.000106634	0	0
Bacteria	Bacteroidota	Bacteroidia	Bacteroidales	Barnesiellaceae	Barnesiella	intestinihominis	Barnesiella intestinihominis ASV0524	0	0	0	0	0	0.00226561	0	0	0	0	3.59408e-05	0	0	0	0	0	0	0	0.0024271	0	0	0.000214467	0	0	0	0	0	0	0	0	0	0	0	0.000893283	0	0	0	0	0	0	0	0
Bacteria	Bacteroidota	Bacteroidia	Bacteroidales	Barnesiellaceae	Barnesiella	NA	unknown Barnesiella (Genus) ASV0525	0	0	0	0	0	0	0	0	0	0	0	0	0	0	0	0	0	0	0	0	0	0	0	0	0	0	0	0	0	0	0	0	0	0	0	0	0	0	0	0	0	0
Bacteria	Bacteroidota	Bacteroidia	Bacteroidales	Barnesiellaceae	Coprobacter	secundus	Coprobacter secundus ASV0526	0	0	0	0	0	2.98107e-05	0	0	0	0	0	0	0	0	0	0	0	0	0	0	1.90353e-05	0	0	0	0	0	0	0	0	0	0	1.50743e-05	0	0	0	0	0	0	0	0	0	0
Bacteria	Bacteroidota	Bacteroidia	Bacteroidales	Barnesiellaceae	Coprobacter	NA	unknown Coprobacter (Genus) ASV0528	0	0	0	0	0	0	0	0	0	0	0	0	0	0	0	0	0	0	0	0	0	0	0	0	0	0	0	0	0	0	0	0	0	0	0	0	0	0	0	0	0	0
Bacteria	Bacteroidota	Bacteroidia	Bacteroidales	Barnesiellaceae	Coprobacter	NA	unknown Coprobacter (Genus) ASV0529	0	1.17467e-05	0	0	5.63042e-05	0	2.72885e-05	2.91528e-05	0	0	0	1.86178e-05	0	0	0	0	0	0	3.37098e-05	0	0	0	1.53946e-05	0	0	0.000104508	0	0	0	0	0	0	0	0	0	0	0	0	0	0	0.000239324	0
Bacteria	Bacteroidota	Bacteroidia	Bacteroidales	Barnesiellaceae	Coprobacter	NA	unknown Coprobacter (Genus) ASV0531	0	0	0	0	0	0	0	0	0	0	0	0	0	0	0	0	0	0	0	0	0	0	0	0	0	0	0	0	0	0	0	0	0	0	0	0	0	0	0	0	0	0
Bacteria	Bacteroidota	Bacteroidia	Bacteroidales	Barnesiellaceae	Coprobacter	NA	unknown Coprobacter (Genus) ASV0532	0	0	0.000124984	0	0	0	0	0	0	0	0	0	1.17678e-05	7.91828e-05	0	0	0	0	0	0	0	0	0	0	4.16823e-05	0	0	0	2.30963e-05	0	0	0	0	0	0	0	0	0	0	1.77724e-05	0	0
Bacteria	Bacteroidota	Bacteroidia	Bacteroidales	Barnesiellaceae	Coprobacter	NA	unknown Coprobacter (Genus) ASV0533	0	0	0	0	0	0	0	0	0	0	0	0	0	0	0	0	0	0	0	0	0	0	0	0	0	0	0	0	0	0	0	0	0	0	0	0	0	0	0	0	0	0
Bacteria	Bacteroidota	Bacteroidia	Bacteroidales	Barnesiellaceae	Coprobacter	NA	unknown Coprobacter (Genus) ASV0534	0	0	0	0	0	0	0	0	0	0	0	0	0	0	0	0	0	0	0	0	0	0	0	0	0	0	0	0	0	0	0	0	0	0	3.28855e-05	0	0	0	0	0	0	0
Bacteria	Bacteroidota	Bacteroidia	Bacteroidales	Barnesiellaceae	Coprobacter	fastidiosus	Coprobacter fastidiosus ASV0535	0.000326115	3.52402e-05	6.81733e-05	0	0	0	0.000136442	0	0	0	0	0	0	0	4.38251e-05	5.67779e-05	0	0	0	0	0	0	0	0	0	0.00017418	0	0	0	0	0	7.53716e-05	0.000330912	0	1.64428e-05	0	7.27405e-05	0	0	0	0	0
Bacteria	Bacteroidota	Bacteroidia	Bacteroidales	Barnesiellaceae	NA	NA	unknown Barnesiellaceae (Family) ASV0537	2.1741e-05	1.17467e-05	0.000136347	0	0	0	0.000477548	0	1.3541e-05	0	0	0	0	0	0	0	0	0	0	0	0	0	0	0	0	0.000209016	0	0	0	0	0	0	3.30912e-05	0	0	0	0	0.000302709	0	1.77724e-05	0	0
Bacteria	Bacteroidota	Bacteroidia	Bacteroidales	NA	NA	NA	unknown Bacteroidales (Order) ASV0538	0	0	0	0	0	0	0	0	0	0	0	0	0	0	0	0	0	0	0	0	0	0	0	0	0	0	0	0	0	0	0	0	0	0	0	0	0	0	0	0	0	0
Bacteria	Bacteroidota	Bacteroidia	Bacteroidales	Muribaculaceae	NA	NA	unknown Muribaculaceae (Family) ASV0539	0	0	0	0	0	0	0	0	0	0.000405673	0	0	0	0	0.000306775	4.25834e-05	0	0	0	3.71374e-05	0	0	6.15783e-05	3.41163e-05	9.72587e-05	4.64479e-05	0.016798	0	0	0	0	0	0	0	0.000115099	0	0	0	0	0	0	0
Bacteria	Bacteroidota	Bacteroidia	Bacteroidales	Muribaculaceae	NA	NA	unknown Muribaculaceae (Family) ASV0540	0	0	0	0	0	0	0	0	0	0	0	0	0	0	0	0	2.97194e-05	0	3.37098e-05	0	3.80706e-05	0	0	0	0	0	0	0	0	0	0	0	0	0	0	0	0	0	0	0	0	0
Bacteria	NA	NA	NA	NA	NA	NA	unknown Bacteria (Kingdom) ASV0541	0	0	0	0	0	0	0	0	0	0	0	0	0	0	0	0	0	0	0	0	0	0	0	0	0	0	0	0	0	0	0	0	0	0	0	0	0	0	0	0	0	0
Bacteria	Bacteroidota	Bacteroidia	Bacteroidales	Muribaculaceae	NA	NA	unknown Muribaculaceae (Family) ASV0542	0	0	0	0	7.50723e-05	0	0	0	0	0	0	0	0	0	0	0	0	0	0	0	0	0	0	3.41163e-05	0	0	0	0	0	0	0	0	0	0	0	0	0	0	0.0040993	1.77724e-05	0	0
Bacteria	Bacteroidota	Bacteroidia	Bacteroidales	Muribaculaceae	NA	NA	unknown Muribaculaceae (Family) ASV0543	1.08705e-05	0	0	0	0	0.000298107	0	1.45764e-05	0	0	0.000269556	0	0	0	0	0	0	0	0	0	0	0.000350946	0.000138551	6.82326e-05	0.000166729	6.96718e-05	0.000109791	0.0276611	0.000207867	0	0	0	0	0	0	9.67867e-05	0	0	0	0	0	0.000159435
Bacteria	Bacteroidota	Bacteroidia	Bacteroidales	Muribaculaceae	NA	NA	unknown Muribaculaceae (Family) ASV0544	0	0	0	0.000507756	0	0	0	0	0	0	0	0	0	0	0	0	0	0	0	0	0	0	0	0	0	0	0	0	0	0	0	0	0	0	0	0	0	0	0	0	0	0
Bacteria	Bacteroidota	Bacteroidia	Bacteroidales	Muribaculaceae	NA	NA	unknown Muribaculaceae (Family) ASV0545	0	0	0	0	0	0	0	1.45764e-05	0	0	0	0	0	0	0	0	0	0	0	0	0	0	0	0	0	0	0	0	0	0	0	0	0	0	0	0	0	0	0	0	0	0
Bacteria	Bacteroidota	Bacteroidia	Bacteroidales	Muribaculaceae	NA	NA	unknown Muribaculaceae (Family) ASV0546	0	0	0	0	0	0	0	0	0	0	0	0	0	0	0	0	0	0	0	0	0	0	0	0	0	0	0	0	0	0	0	0	0	0	0	0	0	0	0.00130536	0	0	0
Bacteria	Bacteroidota	Bacteroidia	Bacteroidales	Muribaculaceae	NA	NA	unknown Muribaculaceae (Family) ASV0547	0	5.87337e-05	0	0	0	0	0	0	0	0	0	0	0	0	0	0	0	0	5.05646e-05	0	0	0	0	0	0	0	0	0	0	0	0	4.52229e-05	0	0	0	0	1.81851e-05	0	0.00425961	1.77724e-05	0	0
Bacteria	Bacteroidota	Bacteroidia	Bacteroidales	Muribaculaceae	NA	NA	unknown Muribaculaceae (Family) ASV0548	0	0	0	0	0	0	0	0	0	0	0	0	0	0	0	0	0	0	0	0	0	0	0	0	0	0	0	0	0	0	0	0	0	0	0	0	0	0	0	0	5.12838e-05	0
Bacteria	Bacteroidota	Bacteroidia	Bacteroidales	Muribaculaceae	NA	NA	unknown Muribaculaceae (Family) ASV0549	0	0	0	0	0	0	0	0	0	0	0	0	0	0	0	0	0	0	0	0	0	0	0	0	0	0	0	0	0	0	0	0	0	0	0	0	0	0	0	0	0	0
Bacteria	Bacteroidota	Bacteroidia	Bacteroidales	Muribaculaceae	NA	NA	unknown Muribaculaceae (Family) ASV0551	0	0	0	0	0	0	0	0	0	0	0	0	0	0	0	0	0	0	0	5.57062e-05	0	0	0	0	0	0	0	0	0	0	0	0	0	0	0	0	0	0	0	0	0	0
Bacteria	Bacteroidota	Bacteroidia	Bacteroidales	Muribaculaceae	NA	NA	unknown Muribaculaceae (Family) ASV0552	0	0	0	0	0	0	0	0	0	0	0	1.86178e-05	0	0	0	0	0	0	0	0	0	0	0	0	0	0	0	0	0	0	0	0	0	0	0	0	0	0	0	0	0	0
Bacteria	Bacteroidota	Bacteroidia	Bacteroidales	Muribaculaceae	NA	NA	unknown Muribaculaceae (Family) ASV0555	6.52231e-05	0	0.000181795	8.75442e-05	0.000694418	0.00617082	5.4577e-05	0	0	0	8.98521e-05	0	0	0	0	5.67779e-05	0	0	0.00072476	0.000352806	0	0.000155976	0	0.000716442	0.000152835	0	0	0	2.30963e-05	0	0	0.000316561	0.000198547	0	0	0	0.00380069	3.36344e-05	0.000709935	0.000106634	0	0
Bacteria	Bacteroidota	Bacteroidia	Bacteroidales	Muribaculaceae	NA	NA	unknown Muribaculaceae (Family) ASV0556	0	0	0.000943064	0.000210106	0.000206449	0.00214637	0	0	0	0	0	0	0	0	0	5.67779e-05	0	0	0	0.000705611	0	0	0	0	0.000500188	0	0	0	0	0	0	0	0.000479823	0	0	0	0.00345517	0	0	0.000302131	0	0
Bacteria	Bacteroidota	Bacteroidia	Bacteroidales	Muribaculaceae	NA	NA	unknown Muribaculaceae (Family) ASV0557	0	0	0	0	0	0	0	0	0	0	0	0	0	0	0	0	0	0	0	0	0	0	0	0	0	0	0	0	0	0	0	0	0	0	0	5.8072e-05	0	0	0	0	0	0
Bacteria	Bacteroidota	Bacteroidia	Bacteroidales	Muribaculaceae	NA	NA	unknown Muribaculaceae (Family) ASV0558	0	0	0	0	0	0	0	0	0	0	0	0	0	0	0	0	0	0	0	0	0	0	0	0	0	0	0	0	0	0	0	0	0	0	0	0	0	0	0	0	0	0
Bacteria	Bacteroidota	Bacteroidia	Bacteroidales	Muribaculaceae	NA	NA	unknown Muribaculaceae (Family) ASV0559	0	0	0	0	0	0	0	0	0	0.002288	0	0	0	0	0	0	0	0	0	0	0	0	0	0	0	0	4.11715e-05	0	0	0	0	0	0	0	0	0	0	0	0	0	0	0
Bacteria	Bacteroidota	Bacteroidia	Bacteroidales	Muribaculaceae	NA	NA	unknown Muribaculaceae (Family) ASV0560	0	0	0	0	0	0	0	0	0	0	0	0	0	0	0	0	0	0	0	0	0	0	0	0	0	0	0	0	0	0	0	0	0	0	0	0	0	0	0	0	0	0
Bacteria	Bacteroidota	Bacteroidia	Bacteroidales	Muribaculaceae	NA	NA	unknown Muribaculaceae (Family) ASV0561	0	0	0	0	0	0	0	0	0	0	0	0	0	0	0	0	0	0	3.37098e-05	0	0	0	0	0	0	0	0	0	0	0	0	0	0	0	0	0	0	0	0	0	0	0
Bacteria	Bacteroidota	Bacteroidia	Bacteroidales	Muribaculaceae	Muribaculum	NA	unknown Muribaculum (Genus) ASV0562	0	0	0	0	0	0	0	0	0	0	0	0	0	0	0	0	0	0	0	0	0	0	0	0	0	0	0	0	0	0	0	0	0	0	0	0	0	0	0.000137407	0	0	0
Bacteria	Bacteroidota	Bacteroidia	Bacteroidales	Muribaculaceae	NA	NA	unknown Muribaculaceae (Family) ASV0563	0	0	0	0	0.000131376	0	0	0	0	0	0	0	0	0	0	0	0	0	6.74195e-05	0	0	0	0	0.000153523	0	0	0	0	0	0	0	0	0	0	0	0	5.45554e-05	6.72687e-05	0.00561077	7.10896e-05	0	0
Bacteria	Bacteroidota	Bacteroidia	Bacteroidales	Muribaculaceae	NA	NA	unknown Muribaculaceae (Family) ASV0564	0	0	0	0	0	0	0	0	0	0	0	0	0	0	0	0	0	0	6.74195e-05	0	0	0	0	0	0	0	0	0	0	0	0	0	0	0	0	0	0	0	0.00190079	0	0	0
Bacteria	Bacteroidota	Bacteroidia	Bacteroidales	Muribaculaceae	NA	NA	unknown Muribaculaceae (Family) ASV0565	0	0	0	0	0	0	4.09327e-05	0	0	0.00167137	0	0	0	0	0	0	0	0	0	0	0	0	0	0	0	0	0	0	0	0	0	0	0	0	0	0	0	0	0	0	0	0
Bacteria	Bacteroidota	Bacteroidia	Bacteroidales	Muribaculaceae	NA	NA	unknown Muribaculaceae (Family) ASV0566	0	0	0	0	0	0	0	0	0	0	0	0	0	0	0	0	0	0	0	0	0	0	0	0	0	0	0	0	0	0	0	0	0	0	0	0	0	0	0	0	0	0
Bacteria	Bacteroidota	Bacteroidia	Bacteroidales	Tannerellaceae	Parabacteroides	NA	unknown Parabacteroides (Genus) ASV0567	0	0	0	0	0	0	0	0	0	0	0	0	0	0	0	0	0	0	0	0	0	0	0	0	0	5.80599e-05	0	0	0	0	0	0	0	0	0	0	0	0	0	0	0	0
Bacteria	Bacteroidota	Bacteroidia	Bacteroidales	Tannerellaceae	Parabacteroides	NA	unknown Parabacteroides (Genus) ASV0569	0	0	0	0	0	0	0	0	0	0	0	0	2.35355e-05	0	0	0	0	0	0	0	0	0	0	0	0	0	0	0	0	0	0	0	0	0	0	0	0	0	0	0	0	0
Bacteria	Bacteroidota	Bacteroidia	Bacteroidales	Tannerellaceae	Parabacteroides	NA	unknown Parabacteroides (Genus) ASV0572	0	0	0	0	0	0	0	0	0	0	0	0	0	0	0	0	0	0	0	0	0	0	0	0	0	0	0	0	0	0	0	0	0	0	0	0	0	0	0	0	0	0
Bacteria	Bacteroidota	Bacteroidia	Bacteroidales	Tannerellaceae	Parabacteroides	NA	unknown Parabacteroides (Genus) ASV0573	0	0	0	0	0	0	0	0	0	0	0	0	0	0	0	0	0	0	0	0	0	0	0	0	0	0	0	0	0	0	0	0	0	0	0	0	0	0	0	0	0	0
Bacteria	Bacteroidota	Bacteroidia	Bacteroidales	Tannerellaceae	Parabacteroides	NA	unknown Parabacteroides (Genus) ASV0574	0	0	0	0	0	0	0	0	0	0	0	0	0	0	0	0	0	0	0	0	0	0	0	0	0	0	0	0	0	0	0	0	0	0	0	0	0	0	0	1.77724e-05	0	0
Bacteria	Bacteroidota	Bacteroidia	Bacteroidales	Tannerellaceae	Parabacteroides	NA	unknown Parabacteroides (Genus) ASV0575	0	0	0	0	0	0	0	0	0	0	0	0	0	0	0	0	0	0	0	0	0	0	0	0	0	0	0	0	0	0	0	0	0	0	0	0	0	0	0	0	0	0
Bacteria	Bacteroidota	Bacteroidia	Bacteroidales	Tannerellaceae	Parabacteroides	NA	unknown Parabacteroides (Genus) ASV0577	0	0	0	0	0	0	0	0.0136872	0	0	0	0	0	0	0	0	0	0	0	0	0	0	0	0	0	0	0	0	0	0	0	0	0	0	0	0	0	0	0	0	0	0
Bacteria	Bacteroidota	Bacteroidia	Bacteroidales	Bacteroidaceae	Bacteroides	caccae	Bacteroides caccae ASV0579	0.00627228	0.00135088	0.000852166	0.00141822	0.00249615	0.00152035	0.00263334	0.00100577	0.0027759	0.0151073	0.00573256	0.00113569	0.00440114	0.00192018	0.000613551	0.00190206	0.00476997	0.00239554	0.00546098	0.0021354	0.0100316	0.00111133	0.00121617	0.00806851	0.026107	0.00401774	0.00467982	0.0152545	0.00399566	0.00428739	0.0197785	0.00262293	0.00729661	0.00116127	0.000953681	0.00375532	0.00245499	0.00556649	0.00551917	0.00127961	0.00834217	0.00098318
Bacteria	Bacteroidota	Bacteroidia	Bacteroidales	Bacteroidaceae	Bacteroides	clarus	Bacteroides clarus ASV0580	0.000304374	0.000129214	0.000284055	0	0.000150145	0	0	4.37292e-05	4.06229e-05	1.62269e-05	0	0.000242032	0	3.95914e-05	0	4.25834e-05	0	0	1.68549e-05	0	3.80706e-05	0	0	3.41163e-05	0	8.12838e-05	1.37238e-05	0	6.92889e-05	0	0	0	0	1.4888e-05	0	0	0	0	0	0	3.41892e-05	0
Bacteria	Bacteroidota	Bacteroidia	Bacteroidales	Bacteroidaceae	Bacteroides	NA	unknown Bacteroides (Genus) ASV0581	0	0	0	0	0	0	0	0	0	0	0	0	0	0	0	0	0	0	0	0	0	0	0	0	0	0	0	0	0	0	0	0	0	0	0	0	0	0	0	0	0	0
Bacteria	Bacteroidota	Bacteroidia	Bacteroidales	Bacteroidaceae	Bacteroides	NA	unknown Bacteroides (Genus) ASV0582	0	0	0	0	0	0	0	0	0	0	0	0	0	0	0	0	0	0	0	0	0	0	0	0	0	0	0	0	0	0	0	0	0	0	0	0	0	0	0	0	0	0
Bacteria	Bacteroidota	Bacteroidia	Bacteroidales	Bacteroidaceae	Bacteroides	NA	unknown Bacteroides (Genus) ASV0583	0	0	0	0	0	0	0	0	0	0	0	0	0	0	0	0	0	0	0	0	0	0	0	0	0	0	0	0	0	0	0	0	0	0	0	0	0	0	0	0	0	0
Bacteria	Bacteroidota	Bacteroidia	Bacteroidales	Bacteroidaceae	Bacteroides	NA	unknown Bacteroides (Genus) ASV0584	0.00145665	0.000787032	0.00121576	0.00105053	0.006231	0.000596214	0.000723145	0.000291528	0.00645904	0.000405673	0.00195878	0.000893655	0.00610746	0.00118774	0.00188448	0.00140525	0.000401213	0.000718661	0.00721389	0.000928436	0.00068527	0.00187171	0.000492626	0.000255872	0.00104206	0.00082445	0.00623062	0.000231399	0.000323348	0	0.00586902	0.00209533	0.00612187	0.000253097	0.000378184	0.00164537	0.000181851	0.000269075	0.000251912	0.000639807	0	0.000318869
Bacteria	Bacteroidota	Bacteroidia	Bacteroidales	Bacteroidaceae	Bacteroides	NA	unknown Bacteroides (Genus) ASV0585	0	0	0.00205656	0	0.00110732	0	0.000463904	0.000349834	0.000717671	0.000405673	0.000377379	0	0	0.00110856	0	0.000837473	2.97194e-05	0	0	0.00230252	0	0	0.000107762	0	0.00126436	0	0	0	3.46444e-05	0	0	0	0.00135674	0	0	0.000522648	0	0	0	0.000870848	0	0
Bacteria	Bacteroidota	Bacteroidia	Bacteroidales	Bacteroidaceae	Bacteroides	NA	unknown Bacteroides (Genus) ASV0586	0	0	0	0	0	0	0	0	0	0	0	0	0	0	0	0	0	0	0	0	0	0	0	0	0	0	0	0	0	0	0	0	0	0	0	0	0	0	0	0	0	0
Bacteria	Bacteroidota	Bacteroidia	Bacteroidales	Bacteroidaceae	Bacteroides	NA	unknown Bacteroides (Genus) ASV0587	0	0	0	0	0	0	0	0	0	0	0	0	0	0	0	0	0	0	0	0	0	0	0	0	0	0	0	0	0	0	0	0	0	0	0	0	0	0	0	0	0	0
Bacteria	Bacteroidota	Bacteroidia	Bacteroidales	Bacteroidaceae	Bacteroides	NA	unknown Bacteroides (Genus) ASV0589	0.000489173	0.000516857	0.000477213	0.00434219	0.00191434	0.001103	0.00167824	0.000597633	0.000609343	0.020738	0.000305497	0.000688859	0.00141213	0.00041571	0.00111023	0.000723918	0.00052009	0.00230998	0.000589921	0.000445649	0.000266494	0.000487424	0.000569599	0.00305341	0.000527976	0.00133538	0.000343096	0.000195799	0.000750629	0.00886228	0.000330428	0.000979831	0.000132365	0.000133992	0.00335433	0.00058072	0.000327332	0.00438928	0.000320616	0.000248814	0.00820541	7.97173e-05
Bacteria	Bacteroidota	Bacteroidia	Bacteroidales	Bacteroidaceae	Bacteroides	ovatus	Bacteroides ovatus ASV0590	0.000260892	0.000587337	0	0.000472739	0	0	0.001419	0	0.000338524	0.000259631	0	0	0.00302431	0.000871011	0.000730418	0.00012775	5.94389e-05	0.000359331	0.000117984	0	0.000590094	0	0.000554204	0.00027293	0.000138941	0.000418031	0.00452886	8.89996e-05	2.30963e-05	0.000587485	0.00184095	0.0032862	0	0.000521081	0.00018087	0	0.00518276	0.000269075	0.00041222	0.000213269	0.0285138	0.000239152
Bacteria	Bacteroidota	Bacteroidia	Bacteroidales	Bacteroidaceae	Bacteroides	NA	unknown Bacteroides (Genus) ASV0591	0.00143491	0.00133913	0.00222699	0.0017859	0.000825795	0.0022358	0.00210121	0.0112238	0.00144888	0.00439749	0.0202706	0.00121016	0.00118854	0.00221712	0.000569726	0.00107878	0.00120364	0.00160843	0.000775324	0.00180117	0.0104504	0.00109183	0.000969857	0.00561213	0.00951746	0.00191598	0.00116652	0.000676397	0.000750629	0.00422489	0.00483054	0.00108535	0.00117474	0.000967723	0.00389694	0.00629113	0.0026914	0.000605418	0.00141987	0.000817531	0.0212315	0.000611166
Bacteria	Bacteroidota	Bacteroidia	Bacteroidales	Bacteroidaceae	Bacteroides	NA	unknown Bacteroides (Genus) ASV0593	0.00388077	0.000728298	0.000772631	0.000560283	0.00067565	0.00226561	0.001419	0.00724448	0.000609343	0.00215818	0.000682876	0.000949508	0.0119207	0.00298915	0.00392965	0.000397445	0.00101046	0.00135177	0.00259565	0.000891299	0.0909126	0.00150127	0.00147788	0.00315576	0.000527976	0.00218305	0.000823429	0.000266999	0.000334896	0.00899978	0.00256475	0.00342187	0.00135674	0.00163768	0.000723482	0.0500581	0.000236407	0.000218623	0.000916045	0.000302131	0.00558993	0.000558021
Bacteria	Bacteroidota	Bacteroidia	Bacteroidales	Bacteroidaceae	Bacteroides	fragilis	Bacteroides fragilis ASV0594	0	0	0	0	0	0	0	0	0	0	0	0	0	0	0	0	0	0	0.0036238	9.28436e-05	0	0	0	0	0	0	0	0	0	0	0	0	0	0	0	0	0	0	0	0	0	0
Bacteria	Bacteroidota	Bacteroidia	Bacteroidales	Bacteroidaceae	Bacteroides	NA	unknown Bacteroides (Genus) ASV0595	0	0	0	0	0	0	0	0	0	0	0	0	0	0	0	0	0	0	0	0	0	0	0	0	0	0	0	0	0	0	0	0.00271338	0	0	0	0	0	0	0	0	0	0
Bacteria	Bacteroidota	Bacteroidia	Bacteroidales	Bacteroidaceae	Bacteroides	salyersiae	Bacteroides salyersiae ASV0596	0.000173928	0	4.54489e-05	0	0	0	6.82212e-05	0	0	0	0	7.44713e-05	0	0.000118774	5.84334e-05	0.00012775	0	0	0	3.71374e-05	5.71059e-05	0	0	0	0	0.000255463	0	0	0	0	0	0	0.00026473	0	0	0	0.000145481	5.04515e-05	0	0.00117298	0.00211973	0
Bacteria	Bacteroidota	Bacteroidia	Bacteroidales	Bacteroidaceae	Bacteroides	salyersiae	Bacteroides salyersiae ASV0597	0.00042395	0	0	0	0	0	0	0	6.77048e-05	0	0.000179704	0	5.88388e-05	0.000158366	0	0.000113556	0	0	0	0	0	9.74849e-05	0	6.82326e-05	0	6.96718e-05	4.11715e-05	0.00516198	6.92889e-05	0	0	0.000180892	0	0	0	1.93573e-05	0.000345517	0	0	0	0	0.000159435
Bacteria	Bacteroidota	Bacteroidia	Bacteroidales	Bacteroidaceae	Bacteroides	NA	unknown Bacteroides (Genus) ASV0598	0	0	0	0	0	0	0	0	0	0	0	0	0	0	0	0	0	0	0	0	0	0	0	0	0	0	0	0	0.001559	0	0	0	0	0	0	0	0	0	0	0	0	0
Bacteria	Bacteroidota	Bacteroidia	Bacteroidales	Bacteroidaceae	Bacteroides	nordii	Bacteroides nordii ASV0599	0.000184799	7.04804e-05	0.000113622	0	0	0	0.000259241	2.91528e-05	0	0	0.000179704	3.72356e-05	0	0	0	7.09723e-05	2.97194e-05	0	0	0	0	3.8994e-05	0	0.000119407	5.55764e-05	0	0.000315648	0	0	0.00078748	0	0	0	0	3.28855e-05	0	0	0	0.000137407	0	0.000461554	0
Bacteria	Bacteroidota	Bacteroidia	Bacteroidales	Bacteroidaceae	Bacteroides	NA	unknown Bacteroides (Genus) ASV0600	0	0	0	0	0	0	0	0	0	0	0	0	0	0	0	0	0	0	0	0	0	0	0	0	0	0	0	0	0	0	0	0	0	0	0	0	0	0	0	0	0	0
Bacteria	Bacteroidota	Bacteroidia	Bacteroidales	Bacteroidaceae	Bacteroides	bouchesdurhonensis	Bacteroides bouchesdurhonensis ASV0601	0	0	0	0	0	0	0	0	0	0	0	0	0	0	0	0	0	0	0	0	0	0	0	0	0	0	0	0	0	0	0	0	0	0	0	0	0	0	0.000847341	0	0	0
Bacteria	Bacteroidota	Bacteroidia	Bacteroidales	Bacteroidaceae	Bacteroides	NA	unknown Bacteroides (Genus) ASV0602	0.00154361	0.00104546	0.0025565	0.00187345	0.000994707	0.000387539	0.00156909	0.00631159	0.00178741	0.00391069	0.00199472	0.00076333	0.00124738	0.00152427	0.00203056	0.00110717	0.00133738	0.000906882	0.00072476	0.00133695	0.0135531	0.000487424	0.000384864	0.00312164	0.0135606	0.00163729	0.00698543	0.00366679	0.000219415	0.00553736	0.00490921	0.000422081	0.00196893	0.000506193	0.00264729	0.000600077	0.00074559	0.000470881	0.000343517	0.00680683	0.00263257	0.000239152
Bacteria	Bacteroidota	Bacteroidia	Bacteroidales	Bacteroidaceae	Bacteroides	finegoldii	Bacteroides finegoldii ASV0603	8.69641e-05	0.000164454	7.95355e-05	0.00015758	0	0	6.82212e-05	0	8.12458e-05	0	0	0	0	0.000237548	0.000467467	8.51668e-05	0.000237756	0.000393553	0.000101129	0	0	0.00038994	0	0.000972315	0	0	0.00116652	8.89996e-05	0	0	0.0024074	0	0	7.44402e-05	0.000312413	0	0.00070922	0.0059701	0	0.000213269	0	0
Bacteria	Bacteroidota	Bacteroidia	Bacteroidales	Bacteroidaceae	Bacteroides	NA	unknown Bacteroides (Genus) ASV0604	0	0	0	0	0	0	0	0	0	0	0	0	0	0	0	0	0	0	0	0	0	0	0	0	0	0	0	0	0	0	0	0	0	0	0	0	0	0	0	0	0	0
Bacteria	Bacteroidota	Bacteroidia	Bacteroidales	Bacteroidaceae	Bacteroides	NA	unknown Bacteroides (Genus) ASV0605	0	0	0	0	0	0	0	0	0	0	0	0	0	0	0	0	0	0	0	0	0	0	0	0	0	0	0	0	0	0	0	0	0	0	0	0	0	0	0	0	0	0
Bacteria	Bacteroidota	Bacteroidia	Bacteroidales	Bacteroidaceae	Bacteroides	NA	unknown Bacteroides (Genus) ASV0606	0	0	0	0	0	0	0	0	0	0	0	0	0	0	0	0	0	0	0	0	0	0	0	0	0	0	0	0	0	0	0	0	0	0	0	0	0	0	0	0	0	0
Bacteria	Bacteroidota	Bacteroidia	Bacteroidales	Bacteroidaceae	Bacteroides	NA	unknown Bacteroides (Genus) ASV0607	0.00219584	0.000986726	0.00244288	0.000805407	0.00335948	0.000476971	8.18654e-05	0.000510174	0.00223426	0.000405673	0.012741	0.00184316	0.0139566	0.0037018	0.00113945	0.0002555	0.000579529	0.000479107	0.00161807	0.00198685	0.00245555	0.000526418	0.000323286	0.00150112	0.00147277	0.00132377	0.000247029	0.000284799	0.000254059	0.0121372	0.00843377	0.00458259	0.00296166	0.00107194	0.0159002	0.00474255	0.000127296	0.000201806	0.00368708	0.00126184	0.0313857	0.000611166
Bacteria	Bacteroidota	Bacteroidia	Bacteroidales	Bacteroidaceae	Bacteroides	stercoris	Bacteroides stercoris ASV0608	0	0	0	0	0	0	0	0.000291528	0	0	0	0.000390974	0	0.000257344	0	0	0.000237756	0.000136888	0	0	0.000361671	5.84909e-05	0.00016934	0	0	0.00011612	0	0	0	0.00299993	0	0	0	0.000104216	0	0.00404568	5.45554e-05	0.000151355	0	0.00168838	0	7.97173e-05
Bacteria	Bacteroidota	Bacteroidia	Bacteroidales	Bacteroidaceae	Bacteroides	NA	unknown Bacteroides (Genus) ASV0609	0	0	3.40866e-05	0	0	0	0	0	0	0	0	0	0	0	0	0	0	0	0	0	0	0	0	0	0	0	0	0	0	0	0	0	0	0	0	0	0	0	0	0	0	0
Bacteria	Bacteroidota	Bacteroidia	Bacteroidales	Bacteroidaceae	Bacteroides	NA	unknown Bacteroides (Genus) ASV0610	0	0	0	0	0	0	0	0	0	0	0	0	0	0	0	2.83889e-05	4.45792e-05	0	0	0	0	0	0	0	0	0	0	0	0	0	0	0	0	0	0	0	0	0	0.000251912	0	0	0
Bacteria	Bacteroidota	Bacteroidia	Bacteroidales	Bacteroidaceae	Bacteroides	eggerthii	Bacteroides eggerthii ASV0611	4.3482e-05	3.52402e-05	0.000193158	0	0	0	0.000641279	0	0	9.73615e-05	0	9.30891e-05	0	0.00041571	0	8.51668e-05	4.45792e-05	0	0	0.000185687	0.000399741	5.84909e-05	7.69728e-05	6.82326e-05	0.0108374	0.000127732	8.23429e-05	5.33998e-05	0	0	0	0	9.92736e-05	8.93283e-05	0	0	0	0	0	0.000142179	0.000136757	0
Bacteria	Bacteroidota	Bacteroidia	Bacteroidales	Bacteroidaceae	Bacteroides	NA	unknown Bacteroides (Genus) ASV0612	0	0	0	0	0	0	0	0	0	0	0	0	0	0	0	0	0	0	0	0	0	0	0	0	0	0	0	0	0	0	0	0	0	0	0	0	0	0	0	0	0	0
Bacteria	Bacteroidota	Bacteroidia	Bacteroidales	Bacteroidaceae	Bacteroides	eggerthii	Bacteroides eggerthii ASV0613	0.00043482	0.000281922	0.0018634	0.000630318	0.000600578	0.000536593	0.000341106	0.000131188	6.77048e-05	0.000129815	0	0.000111707	0	0.00013857	0.000467467	0.00012775	0.000104018	6.84439e-05	0	0.000742749	7.61412e-05	0	0.000215524	0.000136465	0.0329151	0.000150956	0.000164686	0.000160199	4.61926e-05	0.00288743	0	4.52229e-05	0.000347458	0.000119104	0	5.8072e-05	9.09256e-05	0	0	0.000213269	0.00506	0
Bacteria	Bacteroidota	Bacteroidia	Bacteroidales	Bacteroidaceae	Bacteroides	NA	unknown Bacteroides (Genus) ASV0614	0	0	0	0	0	0	0	0	0	0	0	0	0	0	0	0	0	0	0	0	0	0	0	0	0	0	0	0	0	0	0	0	0	0	0.00174293	0	0	0	0	0	0	0
Bacteria	Bacteroidota	Bacteroidia	Bacteroidales	Bacteroidaceae	Bacteroides	NA	unknown Bacteroides (Genus) ASV0615	0	0	0	0	0	0	0	0	0	0	0	0	0	0	0.000160692	0	0	0	0	0	0	0	0	0	0	0	0	0	0	0	0	0	0	0	0.000509726	0	0	0	0	0	0	0
Bacteria	Bacteroidota	Bacteroidia	Bacteroidales	Bacteroidaceae	Bacteroides	intestinalis	Bacteroides intestinalis ASV0616	0	0.000328909	9.08977e-05	0.000315159	0	0	5.4577e-05	4.37292e-05	0.000392688	0	0.000125793	7.44713e-05	0.0102968	9.89785e-05	0	0	0.000326914	0.000325109	0	9.28436e-05	0	0	0.000923674	0	0	0	0	0	0	0	0.000157347	0	0	0	0	0	0	0.000218623	0	0.00357225	0	0
Bacteria	Bacteroidota	Bacteroidia	Bacteroidales	Bacteroidaceae	Bacteroides	intestinalis	Bacteroides intestinalis ASV0617	4.3482e-05	5.87337e-05	0.00010226	0	0	0	6.82212e-05	8.74585e-05	0.000257278	0	0	0	0	0	0	4.25834e-05	0	0	0	0.000167119	0	0	0	0	0	0	0	0	1.15481e-05	0	0	0	0	0	0	0	0.00070922	6.72687e-05	0.000137407	0.00282581	3.41892e-05	2.65724e-05
Bacteria	Bacteroidota	Bacteroidia	Bacteroidales	Bacteroidaceae	Bacteroides	NA	unknown Bacteroides (Genus) ASV0618	0.000880511	0.000164454	0.000954426	0.00015758	0.000243985	0.000447161	0.00080501	0.000626786	0.000297901	0.000275858	0.000341438	0.000130325	0.000117678	0	0.00149005	0.000511001	0.000133738	0.000188221	0.00183718	0.000928436	0.000171318	9.74849e-05	0.00152406	0.000852908	0.000666917	0.00011612	0.0148903	0.0133321	0.000565859	0	7.86733e-05	0	0.000728007	0	0.00018087	9.67867e-05	0.00103655	0.00200124	0	0.000266586	0	0.000159435
Bacteria	Bacteroidota	Bacteroidia	Bacteroidales	Bacteroidaceae	Bacteroides	NA	unknown Bacteroides (Genus) ASV0619	0	0	0	0	0	0	0	0	0	0	0	0	0	0	0	0	0	0	0	0	0	0	0	0	0	0	0	0	0	0	0	0	0	0	0	0	0	0	0	0	0	0
Bacteria	Bacteroidota	Bacteroidia	Bacteroidales	NA	NA	NA	unknown Bacteroidales (Order) ASV0621	0	0	0	0	0	0	0	0	0	0	0	0	0	0	0	0	0	0	0	0	0	0	0	0	0	0	0	0	0	0	0	0	0	0	0	0	0	0	0	0	3.41892e-05	0
Bacteria	Bacteroidota	Bacteroidia	Bacteroidales	NA	NA	NA	unknown Bacteroidales (Order) ASV0623	0	0	0	0	0	0	0	0	0	0	0	0	0	0	0	0	0	0	0	0	0	0	0	0	0	0	0	0	0	0	0	0	0	0	0	0	0	0	0	0	0	5.31448e-05
Bacteria	Bacteroidota	Bacteroidia	Bacteroidales	Bacteroidaceae	Bacteroides	NA	unknown Bacteroides (Genus) ASV0624	0	0	0	0	0	0	0	0	0	0	0	0	0	0	0	0	0	0	0	0	0	0	0	0	0	0	0	0	0	0	0	0	0	0	0	0	0	0	0	0	0	0
Bacteria	Bacteroidota	Bacteroidia	Bacteroidales	Bacteroidaceae	Bacteroides	NA	unknown Bacteroides (Genus) ASV0625	0	2.34935e-05	0	0	0	0	0	0	0	0	0	0	0	0	0	0	0	0	0	0	0	0	0	0	0	0	0	0	0	0	0	0	0	0	0	0	0	0	0	0	0	0
Bacteria	Bacteroidota	Bacteroidia	Bacteroidales	Bacteroidaceae	Bacteroides	NA	unknown Bacteroides (Genus) ASV0626	0	0	0	0	0	0	0	0	0	0	0	0	0	0	0	0	0	0	0	0	0	0	0	0	0	0	0	0	0	0	0	0	0	0	0	0	0	0	0	0	0	0
Bacteria	Bacteroidota	Bacteroidia	Bacteroidales	Bacteroidaceae	Bacteroides	NA	unknown Bacteroides (Genus) ASV0627	0	0	0	0	0	0	0	0	0	0	0	0	0	0	0	0	0	0	0	0	0	0	0	0	0	0	0	0	0	0	0	0	0	0	0	0	0	0	0	0	0	0
Bacteria	Bacteroidota	Bacteroidia	Bacteroidales	Bacteroidaceae	Bacteroides	NA	unknown Bacteroides (Genus) ASV0629	0	0	0	0	0	0	0	0	0	0	0	0	0	0	0	0	0	0	0	0	0	0	0	0	0	0	0	0	0	0	0	0	0	0	0	0	0	0	0	0	0	0
Bacteria	Bacteroidota	Bacteroidia	Bacteroidales	Bacteroidaceae	Bacteroides	NA	unknown Bacteroides (Genus) ASV0630	0	0	0	0	0	0	0	0	0	0	0	0	0	0	0	0	0	0	0	0	3.80706e-05	0	0	0	0	0	0	0	0	0	0	0	0	0	0	0	0	0	0	0	0	0
Bacteria	Bacteroidota	Bacteroidia	Bacteroidales	Bacteroidaceae	Bacteroides	ndongoniae	Bacteroides ndongoniae ASV0631	0	0	0	0	0	0	0.000204664	0.000189493	0.000148951	0.00021095	0.000269556	0	0	0	0	0	0	0	0	0	0	0	0	0	0	0	0	0	0	0	0	0	0	0	0	0	0	0	0	0	0	2.65724e-05
Bacteria	Bacteroidota	Bacteroidia	Bacteroidales	Bacteroidaceae	Bacteroides	NA	unknown Bacteroides (Genus) ASV0632	0	0	0	0	0	0	0	0	0	0	0	0	0	0	0	0	0	0	0	0	0	0	0	0	0	0	0	0	0	0	0	0	0	0	0	0	0.00140025	0	0	0	0	0
Bacteria	Bacteroidota	Bacteroidia	Bacteroidales	Bacteroidaceae	Bacteroides	uniformis	Bacteroides uniformis ASV0633	0	0	0	0	0	0	0	0	0	0	0	0	0	0	0	0	0	0	0	0	0	0	0	0	0	0	0	0	0	0	0	0	0	0	0	0	0	0	0	0	0	0
Bacteria	Bacteroidota	Bacteroidia	Bacteroidales	Bacteroidaceae	Bacteroides	fluxus	Bacteroides fluxus ASV0634	0	5.87337e-05	0	0.00189095	0	0	0	0	0	0	0	0	3.53033e-05	0	0	0	0	1.7111e-05	0	0	0	0	0	0	0	0	0	0	0	0	6.29386e-05	0	0	0	0	0	0	0	0	0	0	0
Bacteria	Bacteroidota	Bacteroidia	Bacteroidales	Bacteroidaceae	Bacteroides	uniformis	Bacteroides uniformis ASV0635	0.00181538	0.000493363	0.0016248	0.0015933	0.000957171	0.000894321	0.00282436	0.0195615	0.00211239	0.0176873	0.00115011	0.00197349	0.00196521	0.00207855	0.0031408	0.000738112	0.00254101	0.000444886	0.00161807	0.00211683	0.00180835	0.000916358	0.00742018	0.0112754	0.0180345	0.00076639	0.000590124	0.000409398	0.00315264	0.00737482	0.000314693	0.00946667	0.00119128	0.00083373	0.000608383	0.000813008	0.000636479	0.000454064	0.00384739	0.00095971	0.0197272	0.000425159
Bacteria	Bacteroidota	Bacteroidia	Bacteroidales	Bacteroidaceae	Bacteroides	NA	unknown Bacteroides (Genus) ASV0636	0	0	0	0	0	0	0	0	0	0	0	0	0	0	0	0	0	0	0	0	0	0	0	0	0	0	0	0	0	0.00184995	0	0	0	0	0	0	0	0	0	0	0	0
Bacteria	Bacteroidota	Bacteroidia	Bacteroidales	Bacteroidaceae	Bacteroides	uniformis	Bacteroides uniformis ASV0637	0.00204366	0.00218489	0.00760132	0.00542774	0.00168913	0.00113281	0.00114612	0.00734651	0.00333108	0.00118456	0.0114651	0.00189902	0.00203582	0.00273181	0.00229351	0.0015472	0.00179803	0.00333664	0.00987696	0.00466075	0.00283626	0.00177422	0.00175498	0.00295106	0.0382643	0.00314685	0.00133121	0.0653435	0.00239047	0.00187495	0.0176228	0.00363291	0.0067837	0.00138459	0.0178897	0.0031746	0.00638298	0.012142	0.00171758	0.0110722	0.0202571	0.000903462
Bacteria	Bacteroidota	Bacteroidia	Bacteroidales	Bacteroidaceae	Bacteroides	uniformis	Bacteroides uniformis ASV0638	0	0	0	0	0.0013513	0.000327918	0	0	0	0	0	0	0	0.000257344	0	0	0	0	0	0.000241393	0.00572962	0.000896861	0	0	0	0	0	0	0	0	0	0	0	0	0	0.00166473	0	0	0	0.0078554	0	0
Bacteria	Bacteroidota	Bacteroidia	Bacteroidales	Bacteroidaceae	Bacteroides	NA	unknown Bacteroides (Genus) ASV0639	0	0	0	0	0	0	0	0	0	0	0	0	0	0	0	0	0	0	0	0	0	0	0	0	0	0	0	0	0	0	0	0	0	0	0	0	0	0	0	0	0	0
Bacteria	Bacteroidota	Bacteroidia	Bacteroidales	Prevotellaceae	Paraprevotella	xylaniphila	Paraprevotella xylaniphila ASV0641	0.00156535	0	0	0	0	0	0	0	0	0	0	0	0	0	0	0	0	0	3.37098e-05	0	0	0	0	0	5.55764e-05	0	0	0	2.30963e-05	1.24997e-05	3.14693e-05	0.00259278	0	0	0	0.000774293	1.81851e-05	0	4.58022e-05	0	0	0
Bacteria	Bacteroidota	Bacteroidia	Bacteroidales	Prevotellaceae	Paraprevotella	NA	unknown Paraprevotella (Genus) ASV0642	0	0	0	0	0	0	0	0	0	0	0	0	0	0	0	0	0	0	0	0	0	0	0	0	0	0	0	0	0	2.49994e-05	0	0	0	0	0	0	0	0	0	0	0	0
Bacteria	Bacteroidota	Bacteroidia	Bacteroidales	Prevotellaceae	Paraprevotella	NA	unknown Paraprevotella (Genus) ASV0643	5.43526e-05	0	4.54489e-05	0	0	0	0.00337013	0	1.3541e-05	3.24538e-05	0	0	0	0.000395914	0	0.000326473	4.45792e-05	0	0.000101129	1.85687e-05	0.000590094	0	0.000200129	1.70582e-05	0	0.00221789	6.86191e-05	1.77999e-05	6.92889e-05	0	0	0	8.2728e-05	4.46641e-05	0	0	1.81851e-05	0	0	0.000159952	3.41892e-05	0
Bacteria	Bacteroidota	Bacteroidia	Bacteroidales	Prevotellaceae	Paraprevotella	NA	unknown Paraprevotella (Genus) ASV0644	0	0	0	0	0	0	0	0	0	0	0	0.000353738	0	0	0	0	0	0	0	0	0	0	0	0	0	0	0	0	0	0	0	0	0	0	0	0	0	0	0	0	0	0
Bacteria	Bacteroidota	Bacteroidia	Bacteroidales	Prevotellaceae	Paraprevotella	NA	unknown Paraprevotella (Genus) ASV0645	0	0	0	0.000105053	0	0	0.000586702	0	0	0	0	0	0	3.95914e-05	0	2.83889e-05	0	0	0	0	0	0	3.07891e-05	6.82326e-05	0	0.000859286	0	0	0	0	0	0	0	0	0	0	0	0	0	0	0	0
Bacteria	Bacteroidota	Bacteroidia	Bacteroidales	Prevotellaceae	Paraprevotella	clara	Paraprevotella clara ASV0646	0	0	0	0	0	0	0	0	0	0	0	0	0	0	0	0	0	0	0	0	0	0	0	0	0	0	0	3.55999e-05	0	0	0	0	0	0	0	0	0	0	0	0	0	0.00010629
Bacteria	Bacteroidota	Bacteroidia	Bacteroidales	Prevotellaceae	Paraprevotella	NA	unknown Paraprevotella (Genus) ASV0647	0	0	0	0	7.50723e-05	0	0	0	0	0	0	0	0	0	0	0	0.000252615	0	0	0	0	0	0	0	0	0	0	0	0	0	0	0	0	0	0.00047684	0	0	0	0	0	0	0
Bacteria	Bacteroidota	Bacteroidia	Bacteroidales	Prevotellaceae	Paraprevotella	NA	unknown Paraprevotella (Genus) ASV0648	0	0	0	0	0	0	0	0	0	0	0	0	0	0	4.38251e-05	0	0	0	0	0	0	0	0	0	0	0	0	0	0	0	0	0	0	0	0	0	0	0	0	0	0	0
Bacteria	Bacteroidota	Bacteroidia	Bacteroidales	Prevotellaceae	Paraprevotella	NA	unknown Paraprevotella (Genus) ASV0649	0	0	0	0.000665336	0	0	0	4.37292e-05	0	0	0	0.000204796	0	0	0	0	2.97194e-05	0	0.000117984	0	0.00350249	0	4.61837e-05	5.11745e-05	0	5.80599e-05	0.00367798	0	0	0	0	0	0	0	0.000164428	0	0	0	0	0	3.41892e-05	0
Bacteria	Bacteroidota	Bacteroidia	Bacteroidales	Prevotellaceae	Paraprevotella	NA	unknown Paraprevotella (Genus) ASV0650	0	0	0	0	0	0	0	0	0	0	0	0	5.88388e-05	0	0	0	0	0	0	0	0	0	0	0	0	0	0	0	0	0	0	0	0	0	0	0	0	0	0	0	0	0
Bacteria	Bacteroidota	Bacteroidia	Bacteroidales	Prevotellaceae	Paraprevotella	NA	unknown Paraprevotella (Genus) ASV0651	0	0	0	0	0	0	0	0	0	0	0	0	0	7.91828e-05	0	7.09723e-05	0	0	0	0	0	0	1.53946e-05	0	0	1.1612e-05	0	0	0	0	0	0	0	0	0	0	0	0	0	0	0	0
Bacteria	Bacteroidota	Bacteroidia	Bacteroidales	Prevotellaceae	Paraprevotella	NA	unknown Paraprevotella (Genus) ASV0652	0	0	0	0	0	0	0	0	0	0	0	0	0	0	0	0	0	0	0	0	0	0	0	0	0	0	0	0	0	0	0	0	0	0	0	0	0	0	0	0	0	0
Bacteria	Bacteroidota	Bacteroidia	Bacteroidales	Prevotellaceae	Paraprevotella	NA	unknown Paraprevotella (Genus) ASV0653	0	0	0	0	0	0	0	0	0	6.49077e-05	0	0	0	0	0	0	0	0	0	0	0	0	0	0	0	0	0	0	0	0	0	0	0	0	0	0	0	0	0	0	0	0
Bacteria	Bacteroidota	Bacteroidia	Bacteroidales	Prevotellaceae	Paraprevotella	NA	unknown Paraprevotella (Genus) ASV0654	0	0	0	0	0	0	0	0	0	0	0	0	0	0	0	0	0	0	0	0	0	0	0	0	0	0	0	0	0	0	0	3.01486e-05	0	0	0	0	0	0	0	0	0	0
Bacteria	Bacteroidota	Bacteroidia	Bacteroidales	Prevotellaceae	Paraprevotella	NA	unknown Paraprevotella (Genus) ASV0657	0	0	0	3.50177e-05	0	0	0	5.83056e-05	0	0	0	0	0	0	0	0	5.94389e-05	0	0	0	0	0	1.53946e-05	0	0	0	2.74476e-05	0	0	0	0	0	0	0	0.000147985	0	0	0	0	0	0	0
Bacteria	Bacteroidota	Bacteroidia	Bacteroidales	Prevotellaceae	NA	NA	unknown Prevotellaceae (Family) ASV0658	0	0	0	0	0	0	0	0	0	8.11346e-05	0	0	0	0	7.30418e-05	0	0	0	0	0	0	0	0	0	0	0	0.000109791	0	0	0	0	0	0	0	0	0	0	0	0	0	0	0
Bacteria	Bacteroidota	Bacteroidia	Bacteroidales	Prevotellaceae	NA	NA	unknown Prevotellaceae (Family) ASV0659	0	0	0	0	0	0	0	0	0	4.86808e-05	0	0	0	0	0	0	0	0	0	0	0	0	0	0	0	0	0	0	0	0	0	0	0	0	0	0	0	0	0	0	0	0
Bacteria	Bacteroidota	Bacteroidia	Bacteroidales	Prevotellaceae	Prevotella	stercorea	Prevotella stercorea ASV0660	0	0	0	0	0	0	0	0	0	0	0	0.000130325	0.000117678	5.93871e-05	5.84334e-05	0	0	0	0	0	0	0	0	0	0	0	0	0	0	0	0	0	0	0	0	0	0	0	0	0	0	0
Bacteria	Bacteroidota	Bacteroidia	Bacteroidales	Prevotellaceae	Prevotella	NA	unknown Prevotella (Genus) ASV0661	0	0	0	0	0	0	0	0	0	0	0	0	5.88388e-05	1.97957e-05	0	0	0	0	0	0	0	0	0	0	0	0	0	0	0	0	0	0	0	0	0	0	0	0	0	0	0	0
Bacteria	Bacteroidota	Bacteroidia	Bacteroidales	Prevotellaceae	NA	NA	unknown Prevotellaceae (Family) ASV0662	0	0	0	0	0	0	0	0	0	0	0	0	0	0	0	0	0	0	0	0	0	0	0	0	0	0	0	0	0	0	0	0	0	0	0	0	0	0	0	0	0	0
Bacteria	Bacteroidota	Bacteroidia	Bacteroidales	Prevotellaceae	Prevotella	disiens	Prevotella disiens ASV0663	0	0	0	0	0	0	0	0	0	0	0	0	0	0	0	0	0	0	0	0	0	0	0	0	0	0	0	0	0	0	0	0	0	0	0	0	0	0	0	0	0	0
Bacteria	Bacteroidota	Bacteroidia	Bacteroidales	Prevotellaceae	Prevotella	NA	unknown Prevotella (Genus) ASV0664	0	0	0	0	0	0	0	0	0	0	5.39113e-05	0	0	0	0	0	0	0	0	0	0	0	0	0	0	0	0	0	0	0	0	0	0	0	0	0	0	0	0	0	0	0
Bacteria	Bacteroidota	Bacteroidia	Bacteroidales	Prevotellaceae	NA	NA	unknown Prevotellaceae (Family) ASV0665	0	0	0	0	0.000300289	0	0	0	0	0	0	0	0	0	0	0	0	0	0	0	0	0	0	0	0	0	0	0	0	0	0	0	0	0	0	0	0	0	0	0	0	0
Bacteria	Bacteroidota	Bacteroidia	Bacteroidales	Prevotellaceae	Prevotella	NA	unknown Prevotella (Genus) ASV0666	0	0	0	0	0	0	0	0	0	0	0	0	0	0	0	0	0	0	0	0	0	0	0	0	0	0	0	0	0	0	0	0	0	0	0	0	0	0	0	0	0	0
Bacteria	Bacteroidota	Bacteroidia	Bacteroidales	Prevotellaceae	Prevotella	NA	unknown Prevotella (Genus) ASV0667	0.00253283	0	0	0	0	0	0	0	0	0	1.79704e-05	0	0	0	0	0	0	0	0	0	0	0.000175473	0	0	0	0	0	0	0	0	0	0	0	0	0	0	0	0	0	0	0	0
Bacteria	Bacteroidota	Bacteroidia	Bacteroidales	Prevotellaceae	Prevotella	NA	unknown Prevotella (Genus) ASV0668	0	0.000223188	0	0	0	0	0	0	0	0	0	0	0.00021182	0	0	0	0	0.0128675	0.000101129	0	0	0	0	0	0	0	0	0	0	0	0	0	0	0	0	0	0	0	0	0	0	0
Bacteria	Bacteroidota	Bacteroidia	Bacteroidales	Prevotellaceae	Prevotella	NA	unknown Prevotella (Genus) ASV0670	0	0	0	0	0	0	0	0.000131188	0	0	0	0.00016756	0	0	0	0	0.000118878	0	0	0	0	0	0.000107762	0	0	0	0	0	0	6.24984e-05	0	0	0	0	0	0	0	0	0	0	0	0
Bacteria	Bacteroidota	Bacteroidia	Bacteroidales	Prevotellaceae	Prevotella	NA	unknown Prevotella (Genus) ASV0671	0.0547874	0.000164454	0.000170433	0	0.000112608	0	0.000627635	0	0	0	0	0	0	0	0	0.000596167	0	0	3.37098e-05	0	0	0	0	3.41163e-05	0	0	0	0	0.000277155	0	0	0.00495945	4.96368e-05	2.97761e-05	0	5.8072e-05	0.000545554	0	0	0	0	0
Bacteria	Bacteroidota	Bacteroidia	Bacteroidales	Prevotellaceae	Prevotella	NA	unknown Prevotella (Genus) ASV0672	0	0	0	0	0.00792012	5.96214e-05	0	0	0	0	0	0	0	0	0	0	0	0	0.000202259	0	0	0	0	0.000102349	0	0	0	0	0	0	0	6.02973e-05	0	0	0	0	0	0	0	0	0	0
Bacteria	Bacteroidota	Bacteroidia	Bacteroidales	Prevotellaceae	Prevotella	NA	unknown Prevotella (Genus) ASV0674	0	0	0	0	0	0	0	0	0	0.000178496	0	0	0	0	8.76501e-05	7.09723e-05	8.91583e-05	0	0	3.71374e-05	3.80706e-05	0	0	0	0	0	0.000123514	0	0	0	0	0	0	0	0	0	0	0	0	0	0	0
Bacteria	Bacteroidota	Bacteroidia	Bacteroidales	Prevotellaceae	Prevotella	NA	unknown Prevotella (Genus) ASV0675	0	0	0	0	0	0	0	0	0	0	0	0	0	0	0	0	0	0	0	0	0	0	0	0	0	0	0	0	0	0	0	0	0	0	4.93283e-05	0	0	0	0	0	0	0
Bacteria	Bacteroidota	Bacteroidia	Bacteroidales	Prevotellaceae	Prevotella	NA	unknown Prevotella (Genus) ASV0676	0	0	0	0	0	0	0	0	0	0	0	0	0	0	0	0	0	0	0	0	0	0	0	0	0	0	0	0	0	0	0	0	0	0	0	0	0	0	0	0	0	0
Bacteria	Bacteroidota	Bacteroidia	Bacteroidales	Prevotellaceae	Prevotella	NA	unknown Prevotella (Genus) ASV0677	2.1741e-05	0	0	0	0	0	0	0	0	0	0	0	0	0	0	0	0	0	0	0	0	0	0	0	0	0	0	0	0	0	0	0	0	0	0	0	0	0	0	0	0	0
Bacteria	Bacteroidota	Bacteroidia	Bacteroidales	Prevotellaceae	Prevotella	copri	Prevotella copri ASV0678	0.0138055	0.00284271	0.00795355	0.0173513	0.147986	0.00265315	0.016455	0.000393563	0.0344482	0.00472203	0.000898521	0.00457998	0.00247123	0.0219732	0.0042072	0.0244855	0.00702865	0.0530783	0.00600034	0.014855	0.187574	0.00222266	0.00323286	0.0040769	0.00144499	0.0228408	0.0231658	0.0010146	0.0410652	0.000662483	0.018677	0.00296964	0.115919	0.00275429	0.00299258	0.0130081	0.00434624	0.000924945	0.00302295	0.0010308	0.00133338	0.0252438
Bacteria	Bacteroidota	Bacteroidia	Bacteroidales	Prevotellaceae	Prevotella	NA	unknown Prevotella (Genus) ASV0679	0.000152187	0	0	0	0	0.000119243	0.0144902	0	0	0	0.000161734	0	0	0	0	0	0	0	0	0	0	0	0	0	0	0	0	7.11997e-05	0	0	0	0	0	0	0	0	0.000163666	0	0	0	0	0
Bacteria	Bacteroidota	Bacteroidia	Bacteroidales	Prevotellaceae	Prevotella	NA	unknown Prevotella (Genus) ASV0680	0	0	0	0	0	0	0	0	0	0	0	0	0	0	0	0	0	0	0	0	0	0	0	0	0	0	0	0	0	0	0	0	0	0	0	0	0	0	0	0	0	0
Bacteria	Bacteroidota	Bacteroidia	Bacteroidales	Prevotellaceae	Prevotella	NA	unknown Prevotella (Genus) ASV0683	0	0	0	0	0	0	0	0	0	0	0	0	0	0	0	0	0	0	0	0	0	0	0	0	0	0.00275204	0	0	0	0	0	0	0	0	0	0	0	0	0	0	0	0
Bacteria	Bacteroidota	Bacteroidia	Bacteroidales	Prevotellaceae	Prevotella	NA	unknown Prevotella (Genus) ASV0684	0	0	0	0	0	0	0	0	0	0	0	0	0	0	0	0	0	0	0	0	0	0	0	0	0	0	0	0	0	0	0	0	0	0	0	0	0	0	0	0	0	0
Bacteria	Bacteroidota	Bacteroidia	Bacteroidales	Prevotellaceae	Prevotella	NA	unknown Prevotella (Genus) ASV0685	0	0	0	0	0.0031718	0	0	0	0	0	0	0	0	0	0	0	0	0	0	0	0	0	0	0	0	0	0	0	0	0	0	0	0	0	0	0	0	0	0	0	0	0
Bacteria	Bacteroidota	Bacteroidia	Bacteroidales	Prevotellaceae	Prevotella	NA	unknown Prevotella (Genus) ASV0686	0	0	0	0	0	0	0	0	0	0	0	0	0	0	0	0	0	0	0	0	0	0.000175473	0	0	0	0	0	0	0	0	0	0	0	0	0	0	0	0	0	0	0	0
Bacteria	Bacteroidota	Bacteroidia	Bacteroidales	Prevotellaceae	Prevotella	NA	unknown Prevotella (Genus) ASV0688	0	0	0	0	0	0	0	0	0	0	0	0	0	0.000316731	0	0.000525195	0	0	0	0	0	0	0	0	0	0	0	0	0	0	0	0	0	0	0	0	0	0	0	0	0	0
Bacteria	Bacteroidota	Bacteroidia	Bacteroidales	Prevotellaceae	Prevotella	NA	unknown Prevotella (Genus) ASV0689	0	0	0.000261331	0.000140071	0.0017642	0	0.00358844	0.00100577	0.00041977	0.000924934	0.000305497	0.000353738	0	0.000178161	0.000555117	7.09723e-05	0.000430932	0.000102666	0.00141581	0.000315668	0.000133247	0.000136479	0.000446442	0.00119407	9.72587e-05	0.00606145	0.00188016	7.11997e-05	0	0.000274993	0	0.000723567	6.61824e-05	0	0.000263084	0	9.09256e-05	0	0.000938946	0.011321	5.12838e-05	0
Bacteria	Bacteroidota	Bacteroidia	Bacteroidales	Prevotellaceae	Prevotella	NA	unknown Prevotella (Genus) ASV0691	0	0	0	0	0	0	0	0	0	0	7.18817e-05	0	0	0	0	0	0	0	0	0	0	9.74849e-05	0	0	0	0.00234562	0	0	0	0	0	0	0	0	0	0.00423926	0	0	0	0	8.5473e-05	0
Bacteria	Bacteroidota	Bacteroidia	Bacteroidales	Prevotellaceae	Prevotella	NA	unknown Prevotella (Genus) ASV0692	0	0	0	0	0	0	0	0	0	0	0	0	0	0	0	0	0	0	0	0	0	0	0	0	0	0	0	0	0	0	0	0	0	0	0	0.00296167	0	0	0	0	0	0
Bacteria	Bacteroidota	Bacteroidia	Bacteroidales	Prevotellaceae	Prevotella	NA	unknown Prevotella (Genus) ASV0693	0	0	0	0.000140071	0.000168913	0.000268296	0	0	0	0	7.18817e-05	0	0	0	0	0	0	0	0	0	0	0.000175473	0	0	0	0	0	0.0001068	0	0	0	0	0	0	0	0.00511034	0	0	0	0	0	0
Bacteria	Bacteroidota	Bacteroidia	Bacteroidales	Prevotellaceae	Prevotella	NA	unknown Prevotella (Genus) ASV0694	0.00557657	0.00144485	0.000295418	0.00134818	0.00165159	0.00137129	0.00785908	0.000378987	0.019824	0.000178496	0.000610994	0.00724233	0.000717833	0.000356323	0.000365209	0.0056352	0.00188718	0.0138428	0.00107871	0.00126267	0	0.00111133	0.0028172	0.000562919	0.000250094	0.00496992	0	0.000783197	0.139652	0.000624984	0.00421689	0.00100998	0.0249011	0.000908171	0.00128254	0.0270616	0.00325514	0.000386795	0.000572528	0	0.000102568	0.00603194
Bacteria	Bacteroidota	Bacteroidia	Bacteroidales	Prevotellaceae	Prevotella	NA	unknown Prevotella (Genus) ASV0695	0	0	0	0	0	0	0	0	0	0	0	0	0	0	0	0	0	0	0	0	0	0	0	0	0	0	0	0	0	0	0	0	0	0	0	0	0	0	0	0	0	0
Bacteria	Bacteroidota	Bacteroidia	Bacteroidales	Prevotellaceae	NA	NA	unknown Prevotellaceae (Family) ASV0696	0	0	0	0	0	0	0	0	0	0	0	0	0	0	0	0	0	0	0	0	0	0	0	0	0	0	0	0	0	0	0	0	0	0	0	0	0	0	0	0	0	0
Bacteria	Bacteroidota	Bacteroidia	Bacteroidales	Prevotellaceae	Prevotella	buccalis	Prevotella buccalis ASV0697	0	0	2.27244e-05	0	0	0	0	0	0	0	0	0	0	0	0	0	0	0	0	0	0	0	0	0	0	0	0	0	0	0	0	0	0	0	0	0	0	0	0	0	0	0
Bacteria	Bacteroidota	Bacteroidia	Bacteroidales	Prevotellaceae	Prevotella	timonensis	Prevotella timonensis ASV0698	0	0	0	0	0	0	0	0	0	0	0	0	3.53033e-05	0	0	0	0	0	0	0	0	0	0	0	0	0	0	7.11997e-05	3.46444e-05	0	6.29386e-05	0	0	2.97761e-05	0	0	0	0	0	0	0	0
Bacteria	Bacteroidota	Bacteroidia	Bacteroidales	Prevotellaceae	Prevotella	NA	unknown Prevotella (Genus) ASV0701	0	0	0	0	0	0	0	0	0	0	0	0	0	0	0	0	0	0	0	0	0	0	0	0	0.000111153	0	0	0	0	0	0	0	0	0	0	0	0	0	0	0	0	0
Bacteria	Bacteroidota	Bacteroidia	Bacteroidales	Prevotellaceae	Prevotellaceae_NK3B31_group	NA	unknown Prevotellaceae_NK3B31_group (Genus) ASV0702	0	0	0	0	0.000112608	0	0	0	0	0	0	0	0	0	0	0	0	0	8.42744e-05	0	0	0	0	0.000153523	0	0	0	0	0	0	0	0.000120595	0	0	0	0	0	0	0.00748866	0	0	2.65724e-05
Bacteria	Bacteroidota	Bacteroidia	Bacteroidales	Prevotellaceae	Prevotellaceae_NK3B31_group	NA	unknown Prevotellaceae_NK3B31_group (Genus) ASV0704	0.000684842	0	0	0	0.000506738	0	6.82212e-05	7.2882e-05	8.12458e-05	0.000113588	0.000197675	0	0	0.000118774	0	4.25834e-05	0	0	0.000573066	0	9.51765e-05	0	0	0.000375279	0	3.48359e-05	0	0	8.0837e-05	2.49994e-05	7.86733e-05	0.000256263	4.96368e-05	0.00457063	0	0	0	0	0.000274813	0	3.41892e-05	0
Bacteria	Bacteroidota	Bacteroidia	Bacteroidales	NA	NA	NA	unknown Bacteroidales (Order) ASV0707	0	3.52402e-05	0	1.75088e-05	0	0	0	0	0	0	0	0	0	0	0	0	0	0.00152288	0	0	0	0	0	0	0	0	0	0	0	0	4.7204e-05	0	0	0	0	0	0	0	0	0	0	0
Bacteria	Bacteroidota	Bacteroidia	Bacteroidales	NA	NA	NA	unknown Bacteroidales (Order) ASV0708	0	0	0	0	0	0	0	0	0	0	0	0	0	0	0	0	0	0	0	0	0	0	0	0	0	0	0	0	0	0	0	0	0	0	0	0	0	0	0	0	0	0
Bacteria	Bacteroidota	Bacteroidia	Bacteroidales	Prevotellaceae	Alloprevotella	tannerae	Alloprevotella tannerae ASV0709	0	0	0	0	0	0	0	0	0	0	0	0	0	0	0	0	0	0	0	0	0	0	0	0	0	0	0	0.000231399	0	0	0	0	0	0	0	0	0	0	0	0	0	0
Bacteria	Bacteroidota	Bacteroidia	Bacteroidales	Prevotellaceae	Alloprevotella	NA	unknown Alloprevotella (Genus) ASV0710	0	0	0	0	0	0	0	0	0	0	0	0	0	0	0	0	0	0	3.37098e-05	0	0	0	0	0	0	0	0	0	2.30963e-05	0	0	0.00316561	0	4.46641e-05	1.64428e-05	0	0	0	6.87033e-05	0	0	0
Bacteria	Bacteroidota	Bacteroidia	Bacteroidales	Prevotellaceae	Alloprevotella	NA	unknown Alloprevotella (Genus) ASV0711	0	0	0	0	0	0	0	0	0	0	0	0	0	0	0	0	0	0	5.05646e-05	0	0	0	0	0	0	0	0	0	0	0	0	0	0	0	0	0	0	0	0	0	0	0
Bacteria	Bacteroidota	Bacteroidia	Cytophagales	Spirosomaceae	Emticicia	soli	Emticicia soli ASV0712	0	0	0	0	0	0	0	0	0	0	0	0	0	0	0	0	0	0	0	0	0	0	0	5.11745e-05	0	0	0	0	0	0	0	0	0	0	0	0	0	0	0	0	0	0
Bacteria	Patescibacteria	Saccharimonadia	Saccharimonadales	NA	NA	NA	unknown Saccharimonadales (Order) ASV0713	0	0	0	0	0	0	0	0	0	0	0	0	0	0	0	0	0	0	0	0	0	0	0	0	0	0	0	0	0	0	0	0	0	0	0	0	0	0	0	0	0	0
Bacteria	Patescibacteria	Saccharimonadia	Saccharimonadales	Saccharimonadaceae	Candidatus_Saccharimonas	NA	unknown Candidatus_Saccharimonas (Genus) ASV0714	0	0	0	0	0	0	0	0	0	0	0	0	0	0	0	0	0	0	0	0	0	0	0	0	0	0	0	0	0	0	0	0	0	0	0	0	0	0	0	0	0	0
Bacteria	Patescibacteria	Saccharimonadia	Saccharimonadales	Saccharimonadaceae	TM7x	NA	unknown TM7x (Genus) ASV0715	0	0	0	0	0	0	0	0	0	0	0	0	0	0	0	0	0	0	0	0	0	0	0	0	0	0	0	0	0	0	0	0	0	0	0	0	0	0	0	0	0	0
Bacteria	Patescibacteria	Saccharimonadia	Saccharimonadales	Saccharimonadaceae	NA	NA	unknown Saccharimonadaceae (Family) ASV0716	0	0	0	0	0	0	0	0	0	0	0	0	0	0	0	0	0	0	0	0	0	0	0	0	0	0	0	0	0	0	0	0	0	0	0	0	0	0	0	0	0	0
Bacteria	Patescibacteria	Saccharimonadia	Saccharimonadales	Saccharimonadaceae	NA	NA	unknown Saccharimonadaceae (Family) ASV0717	0	0	0	0	0	0	0	0	0	0	0	0	0	0	0	0	0	0	0	0	0	0	0	0	0	0	0	0	0	0	0	0	0	0	0	0	0	0	0	0	0	0
Bacteria	Patescibacteria	Saccharimonadia	Saccharimonadales	Saccharimonadaceae	NA	NA	unknown Saccharimonadaceae (Family) ASV0718	0	0	0	0	0	0	0	0	0	0	0	0	0	0	0	0	4.45792e-05	0	0	0	7.61412e-05	0	0	3.41163e-05	0	0	0	0	0	0	6.29386e-05	0	0	0	0	0	0	0	2.29011e-05	0	0	0
Bacteria	Patescibacteria	Saccharimonadia	Saccharimonadales	Saccharimonadaceae	NA	NA	unknown Saccharimonadaceae (Family) ASV0719	0	0	0	0	0	0	0	0	0	0	0	0	0	0	0	0	0	0	0	0	0	0	0	0	0	0	0	0	0	0	0	0	0	0	0	0	0	0	0	0	0	0
Bacteria	Patescibacteria	Saccharimonadia	Saccharimonadales	Saccharimonadaceae	NA	NA	unknown Saccharimonadaceae (Family) ASV0720	0	0	0	0	0	0	0	0	0	0	0	0	0	0	0	0	0	0	0	0	5.71059e-05	0	0	0	0	0	0	0	0	0	0	0	0	0	0	0	0	0	0	0	0	0
Bacteria	Patescibacteria	Saccharimonadia	Saccharimonadales	Saccharimonadaceae	TM7x	NA	unknown TM7x (Genus) ASV0721	0	0	0	0	0	0	0	0	0	0	0	0	0	0	0	0	0	0	0	0	0	0	0	0	0	0	0	0	0	0	0	0	0	0	0	0	0	0	0	0	0	0
Bacteria	Patescibacteria	Saccharimonadia	Saccharimonadales	Saccharimonadaceae	NA	NA	unknown Saccharimonadaceae (Family) ASV0722	0	0	0	0	0	0	0	0	0	0	0	0	0	0	0	0	0	0	0	0	0	0	0	0	0	0	0	0	0	0	0	0	0	0	0	0	0	0	0	0	0	0
Bacteria	Patescibacteria	Saccharimonadia	Saccharimonadales	Saccharimonadaceae	TM7x	NA	unknown TM7x (Genus) ASV0723	0	0	0	0	0	0	0	0	0	0	0	0	0	0	0	0	0	0	0	0	0	0	0	0	0	0	0	0	0	0	0	0	0	0	0	0	0	0	0	0	0	0
Bacteria	Patescibacteria	Saccharimonadia	Saccharimonadales	Saccharimonadaceae	TM7x	NA	unknown TM7x (Genus) ASV0724	0	0	0	0	0	0	0	0	0	0	0	0	0	0	0	0	0	0	0	0	0	0	0	0	0	0	0	0	0	0	0	0	0	0	0	0	0	0	0	0	0	0
Bacteria	Patescibacteria	Saccharimonadia	Saccharimonadales	Saccharimonadaceae	TM7x	NA	unknown TM7x (Genus) ASV0726	0	0	0	3.50177e-05	1.87681e-05	2.98107e-05	0	7.2882e-05	2.70819e-05	1.62269e-05	0	1.86178e-05	0	0	0	0	0	0	0	0	3.80706e-05	0	0	5.11745e-05	0	3.48359e-05	0	0	0	3.74991e-05	0	4.52229e-05	4.96368e-05	0	0	0	0	5.04515e-05	0	0.000159952	1.70946e-05	0.00010629
Bacteria	Patescibacteria	Saccharimonadia	Saccharimonadales	NA	NA	NA	unknown Saccharimonadales (Order) ASV0727	0	0	0	0	0	0	0	0	0	0	0	0	0	0	0	0	0	0	0	0	0	0	0	0	0	0	0	0	0	0	0	0	0	0	0	0	0	0	0	0	0	0
Bacteria	Patescibacteria	Saccharimonadia	Saccharimonadales	NA	NA	NA	unknown Saccharimonadales (Order) ASV0728	0	2.34935e-05	0	0	0	0	0	0	0	0	0	0	0	0	4.38251e-05	0	0	0	0	0	0	0	0	0	0	1.1612e-05	0	0	0	0	0	0	0	0	0	0	0	0	0	0	0	0
Bacteria	Patescibacteria	Saccharimonadia	Saccharimonadales	NA	NA	NA	unknown Saccharimonadales (Order) ASV0730	0	0	0	0	0	0	0	0	0	0	0	0	0	0	0	0	0	0	0	0	0	0	0	0	0	0	0	0	0	0	0	0	0	0	0	0	0	0	0	0	0	0
Bacteria	Firmicutes	Clostridia	Peptostreptococcales-Tissierellales	Peptostreptococcales-Tissierellales_fa	Peptoniphilus	NA	unknown Peptoniphilus (Genus) ASV0746	0	0	0	0	0	0	0	0	0	0	0	0	0	0	0	0	0	0	0	0	0	0	0	0	0	0	0	0	0	0	0	0	0	0	0	0	0	0	0	0	0	0
Bacteria	Firmicutes	Clostridia	Peptostreptococcales-Tissierellales	Peptostreptococcales-Tissierellales_fa	Peptoniphilus	NA	unknown Peptoniphilus (Genus) ASV0747	0	0	0	0	0	0	0	4.37292e-05	0	0	1.79704e-05	0	0	0	0	0	0	0	0	0	1.90353e-05	0	0	0	0	0	0	0	0	0	0	0	1.65456e-05	0	0	5.8072e-05	0	0	0	0	0	0
Bacteria	Firmicutes	Clostridia	Peptostreptococcales-Tissierellales	Peptostreptococcales-Tissierellales_fa	Peptoniphilus	NA	unknown Peptoniphilus (Genus) ASV0748	0	0	0	0	0	0	0	0	0	0	0	0	0	0	0	2.83889e-05	0	0	0	0	0	0	0	0	0	0	0	0	0	0	0	0	0	0	0	0	0	0	0	0	0	0
Bacteria	Firmicutes	Clostridia	Peptostreptococcales-Tissierellales	Peptostreptococcales-Tissierellales_fa	Peptoniphilus	NA	unknown Peptoniphilus (Genus) ASV0749	0	0	0	0	0	0	0	0	0	0	0	0	0	0	0	0	0	0	0	0	0	0	0	0	0	0	0	0	0	0	0	0	0	0	0	0	0	0	0	0	0	0
Bacteria	Firmicutes	Clostridia	Peptostreptococcales-Tissierellales	Peptostreptococcales-Tissierellales_fa	Peptoniphilus	NA	unknown Peptoniphilus (Genus) ASV0750	0	0	0	0	0	0	0	2.91528e-05	0	0	0	0	0	0	0	0	0.000118878	0	0	1.85687e-05	0	0	0	0	0	0	0	1.77999e-05	0	2.49994e-05	3.14693e-05	0	0	0	0	0	0	0	0	0	0	2.65724e-05
Bacteria	Firmicutes	Clostridia	Peptostreptococcales-Tissierellales	Peptostreptococcales-Tissierellales_fa	Peptoniphilus	NA	unknown Peptoniphilus (Genus) ASV0751	0	2.34935e-05	0	0	0	2.98107e-05	0	0	1.3541e-05	0	0	0	0	3.95914e-05	0	0	1.48597e-05	0	0	0	3.80706e-05	0	1.53946e-05	0	0	1.1612e-05	0	3.55999e-05	0	0	0	0	0	0	0	0	0	0	0	0	0	0
Bacteria	Firmicutes	Clostridia	Peptostreptococcales-Tissierellales	Peptostreptococcales-Tissierellales_fa	Peptoniphilus	NA	unknown Peptoniphilus (Genus) ASV0752	0	0	0	0	0	0	5.4577e-05	0	0	0	0	0	0	0	0	0	0	0	0	0	0	0	0	0	0	0	0	0	0	0	0	0	0	0	0	0	0	0	0	0	0	0
Bacteria	Firmicutes	Clostridia	Peptostreptococcales-Tissierellales	Peptostreptococcales-Tissierellales_fa	Peptoniphilus	NA	unknown Peptoniphilus (Genus) ASV0753	0	0	0	0	0	0	0	0	0	0	0	0	0	0	0	0	1.48597e-05	0	1.68549e-05	0	0	0	0	0	0	0	0	0	0	0	0	3.01486e-05	0	0	0	5.8072e-05	0	0	0	0	0	0
Bacteria	Firmicutes	Clostridia	Peptostreptococcales-Tissierellales	Peptostreptococcales-Tissierellales_fa	Peptoniphilus	NA	unknown Peptoniphilus (Genus) ASV0754	0	0	0	0	0	0	0	0	0	0	5.39113e-05	0	0	0	0	0	0	0	0	0	0	0	0	0	0	0	0	0	0	0	0	0	0	0	0	0	0	0	0	0	0	0
Bacteria	Firmicutes	Clostridia	Peptostreptococcales-Tissierellales	Peptostreptococcales-Tissierellales_fa	Peptoniphilus	NA	unknown Peptoniphilus (Genus) ASV0755	0	0	0	0	0	0	0	0	0	0	0	0	0	0	0	0	0	0	0	0	0	0	0	0	0	0	0	0	0	0	0	0	0	0	0	0	0	0	0	0	0	0
Bacteria	Firmicutes	Clostridia	Peptostreptococcales-Tissierellales	Peptostreptococcales-Tissierellales_fa	Parvimonas	NA	unknown Parvimonas (Genus) ASV0756	4.3482e-05	0	0	0	0	0	6.82212e-05	5.83056e-05	0	0	0	0	0	0	0.000131475	0	0	1.7111e-05	0	0	0	0	0	0	0	2.32239e-05	0	0	0	0	0	0	0	4.46641e-05	0	0	0	0	0	0	0	0.000132862
Bacteria	Firmicutes	Clostridia	Peptostreptococcales-Tissierellales	Peptostreptococcales-Tissierellales_fa	Parvimonas	NA	unknown Parvimonas (Genus) ASV0757	0	0	0	0	0	0	0	0	0	0	0	3.72356e-05	0	0	0	0	7.42986e-05	0	0	0	0	0	3.07891e-05	0	0	0	0	0.0001068	0	0	0	0	0	0	0	0	0	0	0	3.55448e-05	0	0
Bacteria	Firmicutes	Clostridia	Peptostreptococcales-Tissierellales	Peptostreptococcales-Tissierellales_fa	Parvimonas	NA	unknown Parvimonas (Genus) ASV0758	0	0	0	0	0	0	0	0	2.70819e-05	0	0	0	0	0	0	0	0	0	0	0	0	0	0	0	0	0	0	0	0	0	0	0	0	0	0	0	0	0	0	0	0	0
Bacteria	Firmicutes	Clostridia	Peptostreptococcales-Tissierellales	Peptostreptococcales-Tissierellales_fa	Parvimonas	NA	unknown Parvimonas (Genus) ASV0759	0	0	0	0	0	0	0	0	0	0	0	0	0	0	0	0	1.48597e-05	0	0	0	0	0	0	0	0	0	0	0	0	0	0	0	0	0	0	0.000116144	0	0	0	0	0	0
Bacteria	Firmicutes	Clostridia	Peptostreptococcales-Tissierellales	Peptostreptococcales-Tissierellales_fa	Anaerococcus	NA	unknown Anaerococcus (Genus) ASV0761	0	0	0	0	0	0	0	0	0	0	0	0	0	0	0	0	0	0	0	0	0	0	0	0	0	0	0	0	0	0	0	0	0	0	0	0	0	0	0	0	0	0
Bacteria	Firmicutes	Clostridia	Peptostreptococcales-Tissierellales	Peptostreptococcales-Tissierellales_fa	Anaerococcus	NA	unknown Anaerococcus (Genus) ASV0762	0	0	0	0	0	0	0	0	0	0	0	0	0	0	0	0	0	0	0	0	0	0	0	0	0	0	0	0	0	0	0	0	0	0	0	0	0	0	0	0	0	0
Bacteria	Firmicutes	Clostridia	Peptostreptococcales-Tissierellales	Peptostreptococcales-Tissierellales_fa	Anaerococcus	NA	unknown Anaerococcus (Genus) ASV0763	0	0	0	0	0	0	0	0	0	0	0	0	0	0	0	0	0	3.4222e-05	0	5.57062e-05	0	0	0	0	0	0	0	0	0	0	0	0	0	0	0	0	0	0	0	0	0	0
Bacteria	Firmicutes	Clostridia	Peptostreptococcales-Tissierellales	Peptostreptococcales-Tissierellales_fa	Anaerococcus	NA	unknown Anaerococcus (Genus) ASV0764	0	1.17467e-05	1.13622e-05	0	0	0	0	0	1.3541e-05	0	0	0	0	0	0	0	2.97194e-05	0	0	0	0	0	0	0	2.77882e-05	0	0	0	0	0	0	0	0	0	0	0.000116144	1.81851e-05	0	0	0	0	0
Bacteria	Firmicutes	Clostridia	Peptostreptococcales-Tissierellales	Peptostreptococcales-Tissierellales_fa	Anaerococcus	NA	unknown Anaerococcus (Genus) ASV0765	0	0	0	0	0	0	0	0	0	0	0	0	0	0	0	0	0	0	0	0	0	0	0	0	0	0	0	0	0	0	0	0	0	0	0	0	0	0	0	0	0	0
Bacteria	Firmicutes	Clostridia	Peptostreptococcales-Tissierellales	Peptostreptococcales-Tissierellales_fa	Finegoldia	NA	unknown Finegoldia (Genus) ASV0766	0	0	0	0	0	0	0	0	0	0	0	0	0	0	0	0	5.94389e-05	0	0	0	0	1.9497e-05	0	0	0	0	0	1.77999e-05	0	0	0	0	0	0	0	0	0	0	0	0	0	0
Bacteria	Firmicutes	Clostridia	Peptostreptococcales-Tissierellales	Peptostreptococcales-Tissierellales_fa	Murdochiella	NA	unknown Murdochiella (Genus) ASV0767	0	0	0	0	0	0	0	0	0	0	0	0	0	0	0	0	0	0	0	0	0	0	0	0	0	0	0	0	0	0	0	0	0	0	0	0	0	0	2.29011e-05	0	0	0
Bacteria	Firmicutes	Clostridia	Peptostreptococcales-Tissierellales	Peptostreptococcales-Tissierellales_fa	Murdochiella	NA	unknown Murdochiella (Genus) ASV0768	0	3.52402e-05	0	0	0	0	0	0	0	0	0	0	0	0	0	0	0	0	0	0	0	0	0	0	0	0	0	0	0	0	0	0	0	0	0	0	0	0	0	0	0	0
Bacteria	Firmicutes	Clostridia	Peptostreptococcales-Tissierellales	Peptostreptococcales-Tissierellales_fa	Ezakiella	NA	unknown Ezakiella (Genus) ASV0769	0	0	0	0	0	0	0	0	0	0	0	0	0	0	0	0	5.94389e-05	0	0	0	0	0	0	0	0	0	0	3.55999e-05	0	0	0	0	0	0	0	1.93573e-05	3.63702e-05	0	0	0	0	0
Bacteria	Firmicutes	Clostridia	Peptostreptococcales-Tissierellales	Peptostreptococcales-Tissierellales_fa	Fenollaria	NA	unknown Fenollaria (Genus) ASV0770	3.26115e-05	2.34935e-05	0	0	0	0	5.4577e-05	0	0	0	5.39113e-05	0	0	0	0	0	2.97194e-05	0	0	3.71374e-05	5.71059e-05	0	0	0	1.38941e-05	0	0	3.55999e-05	3.46444e-05	0	0	0	0	0	0	0	0	0	0	0	0	0
Bacteria	Firmicutes	Clostridia	Peptostreptococcales-Tissierellales	Peptostreptococcales-Tissierellales_fa	Fenollaria	NA	unknown Fenollaria (Genus) ASV0771	0	0	0	0	0	0	0	0	0	0	0	0	0	0	0	0	0	0	0	0	0	0	0	0	0	0	0	0	0	0	0	0	0	0	0	0	0	0	0	0	0	0
Bacteria	Firmicutes	Clostridia	Eubacteriales	Eubacteriaceae	Eubacterium	NA	unknown Eubacterium (Genus) ASV0772	0	0	0	0	0	0	0	0	1.3541e-05	0	0	0	0	0	0	0	0	3.4222e-05	0	0.000129981	1.90353e-05	0	0	0	0	1.1612e-05	0	5.33998e-05	0	0	0	0	1.65456e-05	0	0	0	0	0	6.87033e-05	0	0	0
Bacteria	Firmicutes	Clostridia	Eubacteriales	Eubacteriaceae	Eubacterium	NA	unknown Eubacterium (Genus) ASV0773	0	0	0	0	0	0	0	0	8.12458e-05	0	0	0	0	0	0	0	0	0	0	0	0	0	0	0	5.55764e-05	0	0	0	0	0	0	0	0	0	0	0	0	0	0	0	0	0
Bacteria	Firmicutes	Clostridia	Eubacteriales	Anaerofustaceae	Anaerofustis	NA	unknown Anaerofustis (Genus) ASV0774	0	0	0	0	0	0	0	0	0	0	0	0	0	0	0	0	0	0	0	0	0	0	0	0	0	0	0	0	0	0	0	0	0	0	0	0	0	0	0	0	0	0
Bacteria	Firmicutes	Clostridia	Eubacteriales	Anaerofustaceae	Anaerofustis	NA	unknown Anaerofustis (Genus) ASV0775	2.1741e-05	0	0.00010226	0	0	0	0	2.91528e-05	2.70819e-05	3.24538e-05	0	0	1.17678e-05	0	0	0	4.45792e-05	1.7111e-05	0	0	5.71059e-05	5.84909e-05	0	0	4.16823e-05	2.32239e-05	0	0	0	0.000187495	0	0	0	4.46641e-05	0	0	0	0	0	0.000124407	1.70946e-05	0
Bacteria	Firmicutes	Clostridia	Eubacteriales	Anaerofustaceae	Anaerofustis	stercorihominis	Anaerofustis stercorihominis ASV0776	0	0	0	0	0	0	0	0	0	0	0	0	0	0	0	0	0	0	0	0	0	0	0	0	0	0	0	0	0	0	0	0	0	0	0	0	0	0	0	0	0	0
Bacteria	Firmicutes	Clostridia	Eubacteriales	Anaerofustaceae	Anaerofustis	stercorihominis	Anaerofustis stercorihominis ASV0777	0	5.87337e-05	0	0	0	0	0	0	0	0	0	0	0	0	0	0	0	0	0	7.42749e-05	0	0	0	0	0	0	0	0	0	0	0	0	0	0	0	0	5.45554e-05	0	0	0	0	0
Bacteria	Firmicutes	Clostridia	Eubacteriales	Anaerofustaceae	Anaerofustis	NA	unknown Anaerofustis (Genus) ASV0778	0	0.000129214	0	0	0	0	0	0	0	0	0	0	0	0	0	0	0	0	0	0	0	0	0	0	0	0	0	0	0	0	0	0	0	0	0	0	0	0	0	0	0	0
Bacteria	Firmicutes	Clostridia	Eubacteriales	Anaerofustaceae	Anaerofustis	NA	unknown Anaerofustis (Genus) ASV0779	0	0	0	0	0	0	0	0	0	0	0	0	0	0	0	4.25834e-05	0	0	0	0	0	0	0	1.70582e-05	0	0	0	0	0	0	0	0	0	0	0	1.93573e-05	0	0	0	0	0	0
Bacteria	Firmicutes	Clostridia	Eubacteriales	Anaerofustaceae	Anaerofustis	NA	unknown Anaerofustis (Genus) ASV0780	2.1741e-05	0	0	0	0	0	0	0	0	0	0	0	0	0	0	0	0	0	0	0	0	0	0	0	0	0	0	0	2.30963e-05	0	0	0	0	0	0	0	0	0	0	0	0	0
Bacteria	Firmicutes	Clostridia	Eubacteriales	Anaerofustaceae	Anaerofustis	NA	unknown Anaerofustis (Genus) ASV0781	0	0	0	0	0	0	0	0	0	0	0	0	0	0	0	0	0	0	0	0	0	0	0	0	0	0	0	0	0	0	0	0	0	0	0	0	0	0	0	0	0	0
Bacteria	Firmicutes	Clostridia	NA	NA	NA	NA	unknown Clostridia (Class) ASV0782	0	0	0	0	0	0	0	0	0	8.11346e-05	0	0	0	0	0	0	0	0	0	0	0	0	0	0	0	0	0	0	0	0	0	0	0	0	0	0	0	0	0	0	0	0
Bacteria	Firmicutes	Clostridia	Peptococcales	Peptococcaceae	Peptococcus	NA	unknown Peptococcus (Genus) ASV0784	0	0	0	0	0	0	0	0	0	0	0	0	0	0	0	0	0	0	0	0	0	0	0	0	0	0	0	0	0	0	0	0	0	0	0	0	0	0	0	0	0	0
Bacteria	Firmicutes	Clostridia	Peptococcales	Peptococcaceae	Peptococcus	NA	unknown Peptococcus (Genus) ASV0785	1.08705e-05	0	0	0	0	0	0	0	0	0	0	0	0	0	0	0	0	0	0	0	0	0	0	0	0	0	0	0	0	0	0	0	0	0	0	0	0	0	0	0	0	0
Bacteria	Firmicutes	Clostridia	Peptococcales	Peptococcaceae	NA	NA	unknown Peptococcaceae (Family) ASV0786	0	0	1.13622e-05	0	0	0	1.36442e-05	0	1.3541e-05	0	0	0	0	0	0	1.41945e-05	0	0	0	0	0	0	0	0	0	0	0	0	0	0	0	0	0	0	0	0	0	0	0	0	0	0
Bacteria	Firmicutes	Clostridia	Peptococcales	Peptococcaceae	Peptococcus	NA	unknown Peptococcus (Genus) ASV0787	0	0	0	0	0	0	0	0	0	0	0	0	0	0	0	0	0	0	0	0	0	0	0	0	0	0	0	0	0	0	0	0	0	0	0	0	0	0	0	0	0	0
Bacteria	Firmicutes	Clostridia	Peptococcales	Peptococcaceae	Peptococcus	niger	Peptococcus niger ASV0788	0	0	0	0	0	0	0	0	0	0	0	0	0	0	0	0	0	0	0	0	0	0	0	0	0	0	0	0	0	0	3.14693e-05	0	0	0	0	0	0	0	0	0	0	0
Bacteria	Firmicutes	Clostridia	Peptococcales	Peptococcaceae	Peptococcus	NA	unknown Peptococcus (Genus) ASV0789	0	0	0	0	0	0	0	0	0	0	0	0	0	0	0	0	0	0	0	3.71374e-05	0	1.9497e-05	0	0	0	0	0	0	0	0	0	0	0	0	0	0	0	0	0	0	0	0
Bacteria	Firmicutes	Clostridia	Peptococcales	Peptococcaceae	Peptococcus	NA	unknown Peptococcus (Genus) ASV0790	0	0	0	0	0	0	1.36442e-05	0	0.00167908	0	0	0	0	0	0	0	0	5.13329e-05	0	0	0	0	0	0	0	0	0	0	0	0	6.29386e-05	0	0	0	0	0	0	0	0	0	0	0
Bacteria	Firmicutes	Clostridia	Peptococcales	Peptococcaceae	Peptococcus	NA	unknown Peptococcus (Genus) ASV0791	0	0	0	0	0	0	0	0	0.000649966	0	0	0	4.7071e-05	0	0	0	0	3.4222e-05	0	0	0	0	0	0	0	0	0	0	0	0	0	0	0	0	0	0	0	0	0	0	0	0
Bacteria	Firmicutes	Clostridia	Peptostreptococcales-Tissierellales	Anaerovoracaceae	Mogibacterium	NA	unknown Mogibacterium (Genus) ASV0792	0	0	0	0	0	0	0	0	0	0	0	0	0	0	0	0	0	0	0	0	0	0	0	0	0	0	0	0	0	0	0	0	0	0	0	0	0	0	0	0	0	0
Bacteria	Firmicutes	Clostridia	Peptostreptococcales-Tissierellales	Anaerovoracaceae	Mogibacterium	NA	unknown Mogibacterium (Genus) ASV0794	0	7.04804e-05	1.13622e-05	1.75088e-05	0	0	0	0	0	0	1.79704e-05	1.86178e-05	2.35355e-05	1.97957e-05	0	0	2.97194e-05	0	0	7.42749e-05	1.90353e-05	3.8994e-05	7.69728e-05	0	0	0	0	0	0	0	7.86733e-05	3.01486e-05	0	0	0	7.74293e-05	1.81851e-05	0	0	3.55448e-05	0	2.65724e-05
Bacteria	Firmicutes	Clostridia	Peptostreptococcales-Tissierellales	Anaerovoracaceae	Mogibacterium	NA	unknown Mogibacterium (Genus) ASV0795	0	0	0	0	0	0	0	0	0	0	0	0	0	0	0	0	0	0	0	0	0	0	0	0	0	0	0	0	0	0	0	0	0	0	0	0	0	0	0	0	0	0
Bacteria	Firmicutes	Clostridia	Peptostreptococcales-Tissierellales	Anaerovoracaceae	NA	NA	unknown Anaerovoracaceae (Family) ASV0796	2.1741e-05	0.000117467	0	0	0	0	0	0	0	0	0	0	0	0	0	0	0	0	0	0	0	0	0	0	0	0	0	0	0	0	0	0	0	0	0	0	0	0	0	0	0	0
Bacteria	Firmicutes	Clostridia	Peptostreptococcales-Tissierellales	Anaerovoracaceae	NA	NA	unknown Anaerovoracaceae (Family) ASV0797	1.08705e-05	0.000258428	7.95355e-05	3.50177e-05	0	0	2.72885e-05	0.000437292	0.000148951	0.000162269	0.000377379	0	0.000376568	0.000178161	0	8.51668e-05	0.000163457	8.55549e-05	0	0.00100271	0	0.000662897	6.15783e-05	0	8.33646e-05	0	0	0	0	1.24997e-05	0	0	0.000115819	0	0	5.8072e-05	0.000218221	0	0.000229011	0	0	2.65724e-05
Bacteria	Firmicutes	Clostridia	Peptostreptococcales-Tissierellales	Anaerovoracaceae	NA	NA	unknown Anaerovoracaceae (Family) ASV0798	0	0	0	0	0	2.98107e-05	0	0	0	0	0	0	0	0	0	0	0	0	0	0	0	0	0.000107762	0	2.77882e-05	0	0	0	0	2.49994e-05	0	0	0	0	0	0	0	0	0	0	0	0
Bacteria	Firmicutes	Clostridia	Peptostreptococcales-Tissierellales	Anaerovoracaceae	NA	NA	unknown Anaerovoracaceae (Family) ASV0800	0	0.000458123	0	0	0	0	0	0	0	0	0	0	0	0	0	0	0	0	0	0	0	0	0	0	0	0	0	0	0	0	0	0	0	0	0	0	0	0	0	0	0	0
Bacteria	Firmicutes	Clostridia	Peptostreptococcales-Tissierellales	Anaerovoracaceae	NA	NA	unknown Anaerovoracaceae (Family) ASV0801	2.1741e-05	0	0	1.75088e-05	0	0	0	0	1.3541e-05	0	0	0	0	0	0	2.83889e-05	0	0	1.68549e-05	0	0	0	0	0	0	0	0	0	0	0	7.86733e-05	0	0	0	0	0	0	3.36344e-05	0	0.000124407	0	0
Bacteria	Firmicutes	Clostridia	Peptostreptococcales-Tissierellales	Anaerovoracaceae	NA	NA	unknown Anaerovoracaceae (Family) ASV0802	0	0	0	0	0	0	0	0	0	0	0	0	0	0	0	0	0	0	0	0	0	0	0	0	0	0	0	0	0	0	0	0	0	0	0	0	0	0	0	0	0	0
Bacteria	Firmicutes	Clostridia	Peptostreptococcales-Tissierellales	Anaerovoracaceae	NA	NA	unknown Anaerovoracaceae (Family) ASV0803	0	3.52402e-05	0	5.25265e-05	0	0	0	0	1.3541e-05	0	0	0	0	0	0	0	0	0	0	0	0	0	0	0	0	0	0	0	0	0	0	0	0	0	0	0	0	0	0	0	0	0
Bacteria	Firmicutes	Clostridia	Peptostreptococcales-Tissierellales	Anaerovoracaceae	NA	NA	unknown Anaerovoracaceae (Family) ASV0804	0	0	0	0	0	0	0	0	0	0	0.000143763	0	0	0	0	0	0	0	0	0	0	0	0	0	0	0	0	0.0001246	0	0	0	0	0	0	0	0	0	0	0	0	0	0
Bacteria	Firmicutes	Clostridia	Peptostreptococcales-Tissierellales	Anaerovoracaceae	NA	NA	unknown Anaerovoracaceae (Family) ASV0805	0	0	0	0	0	0	0	0	0	0	0	0	0	0	0	0	0	0	0	0	0	0	0	0	0	0	0	0	0	0	0	0	0	0	0	0	0	0	0	0	0	0
Bacteria	Firmicutes	Clostridia	Peptostreptococcales-Tissierellales	Anaerovoracaceae	NA	NA	unknown Anaerovoracaceae (Family) ASV0806	0	3.52402e-05	0	0	0	0	0	5.83056e-05	0	0	0	5.58534e-05	0.00010591	0	0	0	4.45792e-05	0	0	0	0	7.79879e-05	0	0	0	0	0	0	0	0	3.14693e-05	0	0	0	0	0	0	0	0	0	0	0
Bacteria	Firmicutes	Clostridia	Peptostreptococcales-Tissierellales	Anaerovoracaceae	NA	NA	unknown Anaerovoracaceae (Family) ASV0807	0	0	0	0	0	0	0	0	0	0	0	3.72356e-05	0	0	0	0	0	0	0	0	0	0	0	0	0	0	0	0	0	0	0	0	0	0	0	0	0	0	0	0	0	0
Bacteria	Firmicutes	Clostridia	Peptostreptococcales-Tissierellales	Anaerovoracaceae	Family_XIII_AD3011_group	NA	unknown Family_XIII_AD3011_group (Genus) ASV0808	0	0	0	0	0	0	0	2.91528e-05	0	0	0	3.72356e-05	0.00236532	7.91828e-05	8.76501e-05	0	0	6.84439e-05	0	0.000334237	0	0	0	0	0	0	0	0	0	9.99975e-05	0	0	0	0	0	0	0	3.36344e-05	0	0	0	0
Bacteria	Firmicutes	Clostridia	Peptostreptococcales-Tissierellales	Anaerovoracaceae	Family_XIII_AD3011_group	NA	unknown Family_XIII_AD3011_group (Genus) ASV0809	0	0	0	0	0	0	0	0	0	0	0	0	0.000164749	0	0	0	0	0	0	0	0	0	0	0	0	0	0	0	0	0	0	0	0	0	0	0	0	0	0	0	0	0
Bacteria	Firmicutes	Clostridia	Peptostreptococcales-Tissierellales	Anaerovoracaceae	Family_XIII_AD3011_group	NA	unknown Family_XIII_AD3011_group (Genus) ASV0810	0.000108705	0.00393516	0.00634012	8.75442e-05	0	0	0.000122798	0	0.000108328	1.62269e-05	0	0.000186178	0	0	0	4.25834e-05	2.97194e-05	0.000188221	6.74195e-05	0.000352806	1.90353e-05	0	0	5.11745e-05	0.000444611	3.48359e-05	0	8.89996e-05	4.61926e-05	0	0.000110143	0	6.61824e-05	0.000133992	0	0	0	0.000100903	0.000320616	0.000319903	3.41892e-05	0
Bacteria	Firmicutes	Clostridia	Peptostreptococcales-Tissierellales	Anaerovoracaceae	NA	NA	unknown Anaerovoracaceae (Family) ASV0811	0	0	0	0	0	0	0	0	0	0	0	0	0	0	0	0	0	0	0	0	0	0	0	0	0	0	0	0	0	0	0	0	0	0	0	0	0	0	0	0	0	0
Bacteria	Firmicutes	Clostridia	Peptostreptococcales-Tissierellales	Anaerovoracaceae	Family_XIII_AD3011_group	NA	unknown Family_XIII_AD3011_group (Genus) ASV0812	0	0	0	0	0	0	0	0	0	0	0	0	0	0	0	0	0	0	0	0	0	0	0	0	0	0	0	0	0	0	0	0	0	0	0	0	0	0	0	0	0	0
Bacteria	Firmicutes	Clostridia	Peptostreptococcales-Tissierellales	Anaerovoracaceae	Family_XIII_AD3011_group	NA	unknown Family_XIII_AD3011_group (Genus) ASV0813	0	0	0	0	0	0	0	0	0	0	0	0	0	0	0	0	0	0	0	0	0	0	0	0	0	0	0	0	0	0	0	0	0	0	0	0	0	0	0	0	0	0
Bacteria	Firmicutes	Clostridia	Peptostreptococcales-Tissierellales	Anaerovoracaceae	Family_XIII_AD3011_group	NA	unknown Family_XIII_AD3011_group (Genus) ASV0814	0	0	0	0	0	0.000208675	0	0	0	0	0	0	0	0	0	0	0	0	0	0	0	0	0	0	0	0	0	0	0	0	0	0	0	0	0	0	0	0	0	0	0	0
Bacteria	Firmicutes	Clostridia	Peptostreptococcales-Tissierellales	Anaerovoracaceae	Family_XIII_AD3011_group	NA	unknown Family_XIII_AD3011_group (Genus) ASV0815	0	0	0	0	0	0	0	0	0	0	0	0	0	0	0	0	0	0	0	0	0	0	0	0	0	0	0	0	0	0	0	0	0	0	0	0	0	0	0	0	0	0
Bacteria	Firmicutes	Clostridia	Peptostreptococcales-Tissierellales	Anaerovoracaceae	Family_XIII_AD3011_group	NA	unknown Family_XIII_AD3011_group (Genus) ASV0816	0	0	0	0	0	0	0	0	0	0	0	0	0	0	0	0	0	0	0	0	0	0	0	0	0	0	0	0	0	0	0	0	0	0	0	0	0	0	0	0	0	0
Bacteria	Firmicutes	Clostridia	Peptostreptococcales-Tissierellales	Anaerovoracaceae	Family_XIII_AD3011_group	NA	unknown Family_XIII_AD3011_group (Genus) ASV0817	0	0	0	0	0	0	0	0	0	0	0	0	0	0	4.38251e-05	0	0	0	0	0	0	0	0	0	0	0	0	0	0	0	0	0	0	0	0	0	0	0	0	0	0	0
Bacteria	Firmicutes	Clostridia	Peptostreptococcales-Tissierellales	Anaerovoracaceae	Family_XIII_AD3011_group	NA	unknown Family_XIII_AD3011_group (Genus) ASV0818	0	0	0	0	0	0	0	0	0	8.11346e-05	0	0	0	0	0	0	0	0	0	0	0	0	0	0	0	0	0	0	3.46444e-05	0	0	0	6.61824e-05	0	0	0	0	0	0	0	0	0
Bacteria	Firmicutes	Clostridia	Peptostreptococcales-Tissierellales	Anaerovoracaceae	Family_XIII_AD3011_group	NA	unknown Family_XIII_AD3011_group (Genus) ASV0820	0	3.52402e-05	0.00020452	5.25265e-05	0.000131376	0	6.82212e-05	0	6.77048e-05	9.73615e-05	1.79704e-05	5.58534e-05	0	7.91828e-05	4.38251e-05	4.25834e-05	0.000133738	0.000102666	0	0	0	0	0.000153946	0	0.000402929	0.000197404	0	0	0	0	0	0	0	0	0	0.000135501	0	0	0.000114506	1.77724e-05	0	0
Bacteria	Firmicutes	Clostridia	Peptostreptococcales-Tissierellales	Anaerovoracaceae	NA	NA	unknown Anaerovoracaceae (Family) ASV0824	0	0	0	0	0	0	0	0	0	0	0	0	0	0	0	0	0	0	0	0	0	0	0	0	0	0	0	0	0	0	0	0	0	0	0	0	0	0	0	0	5.12838e-05	0
Bacteria	Firmicutes	Clostridia	Peptostreptococcales-Tissierellales	Anaerovoracaceae	NA	NA	unknown Anaerovoracaceae (Family) ASV0825	0	2.34935e-05	2.27244e-05	0	0	0	0	0	0	0	0	0	1.17678e-05	1.97957e-05	0	0	0	1.7111e-05	0	0	0	0	0	0	0	0	0	0	0	0	1.57347e-05	0	0	0	0	0	0	0	0	0	0	0
Bacteria	Firmicutes	Clostridia	Peptostreptococcales-Tissierellales	Anaerovoracaceae	NA	NA	unknown Anaerovoracaceae (Family) ASV0826	0	0	0	0	0	0	0	0	0	0	0	0	0	0	0	0	0	0	0	0	0	0	0	0	1.38941e-05	0	0	0	0	0	0	0	0	0	0	0	0	0	0	0	0	0
Bacteria	Firmicutes	Clostridia	Peptostreptococcales-Tissierellales	Anaerovoracaceae	Family_XIII_AD3011_group	NA	unknown Family_XIII_AD3011_group (Genus) ASV0827	0	3.52402e-05	0	0	0	0	0.000272885	0	4.06229e-05	0	0	0	2.35355e-05	0	0	0	0	1.7111e-05	0	0	0	0	0	0	0	0	1.37238e-05	0	0	0	0	0	0	0	0	0	0	1.68172e-05	0	0	0	0
Bacteria	Firmicutes	Clostridia	Peptostreptococcales-Tissierellales	Anaerovoracaceae	Family_XIII_AD3011_group	NA	unknown Family_XIII_AD3011_group (Genus) ASV0828	0	0	0	0	0	0	0.00173282	0	0	0	0	0	0	0	0	2.83889e-05	0	0	0	0	0	1.9497e-05	0	0	0	8.12838e-05	0	0	0	0.000212495	0	0	0	0	0	0	3.63702e-05	0	0	0	0	0
Bacteria	Firmicutes	Clostridia	Peptostreptococcales-Tissierellales	Anaerovoracaceae	Family_XIII_AD3011_group	NA	unknown Family_XIII_AD3011_group (Genus) ASV0829	1.08705e-05	0	3.40866e-05	0	0	0	0	0	5.41638e-05	0	1.79704e-05	3.72356e-05	0.000176516	0	1.46084e-05	0	0.000326914	1.7111e-05	1.68549e-05	0.000241393	0	1.9497e-05	0	0	5.55764e-05	0	0	0	1.15481e-05	0	0	0	0	0	0	0	0.000145481	0.000184989	0	5.33172e-05	0	0
Bacteria	Firmicutes	Clostridia	Peptostreptococcales-Tissierellales	Anaerovoracaceae	Family_XIII_AD3011_group	NA	unknown Family_XIII_AD3011_group (Genus) ASV0830	0	0	0.00071582	8.75442e-05	0.000300289	0	0.00035475	0	0	0	0	0.000465445	0	0	0	5.67779e-05	8.91583e-05	0.000102666	0	0	0	0	0.00110841	0	0	0.000592211	0	0	6.92889e-05	0	0	0	0	0	0.000197313	0	0	1.68172e-05	0	0	0	0
Bacteria	Firmicutes	Clostridia	Peptostreptococcales-Tissierellales	Anaerovoracaceae	Family_XIII_AD3011_group	NA	unknown Family_XIII_AD3011_group (Genus) ASV0831	0	0	0	0	0	0	1.36442e-05	0	0	0	0	0	0	0.000811624	0	0.000709723	0	0	0	0	0	0	0	0	0	0	0	0	0	0	0	0	0	0	0	0	0	0	0	0	5.12838e-05	0
Bacteria	Firmicutes	Clostridia	Peptostreptococcales-Tissierellales	Anaerovoracaceae	Family_XIII_AD3011_group	NA	unknown Family_XIII_AD3011_group (Genus) ASV0832	0	0	1.13622e-05	0	0	0	0	0	0	0	0	0	0	0	0	0	0	0	0	0	1.90353e-05	0	0	0	0	0.000197404	0	0	0	0	0	0	0	0	0	0	0	0	0	0	0	0
Bacteria	Firmicutes	Clostridia	Peptostreptococcales-Tissierellales	Anaerovoracaceae	Family_XIII_AD3011_group	NA	unknown Family_XIII_AD3011_group (Genus) ASV0833	0	0	0	0	0	0	0	0	0	0	0	0	0	0	0	0	0	0	0	0	0	0	0	0	0	0	0	0	0	0	0	0	0	0	0	0	0	0	0	0	0	0
Bacteria	Firmicutes	Clostridia	Peptostreptococcales-Tissierellales	Anaerovoracaceae	Family_XIII_AD3011_group	NA	unknown Family_XIII_AD3011_group (Genus) ASV0834	0.000282633	0	0.000681733	0.000122562	0.000168913	0.000327918	0.000245596	5.83056e-05	0.000297901	0.000340765	0.000341438	0.000204796	0	0	0.000116867	0	0	0	0.000168549	5.57062e-05	9.51765e-05	0.00083837	0.000215524	0.000238814	0.000277882	0	0.000109791	1.77999e-05	9.23852e-05	0.000237494	0	0.000226115	0.000115819	0.000193545	9.86566e-05	0.000987224	1.81851e-05	0	0.0020382	0.000337676	0	0
Bacteria	Firmicutes	Clostridia	Peptostreptococcales-Tissierellales	Anaerovoracaceae	Family_XIII_AD3011_group	NA	unknown Family_XIII_AD3011_group (Genus) ASV0835	0	0	0	0	0	0	0	0	0	0	0	0	0	0	0	0	0	0	0	0	0	0	0	0	0	0	0	0	8.0837e-05	0	0	0	0	0.000208433	0	0	0	0	0	0	0	0
Bacteria	Firmicutes	Clostridia	Peptostreptococcales-Tissierellales	Anaerovoracaceae	Family_XIII_AD3011_group	NA	unknown Family_XIII_AD3011_group (Genus) ASV0836	0	0.000434629	0.000113622	3.50177e-05	0	5.96214e-05	0	0.000291528	5.41638e-05	6.49077e-05	7.18817e-05	0.000111707	0.000129445	0	4.38251e-05	1.41945e-05	0	0	1.68549e-05	0	0	3.8994e-05	0.000415653	0	5.55764e-05	0	0	0.000533998	2.30963e-05	0	0.000928344	0	4.96368e-05	5.95522e-05	1.64428e-05	0	0	0	0.000229011	0	0	0
Bacteria	Firmicutes	Clostridia	Peptostreptococcales-Tissierellales	Anaerovoracaceae	Family_XIII_AD3011_group	NA	unknown Family_XIII_AD3011_group (Genus) ASV0837	0	0	0	0	0	0	0	0	0	0	0	0	0	0	0	0	0	0	0	0	0	0	0	0	0	0	0	0	0	0	0	0	0	0	0	0	0	0	0	0	0	0
Bacteria	Firmicutes	Clostridia	Peptostreptococcales-Tissierellales	Anaerovoracaceae	Family_XIII_AD3011_group	NA	unknown Family_XIII_AD3011_group (Genus) ASV0838	0	0	0	0	0	0	0	0	0	0	0	0	0	0	0	0	0	0	0	0	0	0	0	0	0	0	0	0	0	0	0	0	0	0	0	0	0	0	0	0	0	0
Bacteria	Firmicutes	Clostridia	Peptostreptococcales-Tissierellales	Anaerovoracaceae	Family_XIII_AD3011_group	NA	unknown Family_XIII_AD3011_group (Genus) ASV0839	0	0	0	0	0	0	0	0	0	0	0	0	0	0	0	0	0	0	3.37098e-05	0	0	0	0	0	0	0	0	0	0	0	0	0	0	0	0	0	0	0	0	0	0	0
Bacteria	Firmicutes	Clostridia	Peptostreptococcales-Tissierellales	Anaerovoracaceae	NA	NA	unknown Anaerovoracaceae (Family) ASV0840	0	0	0	0	0	0	0	0	0	0	0	0	0.000129445	0	0	0	0	0	0	0	0	0	0	0	0	0	0	0	0	0	0	0	0	0	0	0	0	0	0	0	0	0
Bacteria	Firmicutes	Clostridia	Peptostreptococcales-Tissierellales	Anaerovoracaceae	Family_XIII_AD3011_group	NA	unknown Family_XIII_AD3011_group (Genus) ASV0841	0.00142404	0.00237284	0.00529479	0.000822916	0.000638114	0.00155016	0.00248325	0.00123899	0.000731212	0.000503034	0.00134778	0.00279267	0.00170632	0.000890807	0.000525901	0.00140525	0.0012928	0.000393553	0.00069105	0.0023768	0.000285529	0.000584909	0.00411035	0.000614093	0.00113932	0.00139344	0.000274476	0.00160199	0.00113172	0.000999975	0.00140038	0.00104013	0.000876917	0.00142925	0.000608383	0.0027681	0.000654664	0.00206851	0.00632071	0.00156397	0.000649595	0.000558021
Bacteria	Firmicutes	Clostridia	Peptostreptococcales-Tissierellales	Anaerovoracaceae	Family_XIII_AD3011_group	NA	unknown Family_XIII_AD3011_group (Genus) ASV0842	0	0.000904499	0	0	0	0	0	0	0	0	0	0	0	0	0	0	0.000624108	0	0	0	0	0	0	0	0	0	0	0	0	0	0	0	0	0	0	0	0	0	0	0	0	0
Bacteria	Firmicutes	Clostridia	Peptostreptococcales-Tissierellales	Anaerovoracaceae	Family_XIII_AD3011_group	NA	unknown Family_XIII_AD3011_group (Genus) ASV0843	0	0	0	0	0	0	0	0	0	0	0	0	0	0	0	0	0	0	0	0	0	0	0	0	0	0	0	0	0	0	0	0	0	0	0	0	0	0	0	0	0	0
Bacteria	Firmicutes	Clostridia	Peptostreptococcales-Tissierellales	Anaerovoracaceae	Family_XIII_UCG-001	NA	unknown Family_XIII_UCG-001 (Genus) ASV0845	0	0	0	0	0.000187681	0	0	0	0	0	0	0	0.000223587	0	0	0	2.97194e-05	0	0.000101129	0	0	0	0	0	0	0	0	0	0	0	0	4.52229e-05	0	0	0	0	0	0	9.16045e-05	0	0	0
Bacteria	Firmicutes	Clostridia	Peptostreptococcales-Tissierellales	Anaerovoracaceae	Family_XIII_UCG-001	NA	unknown Family_XIII_UCG-001 (Genus) ASV0846	4.3482e-05	0.00118642	0.000113622	0.000630318	0	0.000357728	0.00090052	5.83056e-05	0.000203114	0.000340765	0.000179704	0.000409592	0	0.000376118	0.000642767	0.000482612	8.91583e-05	6.84439e-05	3.37098e-05	3.71374e-05	0.000133247	0.000175473	0.000461837	0.000238814	0.000402929	0.00127732	0.000137238	0.0001246	0.000150126	0.00039999	0	0	8.2728e-05	2.97761e-05	0.000230199	0.000212931	0.000200036	0.000790407	0	7.10896e-05	5.12838e-05	0
Bacteria	Firmicutes	Clostridia	Peptostreptococcales-Tissierellales	Anaerovoracaceae	Family_XIII_UCG-001	NA	unknown Family_XIII_UCG-001 (Genus) ASV0847	0	0	0	0	0	0	0	0	0	0	0	0	0	0	0	0	0	0	0	0	0	0	0	0	0	0	0	0	0	0	7.86733e-05	0	0	0	0	0	0	0	0	0	0	0
Bacteria	Firmicutes	Clostridia	Peptostreptococcales-Tissierellales	Anaerovoracaceae	Family_XIII_UCG-001	NA	unknown Family_XIII_UCG-001 (Genus) ASV0848	0	0	0	0	0	0	0	0	0	0	0	0	0	0	0	0	0.000133738	0	0	0	0	0	0	0	0	0	0	0	0	0	0	0	0	0	0	0	0	0	0	0	0	0
Bacteria	Firmicutes	Clostridia	Peptostreptococcales-Tissierellales	Anaerovoracaceae	Family_XIII_UCG-001	NA	unknown Family_XIII_UCG-001 (Genus) ASV0849	0	0	0	0	0	0	0	0	0	0	0	0	0	0	0	0	0	0	0	0	0	0	0	0	0	0	0	0	0	0	0	0	0	0	0	0	0	0	0	0	0	0
Bacteria	Firmicutes	Clostridia	Peptostreptococcales-Tissierellales	Anaerovoracaceae	Family_XIII_UCG-001	NA	unknown Family_XIII_UCG-001 (Genus) ASV0850	0	0	0	0	0	0	0	0	0	1.62269e-05	0	0	0	0	2.92167e-05	0	0	0	0	1.85687e-05	0	0	0	0	0	0	0	0	0	0	0	0	0	4.46641e-05	0	0	0	0	0	0	0	0
Bacteria	Firmicutes	Clostridia	Peptostreptococcales-Tissierellales	Anaerovoracaceae	NA	NA	unknown Anaerovoracaceae (Family) ASV0851	0	0	0	0	0	0	0	0	0	0	0	0	0	0	0	0	0	0	0	0	0	0	0	0	0	0	0	0	0	0	0	0	0	0	0	0	0	0	0	0	0	0
Bacteria	Firmicutes	Clostridia	Peptostreptococcales-Tissierellales	Anaerovoracaceae	Anaerovorax	NA	unknown Anaerovorax (Genus) ASV0852	0	0	0	0	0	0	0	0	0	0	0	0	0	0	0	0	0	0	0	0	0	0	0	0	0	0	0	0	0	0	0	0	0	0	0	0	0	0	0	0	0	0
Bacteria	Firmicutes	Clostridia	Peptostreptococcales-Tissierellales	Anaerovoracaceae	Family_XIII_AD3011_group	NA	unknown Family_XIII_AD3011_group (Genus) ASV0853	0	0	0	3.50177e-05	0.000168913	0	0.000163731	0	0	0	0	0	0	5.93871e-05	0	7.09723e-05	0	0	0	1.85687e-05	0	0	0	1.70582e-05	9.72587e-05	0.000127732	0	0	0	4.99988e-05	0	0	0	0	0	0	0	0	0	0	0	0
Bacteria	Firmicutes	Clostridia	Lachnospirales	Lachnospiraceae	NA	NA	unknown Lachnospiraceae (Family) ASV0855	0	0	0	0	0	0	0	0	0	0	0	0	0	0	0	0	0	0	0	0	0	0	0	0	0	0	0	0	0	0	0	0	0	0	0	0	0	0	0	0	0	0
Bacteria	Firmicutes	Bacilli	RF39	NA	NA	NA	unknown RF39 (Order) ASV0856	0	0	0	0	0	0	0	0	0	0	0	0	0	0	0	0	0	0	0	0	0	0	0	3.41163e-05	0	0	0	0	0	0	0	0	0	0	0	0	0	0	4.58022e-05	0	0	0
Bacteria	Firmicutes	Bacilli	RF39	NA	NA	NA	unknown RF39 (Order) ASV0858	0	0	0	0	5.63042e-05	0	0	0	0	0	0	0	0	0	0	0	0	0	0	0	0	0	0	5.11745e-05	0	0	0	0	0	0	0	0	0	0	0	0	0	0	0	0	0	0
Bacteria	Firmicutes	Bacilli	RF39	NA	NA	NA	unknown RF39 (Order) ASV0859	0.000239151	0	4.54489e-05	0	7.50723e-05	0	0.0151997	7.2882e-05	8.12458e-05	6.49077e-05	3.59408e-05	0	0	0	0	0.000184528	0	0	6.74195e-05	5.57062e-05	0	0	0	0	0	0	0	0	5.77407e-05	0	0	0	0	0	0	0	0.000254592	0	9.16045e-05	0	0	0
Bacteria	Firmicutes	Bacilli	RF39	NA	NA	NA	unknown RF39 (Order) ASV0861	0	0	0	0	0	0	0	0	0	0	0	0	0	0	0	0	0	0	0	0	0	0	0	0	0	0	0	0	0	0	0	0	0	0	0	0	0	0	0	0	0	0
Bacteria	Firmicutes	Bacilli	RF39	NA	NA	NA	unknown RF39 (Order) ASV0862	0	0	0	0	0	0	0	0	0	0	0	0	0	0	0	0	0	0	0	0	0	0	0	0	0	0	0	0	0	0	0	0	0	0	0	0	0	0	0	0	0	0
Bacteria	Firmicutes	Bacilli	RF39	NA	NA	NA	unknown RF39 (Order) ASV0863	1.08705e-05	0	0	0	0	0	1.36442e-05	2.91528e-05	0	0.000665304	3.59408e-05	1.86178e-05	0	0	2.92167e-05	0	0	0	0	0	0	0	0	0	0	0	0	3.55999e-05	0	0	0	0	0	0	0	0	0	0	0	0	0	0
Bacteria	Firmicutes	Bacilli	RF39	NA	NA	NA	unknown RF39 (Order) ASV0865	0	0	0	0	0	0	0	0	0	0	0	0	0	0	0	0	0	0	0	0	0	0	0	0	0	9.28958e-05	0	0	0	0	0	0	0	0	0	0	0	0	0	0	0	0
Bacteria	Firmicutes	Bacilli	RF39	NA	NA	NA	unknown RF39 (Order) ASV0866	0	1.17467e-05	0.00010226	0	1.87681e-05	2.98107e-05	0.000491193	0.000247799	1.3541e-05	0	0	0.00016756	0	1.97957e-05	0	0	0.000222896	0	0	9.28436e-05	0	0	0.000415653	0	5.55764e-05	0	0	0	0	0.000187495	1.57347e-05	0	3.30912e-05	0	0	0	0	0	0	0	0	0
Bacteria	Firmicutes	Bacilli	RF39	NA	NA	NA	unknown RF39 (Order) ASV0867	0	0	0	0	0	0	0	0	0	0	0	0	0	0	0	0	0	0	0	0	0	0	0	0	0	0	0	0	0	0	0	0	0	0	0	0	0	0	0	0	0	0
Bacteria	Firmicutes	Bacilli	RF39	NA	NA	NA	unknown RF39 (Order) ASV0868	0	0	0	0	0	0	0	4.37292e-05	0	0	0	0	0	0	0	0	0	0	0	0	0	0	0	0	0	0	0	0	0	0	0	0	0	0	0	0	0	0	0	0	0	0
Bacteria	Firmicutes	Bacilli	RF39	NA	NA	NA	unknown RF39 (Order) ASV0870	0	0	0	0	0	0	0	0	0	0	0	0	0	0	0	0	0	0	0	0	0	0	0	0	0	0	0	0	0	0	0	0	0	0	0	0	0	0	0	0	0	0
Bacteria	Firmicutes	Bacilli	RF39	NA	NA	NA	unknown RF39 (Order) ASV0871	0	0	0	0	0	0	0	0	0	0	0	0	0	0	0	0	0	0	0	0	0	3.8994e-05	0	0	0	0	0	0	0	0	0	0	0	0	0	0	0	0	0	0	0	0
Bacteria	Firmicutes	Bacilli	RF39	NA	NA	NA	unknown RF39 (Order) ASV0872	0	0	0	0	0	0	0	0	0	0	0	0	0	0	0	0	0	0	0	0	0	0	0	0	0	0	0	0	0	0	0	0	0	0	0	0	0	0	0	0	0	0
Bacteria	Firmicutes	Bacilli	RF39	NA	NA	NA	unknown RF39 (Order) ASV0873	0.00020654	0.000211441	0.00643101	0	0	0	0.00106425	0.000160341	0	4.86808e-05	0	0.000260649	0	0.000178161	0	9.93612e-05	0.000237756	0	0	0.000612768	7.61412e-05	0	0.000200129	0.000170582	0.0248288	0.00283332	0.000137238	5.33998e-05	0	7.49981e-05	0	0	0.00026473	5.95522e-05	0	0	0.000181851	0	0	0.000302131	0	0
Bacteria	Firmicutes	Bacilli	RF39	NA	NA	NA	unknown RF39 (Order) ASV0874	0.00105444	0.00158581	0.000374953	0.00187345	0.000168913	0.000149054	0.000463904	0.000160341	0.000176032	0.000227177	8.98521e-05	0.000316503	7.06065e-05	0.000118774	0.000116867	0.0010362	0.00148597	6.84439e-05	0	0.000278531	7.61412e-05	5.84909e-05	0.000215524	0	0	0.00311201	6.86191e-05	0	0.0352218	0.000299993	0.000251754	0.000226115	0.000364003	0.000119104	0.000213756	0.000174216	0.00376432	6.72687e-05	0	0.000213269	0.000205135	2.65724e-05
Bacteria	Firmicutes	Bacilli	RF39	NA	NA	NA	unknown RF39 (Order) ASV0875	0	0	0	0	0	0	0.000927808	0	0	0	0	0	0	0	0	0	0	0	0	0	0	0	0	0	0	0	0	0	0	0	0	0	0	0	0	0	0	0	0	0	0	0
Bacteria	Firmicutes	Bacilli	RF39	NA	NA	NA	unknown RF39 (Order) ASV0876	0	0	0	0	0	0	0	0	0	0	0	0	0	0	0	0	0	0	0	0	0	0	0	0	0	0	0	0	0	0	0	0	0	0	0	0	0	0	0	0	0	0
Bacteria	Firmicutes	Bacilli	RF39	NA	NA	NA	unknown RF39 (Order) ASV0877	0	0	0	0	0	0.000268296	0	0	0	0	0	0	0	0	0	0	0	0	6.74195e-05	0	0	0	0	0	0	0	0	0	0	0	0	0	0	0	0	0	0	0	0	0	0	0
Bacteria	Firmicutes	Bacilli	RF39	NA	NA	NA	unknown RF39 (Order) ASV0878	0.000282633	0.000211441	0.000568111	0	0	0	0.00100967	8.74585e-05	0	8.11346e-05	0.000107823	0	0	0	0	0.000198722	7.42986e-05	0	0	0.000129981	0	0	0	0	8.33646e-05	0	0	0	0.00843015	0.000274993	7.86733e-05	0.000165817	0.000132365	0	3.28855e-05	9.67867e-05	0.000109111	0	0	7.10896e-05	0	0
Bacteria	Firmicutes	Bacilli	RF39	NA	NA	NA	unknown RF39 (Order) ASV0879	0	0	0	0	0	0	0	0	0	0	0	0	0	0	0	0	0	0	0	0	0	0	0	0	0	0	0	0	0	0	0	0	0	0	0	0	0	0	0	0	0	0
Bacteria	Firmicutes	Bacilli	RF39	NA	NA	NA	unknown RF39 (Order) ASV0881	0	0	0	0	0	0	0	0	0	0	0	3.72356e-05	0	0	0	0	0	0	0	0	0	0	0	0	0	0	0	0	0	0	0	0	0	0	0	0	0	0	0	0	0	0
Bacteria	Firmicutes	Bacilli	RF39	NA	NA	NA	unknown RF39 (Order) ASV0882	2.1741e-05	3.52402e-05	3.40866e-05	0	0.000187681	0	0	5.83056e-05	0	0.001931	0	7.44713e-05	0	5.93871e-05	7.30418e-05	0	0	0	0	0	0	0	0	1.70582e-05	0	0.0010683	0	0	0	0	0	0	0	2.97761e-05	0	0	0	0	0	0	0	5.31448e-05
Bacteria	Firmicutes	Bacilli	RF39	NA	NA	NA	unknown RF39 (Order) ASV0883	0	0	0	0	0	2.98107e-05	0	0	0	0	0.000107823	0	0	0	0	0	0	0	0	0	3.80706e-05	0	0	0	0	0	0	7.11997e-05	0	0	0	0	0	0	1.64428e-05	0	0	0	0	0	0	0
Bacteria	Firmicutes	Bacilli	RF39	NA	NA	NA	unknown RF39 (Order) ASV0885	0	0	0	0	0	0	0	0	0	0	0	0	0	0	0	0	0	0	0	0	0	0	0	0	0	0	0	0	0	0	0	0	0	0	0	0	0	0	0	0	0	0
Bacteria	Firmicutes	Bacilli	RF39	NA	NA	NA	unknown RF39 (Order) ASV0886	0	0	0	0	0	0	0	5.83056e-05	0	0	0	0	0	0	0	0	0.00052009	0	0	0	0	0	4.61837e-05	0	0	0	0	0	0	0	0	0	0	0	0	0	0	0	0	0	0	0
Bacteria	Firmicutes	Bacilli	RF39	NA	NA	NA	unknown RF39 (Order) ASV0887	2.1741e-05	0	0	0	0	0	0	0	0	0	0	0	0	0	0	0	0	0	0	0	0	0	0	0	0	0	0	0	0	0	0	0	0	0	0	0	0	0	0	0	0	0
Bacteria	Firmicutes	Bacilli	RF39	NA	NA	NA	unknown RF39 (Order) ASV0888	0	0	0	0	0	0	0	0	0	0	0	0	0	0	0	0	0	0	0	0	0	0	0	0	0	0	0	0	0	0	0	0	0	0	0	0	0	0	0	0	0	0
Bacteria	Firmicutes	Bacilli	RF39	NA	NA	NA	unknown RF39 (Order) ASV0889	0	0	0	0.000122562	0	0	0.000245596	0	0	0	0	0	0	0	0	0	0	0	0	0	0	0	0	0	0	0	0	0	1.15481e-05	0	0	0	0	0	0	0	0.000109111	0	0	0	0	0
Bacteria	Firmicutes	Bacilli	RF39	NA	NA	NA	unknown RF39 (Order) ASV0890	0	0	0	0	0	0.000178864	0	0	0	0	0	0	0	0	0	0	0	0	0	0	0	0	0	0	0	0	0	0	0	0	0	0	0	0	0	0	0	0	0	0	0	0
Bacteria	Firmicutes	Bacilli	RF39	NA	NA	NA	unknown RF39 (Order) ASV0891	0	0	0	0	0	0	0	0	0	0	0	0	0	0	0	0	0	0	0	0	0	0	0	0	0	0	0	0	0	0	0	0	0	0	0	0	0	0	0	0	0	0
Bacteria	Firmicutes	Bacilli	RF39	NA	NA	NA	unknown RF39 (Order) ASV0892	0	0	0	0	0	0	0	0	0	0	0	0	0	0	0	0	0	0	0	0	0	0	0	0	0	0	0	0	0	0	0	0	0	0	0	0	0	0	0	0	0	0
Bacteria	Firmicutes	Bacilli	RF39	NA	NA	NA	unknown RF39 (Order) ASV0893	0	0	0	0	3.75361e-05	0	0	0	0	0.000178496	0	0	0	0	0	9.93612e-05	0	0	5.05646e-05	0	0	0	0	0	0	0	0	0	0	0	0	4.52229e-05	0	0	0	0	0	0	0	0	0	0
Bacteria	Firmicutes	Bacilli	RF39	NA	NA	NA	unknown RF39 (Order) ASV0894	0	0	0	0	0	0	0	0	0	0	0	0	0	0	0	0	0	0	0	0	0	0	0	0	0	0	0	0	0	0	0	0	0	0	0	0	0	0	0	0	0	0
Bacteria	Firmicutes	Bacilli	RF39	NA	NA	NA	unknown RF39 (Order) ASV0895	0	0	0	0	0	0	0	0	0	0.000146042	0	0	0	0	0	0	0	0	0	0	0	0	0	0	0	0	0	0	0	0	0	0	0	0	0	0	0	0	0	0	0	0
Bacteria	Firmicutes	Bacilli	RF39	NA	NA	NA	unknown RF39 (Order) ASV0896	0	0	0	0	0	0	0	0	0	0	0	0	0	0	0	0	0	0	0	0	0	0	0	0	0	0	0	0	0	0	0	0	0	0	0	0	0	0	0	0	0	0
Bacteria	Firmicutes	Bacilli	RF39	NA	NA	NA	unknown RF39 (Order) ASV0897	0	0	0	0	0	0	0	0	0	0	0	0	0	0	0	0	0	0	0	0	0	0	0	0	0	0	0	0	0	0	0	0	0	0	0	0	0	0	0	0	0	5.31448e-05
Bacteria	Firmicutes	Bacilli	RF39	NA	NA	NA	unknown RF39 (Order) ASV0898	7.60936e-05	0	0	0	1.87681e-05	0.000238486	0.00238774	1.45764e-05	0.000121869	0	0.000305497	7.44713e-05	8.23743e-05	0	2.92167e-05	0	7.42986e-05	3.4222e-05	0.000421372	0	0	0.000233964	1.53946e-05	0	0	0	0	0.000142399	4.61926e-05	0	0	0	0	7.44402e-05	0	7.74293e-05	7.27405e-05	0	0	0	0	5.31448e-05
Bacteria	Firmicutes	Bacilli	RF39	NA	NA	NA	unknown RF39 (Order) ASV0900	0	0	0	0	0	0	0	0	0	0	0	0	0	0	0	0	0	0	5.05646e-05	3.71374e-05	0	0	0	0	0	0	0	0	0	0	0	0	0	0	0	0	0	0	0	1.77724e-05	0	0
Bacteria	Firmicutes	Bacilli	RF39	NA	NA	NA	unknown RF39 (Order) ASV0901	0	0	0	0	0	0	0	0	0	0.000259631	0	0	0	0	0	0	0	0	0	0	0	0	0	0	0	0	0	0	0	9.99975e-05	0	0	0	0	0	0	0	0	0	0	0	0
Bacteria	Firmicutes	Bacilli	RF39	NA	NA	NA	unknown RF39 (Order) ASV0902	0	0	0	0	0	0	0	0	0	0	0	0	0	0	0	0	0	0	0	0	0	0	0	0	0	0	0	0	0	0	0	0	0	0	0	0	0	0	9.16045e-05	0	0	0
Bacteria	Firmicutes	Bacilli	RF39	NA	NA	NA	unknown RF39 (Order) ASV0903	0	0	0	0	0	0	0	0	0	0.000470581	0	0	0	0	0	0	0	0	0	0	0	0	0	0	0	0	0	0	0	0	0	0	0	0	0	0	0	0	0	0	0	0
Bacteria	Firmicutes	Bacilli	RF39	NA	NA	NA	unknown RF39 (Order) ASV0904	0	0	0.000465851	0	0	0	0	0	0	0	0	0	0	0	0	0	0	0	0	0.000315668	0	0	9.23674e-05	0.000119407	0.0255235	6.96718e-05	9.60668e-05	7.11997e-05	0	0	0	0	9.92736e-05	0	0	0	0	0	0	0.000159952	0	0
Bacteria	Firmicutes	Bacilli	RF39	NA	NA	NA	unknown RF39 (Order) ASV0905	0	0	0	0	0	0	0	0	0	0	0	0	0	0	0	0	0	0	0	0	0	0	0	0	0	0	0	0	0	0	0	0	0	0	0	0	0	0	0	0	0	0
Bacteria	Firmicutes	Bacilli	RF39	NA	NA	NA	unknown RF39 (Order) ASV0907	0	0	0	0	0	0	0	0	0	0	0	0	0	0	0	0	2.97194e-05	0	0	0	0	0	0	0	0	0	0	3.55999e-05	0	0	0	0	0	0	0	0	0	0	0	0.000124407	0	0
Bacteria	Firmicutes	Bacilli	RF39	NA	NA	NA	unknown RF39 (Order) ASV0908	0	0	0	0	0	0	0	0	0	0	0	0	0	0	0	0	0	0	0	0	0	0	0	0	0	0	0	0	0	0	0	0	0	0	0	0	0	0	0	0	0	0
Bacteria	Firmicutes	Bacilli	RF39	NA	NA	NA	unknown RF39 (Order) ASV0909	0	0	0	0	0	0	0	0	0	0	0	0	0	0	0	0	0	0	0	0	0	0	0	0	0	0	0	0	0	0	0	0	0	0	0	0	0	0	0	0	0	0
Bacteria	Firmicutes	Bacilli	RF39	NA	NA	NA	unknown RF39 (Order) ASV0910	6.52231e-05	0	0	0	0	0.000119243	2.72885e-05	0	0	0	0	3.72356e-05	0	0	0	2.83889e-05	0	0	0	0	0	0	0	0	0	0	0	0	0	0	0	0	0	5.95522e-05	0	0	0	0	0	0	0	0
Bacteria	Firmicutes	Bacilli	RF39	NA	NA	NA	unknown RF39 (Order) ASV0911	0	0	0	0	0	0	0	0	0	0	0	0	0	0	0	0	0	0	0	0	0	0	0	0	0	0	0	0	0	0	0	0	0	0	0	0	0	0	0	0	0	0
Bacteria	Firmicutes	Bacilli	RF39	NA	NA	NA	unknown RF39 (Order) ASV0912	0	0	0	0	3.75361e-05	0	0	0	0	0	0	0	0	0	0	0	0	0	0	0	0	0	0	0	0	0	0	0	0	0	0	0	0	0	0	0	0	0	0	0	0	0
Bacteria	Cyanobacteria	Vampirivibrionia	Obscuribacterales	Obscuribacteraceae	NA	NA	unknown Obscuribacteraceae (Family) ASV0913	0	0	0	0	0	0	0	0	0	0	0	0	0	0	0	0	0	0	0	0	0	0	0	0	0	0	0	0	0	0	0	0	0	0	0	0	0	0	0	0	0	0
Bacteria	Cyanobacteria	Vampirivibrionia	Gastranaerophilales	NA	NA	NA	unknown Gastranaerophilales (Order) ASV0915	0	0	0	0	0	0	2.72885e-05	2.91528e-05	0	0	0	0	0	1.97957e-05	0	2.83889e-05	0	0	0	0	0	0	1.53946e-05	0	0.000111153	0	0	0	0	0.000874978	0	0	0	0.000163768	0	1.93573e-05	1.81851e-05	0	0.000435121	0	0	0
Bacteria	Cyanobacteria	Vampirivibrionia	Gastranaerophilales	NA	NA	NA	unknown Gastranaerophilales (Order) ASV0916	0	0	0	0	0	0	5.4577e-05	0	0	0	0	0	0	0	0	0	0	0	0	0	0	0	0	0	0	0	0	0	0.00170913	3.74991e-05	0	0	4.96368e-05	2.97761e-05	4.93283e-05	3.87147e-05	0	0	0	0	0	0
Bacteria	Cyanobacteria	Vampirivibrionia	Gastranaerophilales	NA	NA	NA	unknown Gastranaerophilales (Order) ASV0917	0	0	4.54489e-05	0	0	0	0	0	0	0	0	0	0	0	0	0	0	0	0.000151694	0	0	0	0	0	0	0	0	0	0	0	0	0.000256263	4.96368e-05	0	0	0	3.63702e-05	3.36344e-05	2.29011e-05	0.00127961	0	2.65724e-05
Bacteria	Cyanobacteria	Vampirivibrionia	Gastranaerophilales	NA	NA	NA	unknown Gastranaerophilales (Order) ASV0918	0	0	0	0	0	0	0	0	0	0	0	0	0	0	0	0	0	0	0	0	0	0	0	0	0	0	0	0	0	0	0	0	0	0	0	0	0	0	0	0	0	0
Bacteria	Cyanobacteria	Vampirivibrionia	Gastranaerophilales	NA	NA	NA	unknown Gastranaerophilales (Order) ASV0920	0	0	0	0	0	0	0	0	0	0	0	0	0	0	0	0	0	0	0	0	0	0	0	0	0	0	0	0	0	0	0	0	0	0	0	0	0	0	0	0	0	0
Bacteria	Cyanobacteria	Vampirivibrionia	Gastranaerophilales	NA	NA	NA	unknown Gastranaerophilales (Order) ASV0921	0	0	4.54489e-05	0	0	0	0	0	4.06229e-05	0	0	0	2.35355e-05	0	0	0	0	0	0	0	0	0	0	1.70582e-05	0	0	0	0	0	0	0	0	0.000115819	0	0	0	0	0	4.58022e-05	0.000266586	0	0
Bacteria	Cyanobacteria	Vampirivibrionia	Gastranaerophilales	NA	NA	NA	unknown Gastranaerophilales (Order) ASV0922	0	0	0	0	0	0	0	0	0	0	0	0	0	0	0	0	0	0	0	0	0	0	0	0	0	0	0	0	0	0	0	0	0	0	0	0	0	0	0	0	0	0
Bacteria	Cyanobacteria	Vampirivibrionia	Gastranaerophilales	NA	NA	NA	unknown Gastranaerophilales (Order) ASV0923	0	0	0	0	1.87681e-05	0	0	0	0	0	0	0	0	0	0	0	0	0	0	0	0	0	0	0	0	0	4.11715e-05	0	0	0	0	0	0	0	0	0	0	0	0	0	0	0
Bacteria	Cyanobacteria	Vampirivibrionia	Gastranaerophilales	NA	NA	NA	unknown Gastranaerophilales (Order) ASV0924	0	0	0	0	0	0	0	0	0	0	0	0	0	0	0	0	0	0	0	0	0	0	0	0	0	0	0	0	0	0.000224994	0	0	0	0	0	0	0	0	0	0	0	0
Bacteria	Cyanobacteria	Vampirivibrionia	Gastranaerophilales	NA	NA	NA	unknown Gastranaerophilales (Order) ASV0925	0	0	0	0	0	0	0	0	0	0	0	0	0	0	0	0	0	0	0	0	0	0	0	0	0	0	0	0	0	0	0	0	0	0	0	0	0	0	0	0	0	0
Bacteria	Cyanobacteria	Vampirivibrionia	Gastranaerophilales	NA	NA	NA	unknown Gastranaerophilales (Order) ASV0926	0	0	0	0	0	0	0	0	0	0	0	0	0	0	0	0	0	0	0	0	0	0	0	0	0	0	0	0.000142399	0	0	0	0	0	0	0	0	0	0	0	0	0	0
Bacteria	Cyanobacteria	Vampirivibrionia	Gastranaerophilales	NA	NA	NA	unknown Gastranaerophilales (Order) ASV0927	0	0	0	0	0	0	0	0	0	0	0	0	0	0	0	0	0	0	0	0	0	0	0	0	0	0	0	0	0	0	0	0	0	0	0	0	0	0	0	0	0	0
Bacteria	Cyanobacteria	Vampirivibrionia	Gastranaerophilales	NA	NA	NA	unknown Gastranaerophilales (Order) ASV0928	0	0	2.27244e-05	0	0	0	1.36442e-05	0	0	0	0	0	0	0	0	0	0	0	0	0	0	0	0	0	0	0	0	0	0	0	0	0	0	0	0	0	0	0	0	0	0	0
Bacteria	Cyanobacteria	Vampirivibrionia	Gastranaerophilales	NA	NA	NA	unknown Gastranaerophilales (Order) ASV0929	0	0	0	0	0	0	0	0	0	0	0	0	0	0	0	0	0	0	0	0	0	0	0	3.41163e-05	0	0	0	0	0	0	0	0	0	0	0	0	0	0	0	0	0	0
Bacteria	Firmicutes	Bacilli	Erysipelotrichales	Erysipelatoclostridiaceae	Coprobacillus	cateniformis	Coprobacillus cateniformis ASV0932	0	0	2.27244e-05	3.50177e-05	0	0	0	8.74585e-05	0	0	7.18817e-05	0	0.000176516	7.91828e-05	0	0	1.48597e-05	1.7111e-05	0	0	0	1.9497e-05	0	0	0	1.1612e-05	0	0	0	0	1.57347e-05	0	0	4.46641e-05	0	3.87147e-05	0	0	2.29011e-05	0	0	0
Bacteria	Firmicutes	Bacilli	Erysipelotrichales	Erysipelatoclostridiaceae	Coprobacillus	NA	unknown Coprobacillus (Genus) ASV0933	0	0	0	0	0	0	0	0	0	0	0	0	0	0	0	0	0	0	0	0	0	0	0	0	0	0	0	0	0	0	0	0	0	0	0	0	0.000109111	0	0	0	0	0
Bacteria	Firmicutes	Bacilli	Erysipelotrichales	Erysipelatoclostridiaceae	Erysipelatoclostridium	NA	unknown Erysipelatoclostridium (Genus) ASV0934	0	2.34935e-05	0	0	0	0	0	0	0	0	0	0	5.88388e-05	0	0	0	0	0	0	0	0	3.8994e-05	0	0	0	2.32239e-05	0	0	0	0	4.7204e-05	0	0	0	0	0	0	0	0	3.55448e-05	0	0
Bacteria	Firmicutes	Bacilli	Erysipelotrichales	Erysipelatoclostridiaceae	Erysipelatoclostridium	NA	unknown Erysipelatoclostridium (Genus) ASV0935	0	0	0	7.00354e-05	0	0	0	0	0	0	0	0	0	0	0	0	0	0	0	0	0	0	0	0	0	0	0	0	0	0	0	0	0	0	0	0	0	0	0	0	0	0
Bacteria	Firmicutes	Bacilli	Erysipelotrichales	Erysipelatoclostridiaceae	Erysipelatoclostridium	NA	unknown Erysipelatoclostridium (Genus) ASV0936	1.08705e-05	3.52402e-05	1.13622e-05	0	3.75361e-05	0	4.09327e-05	0	1.3541e-05	3.24538e-05	0	0	4.7071e-05	0	2.92167e-05	4.25834e-05	0	0	0	0.00014855	0	0	0.000292497	0	1.38941e-05	0	0	0	0	0	0.000377632	0	0	0	0	0	0	0	0	7.10896e-05	0	0
Bacteria	Firmicutes	Bacilli	Erysipelotrichales	Erysipelatoclostridiaceae	Erysipelatoclostridium	NA	unknown Erysipelatoclostridium (Genus) ASV0938	0	0	0	0	0	0	0	0	0	0	0	0	0	0	0	0	0	0	0	0	0	0	0	0	0	0	0	0	0	0	0	0	0	0	0	0	0	0	0	0	0	0
Bacteria	Firmicutes	Bacilli	Erysipelotrichales	Erysipelatoclostridiaceae	Catenibacterium	NA	unknown Catenibacterium (Genus) ASV0939	0	0	0	0	0	0	0	0	0	0	0	0	0	0	0	0	0	0	0	0	0	0	0	0	0	0	0.000946944	0	0	0	0	0	0	0	0	0	0	0	0	0	0	0
Bacteria	Firmicutes	Bacilli	Erysipelotrichales	Erysipelatoclostridiaceae	Catenibacterium	mitsuokai	Catenibacterium mitsuokai ASV0940	0	0	0	0	0.000262753	0.000238486	9.55097e-05	0.000218646	8.12458e-05	0.000324538	0.000233615	0.0134793	2.35355e-05	5.93871e-05	0.000146084	0.00012775	0.000267475	0.000119777	0.000421372	0.000129981	0.000190353	0.000272958	0.000153946	0.000443512	0	0	0.00285455	0.000142399	1.15481e-05	0.000149996	0	0.000271338	0	1.4888e-05	0.000263084	0.00820751	0	0	0.000343517	0	0	0.00010629
Bacteria	Firmicutes	Bacilli	Erysipelotrichales	Erysipelatoclostridiaceae	Catenibacterium	NA	unknown Catenibacterium (Genus) ASV0942	0	0	0	0	0	0	0	0	0	0	0	0	0	0	0	0	0	0	0	0	0	0	0	0	0	0	0	5.33998e-05	0	0	7.86733e-05	0	9.92736e-05	0	0	0.00447154	0	0	0	0	0	0
Bacteria	Firmicutes	Bacilli	Erysipelotrichales	Erysipelatoclostridiaceae	Erysipelotrichaceae_UCG-003	NA	unknown Erysipelotrichaceae_UCG-003 (Genus) ASV0943	0	0	0	0	0	0	0	0	0	0	0	0	0	0	0	0	0	0	0	0	0	0	0	0	0	0	0	0	0	0	0	0	0	0	0	0	0	0	0	0	0	0
Bacteria	Firmicutes	Bacilli	Erysipelotrichales	Erysipelatoclostridiaceae	Erysipelotrichaceae_UCG-003	bacterium	Erysipelotrichaceae_UCG-003 bacterium ASV0944	0.012425	0.0032421	0.0019543	0.0031691	0.00197065	0.00620063	0.00241503	0.00851262	0.00227488	0.0027099	0.0104228	0.00184316	0.00669585	0.00633463	0.00543431	0.0066572	0.00760818	0.00393553	0.00450025	0.0057006	0.00163704	0.00733086	0.0144247	0.0160858	0.00183402	0.00564342	0.0034584	0.0133855	0.00101624	0.00868728	0.00818202	0.00244204	0.0151392	0.00564257	0.00437378	0.00245838	0.00458265	0.00808906	0.00185499	0.0111788	0.00706007	0.0140834
Bacteria	Firmicutes	Bacilli	Erysipelotrichales	Erysipelatoclostridiaceae	Erysipelotrichaceae_UCG-003	NA	unknown Erysipelotrichaceae_UCG-003 (Genus) ASV0945	0	0	0	0	0	0	0	0	0	0.000129815	0	0	0	0	0	0	0.000445792	0	0	0	0	0	0	0	0	0	0	0	0	0.00123747	0	0	0	0	0	0	0	0	0	0	0	0.000558021
Bacteria	Firmicutes	Bacilli	Erysipelotrichales	Erysipelatoclostridiaceae	Erysipelotrichaceae_UCG-003	NA	unknown Erysipelotrichaceae_UCG-003 (Genus) ASV0946	0	0	0	0	0	0	0	0	0	0	0	0	0	0	0	0	0	0	0	0	0	0	0	0	0	0	0	0	0	0	0	0	0	0	0	0	0	0	0	0	0	0
Bacteria	Firmicutes	Bacilli	Erysipelotrichales	Erysipelatoclostridiaceae	Erysipelotrichaceae_UCG-003	NA	unknown Erysipelotrichaceae_UCG-003 (Genus) ASV0947	0	0	0	0	0	0	0	0	0	0	0	0	0	0	0	0	0	0	0	0	0	0	0	0	0	0	0	0	0	0	0	0	0	0.00276918	0	0	0	0	0	0	0	0
Bacteria	Firmicutes	Bacilli	Erysipelotrichales	Erysipelatoclostridiaceae	Erysipelotrichaceae_UCG-003	NA	unknown Erysipelotrichaceae_UCG-003 (Genus) ASV0948	0	0	0	0	0	0	0	0	0	0	0	0	0.000623691	0	0	0	0	0	0	0	0	0	0	0	0	0	0	0	0	0	0	0	0	0	0	0	0	0	0	0	0	0
Bacteria	Firmicutes	Bacilli	Erysipelotrichales	Erysipelatoclostridiaceae	Erysipelotrichaceae_UCG-003	NA	unknown Erysipelotrichaceae_UCG-003 (Genus) ASV0949	0	0	0	0.00120811	0	0	0	0	0	0	0	0	0	0	0	0	0	0	0	0	0	0	0	0	0	0	0	0	0	0	0	0	0	0	0	0	0	0	0	0	0	0
Bacteria	Firmicutes	Bacilli	Erysipelotrichales	Erysipelatoclostridiaceae	Erysipelotrichaceae_UCG-003	NA	unknown Erysipelotrichaceae_UCG-003 (Genus) ASV0950	0	0	0	0	0	0	0	0	0	0	0	0	0	0	0	0	0	0	0	0	0	0	0	0	0	0	0	0	0	0	0	0	0	0	0	0	0	0	0	0	0	0
Bacteria	Firmicutes	Bacilli	Erysipelotrichales	Erysipelatoclostridiaceae	Erysipelotrichaceae_UCG-003	NA	unknown Erysipelotrichaceae_UCG-003 (Genus) ASV0951	0	0	0	0	0	0	0	0	0	0	0	0	0	0	0	0	0	0	0	0	0	0	0	0	0	0	0	0	0	0	0	0	0	0	0	0	0	0	0	0	0	0
Bacteria	Firmicutes	Bacilli	Erysipelotrichales	Erysipelatoclostridiaceae	Erysipelatoclostridium	ramosum	Erysipelatoclostridium ramosum ASV0952	1.08705e-05	0.000387642	5.68111e-05	8.75442e-05	0.000262753	0	0	0.000116611	0	4.86808e-05	3.59408e-05	0	0.000117678	0	2.92167e-05	0	0	8.55549e-05	0.000117984	0	0.00177028	0	0	0.000307047	0	0	0	0	8.0837e-05	0	0.000141612	0.000422081	0	0	3.28855e-05	0	0	0	0	0	0	0
Bacteria	Firmicutes	Bacilli	Erysipelotrichales	Erysipelatoclostridiaceae	Erysipelatoclostridium	NA	unknown Erysipelatoclostridium (Genus) ASV0953	0	5.87337e-05	5.68111e-05	0	0	0	2.72885e-05	8.74585e-05	0	0.000129815	0	5.58534e-05	0	0	0.000146084	7.09723e-05	0.000178317	0.000119777	6.74195e-05	5.57062e-05	0	0.000136479	3.07891e-05	0.000733501	0.000416823	0.000104508	0.000370543	0.000533998	0	0.00144996	0.000330428	0	0.000198547	0.000282873	0	9.67867e-05	0.000218221	0.000168172	9.16045e-05	0.000462083	0.000649595	0.000398586
Bacteria	Firmicutes	Bacilli	Erysipelotrichales	Erysipelatoclostridiaceae	Erysipelatoclostridium	NA	unknown Erysipelatoclostridium (Genus) ASV0954	0	0.000634324	0.000659009	0	0	0	0.000163731	0.000335257	0	0	7.18817e-05	5.58534e-05	3.53033e-05	0	0	4.25834e-05	1.48597e-05	1.7111e-05	1.68549e-05	3.71374e-05	3.80706e-05	0	0.000230918	0	0	0	1.37238e-05	0	0	0	0	0	0	0	0	0	3.63702e-05	1.68172e-05	0	1.77724e-05	0	0
Bacteria	Firmicutes	Bacilli	Erysipelotrichales	Erysipelatoclostridiaceae	Erysipelatoclostridium	NA	unknown Erysipelatoclostridium (Genus) ASV0955	0	0	0	0	0	0	0	0	0	0	0	0	0	0	0	0	0	0	0	0	0	0	0	0	0	0	0	0	0	0	0	0	0	0	0	0	0	0	0	0	0	0
Bacteria	Firmicutes	Bacilli	Erysipelotrichales	Erysipelatoclostridiaceae	Asteroleplasma	NA	unknown Asteroleplasma (Genus) ASV0956	0	0	0	0	0	0	0	0	0	0	0	0	0	0	0	0	0	0	6.74195e-05	0	0	0	0	0	0	0	0	0	0	0	0	0	0	0	0	0	0	0	0	0	0	0
Bacteria	Firmicutes	Bacilli	Erysipelotrichales	Erysipelatoclostridiaceae	UCG-004	NA	unknown UCG-004 (Genus) ASV0957	0	0	3.40866e-05	0	0	0	0	0	0	0	0	0	0	0	0	0	0	0	0	0	0	0	0	0	0	0	0	0	0	0	0	0	0	0	0	0	0	0	0	0	0	0
Bacteria	Firmicutes	Bacilli	Erysipelotrichales	Erysipelotrichaceae	Dielma	fastidiosa	Dielma fastidiosa ASV0958	0	0	0	0	0	0	0	0	0	0	0	0	0	0	0	0	0	0	0	0	0	0	0	0	0	0	0	1.77999e-05	0	0	6.29386e-05	0	0	0	0	0	0	0	0	5.33172e-05	3.41892e-05	0
Bacteria	Firmicutes	Bacilli	Erysipelotrichales	Erysipelotrichaceae	Dielma	NA	unknown Dielma (Genus) ASV0959	0	0	0	0	0	0	0	0	0	0	0	0	0	0	0	0	0	0	0	0	0	0	0	0	0	0	0	0	0	0	0	0	0	0	0	0	0	0	0	0	0	0
Bacteria	Firmicutes	Bacilli	Erysipelotrichales	Erysipelotrichaceae	Breznakia	NA	unknown Breznakia (Genus) ASV0960	0	0	0	0	0	0	0	0	0	0	0	0	0	0	0	0	0	0	0	0	0	0	0	3.41163e-05	0	0	0	0	0	0	0	0	0	0	0	0	0	0	0	0	0	0
Bacteria	Firmicutes	Bacilli	Erysipelotrichales	Erysipelotrichaceae	NA	NA	unknown Erysipelotrichaceae (Family) ASV0961	0	0	0	0	0	0	0	0	0	0	0	0	0	0	0	0	0	0	0	0	0	0	0	0	0	0	0	0	0	0	0	0	0	0	0	0	0	0	0	0	0	0
Bacteria	Firmicutes	Bacilli	Erysipelotrichales	Erysipelotrichaceae	NA	NA	unknown Erysipelotrichaceae (Family) ASV0962	0	0	0	0	0	0	0	0	0	0	0	0	0	0	1.46084e-05	0	0	0	0	0	0	0	0	0	0	0	0	0	0	0	0	0	0	0	1.64428e-05	0	0	0	0	0	0	0
Bacteria	Firmicutes	Bacilli	Erysipelotrichales	Erysipelotrichaceae	Faecalitalea	NA	unknown Faecalitalea (Genus) ASV0964	0	0	0	0	0	0	0	0	0	4.86808e-05	0	0	0	0	0	0	0	0	0	0	0	0	0	0	0	0	0	0	0	0	0	0	0	0	0	0	0	0	0	0	0	0
Bacteria	Firmicutes	Bacilli	Erysipelotrichales	Erysipelotrichaceae	Faecalitalea	NA	unknown Faecalitalea (Genus) ASV0965	0	4.6987e-05	2.27244e-05	3.50177e-05	0	0	4.09327e-05	5.83056e-05	4.06229e-05	0	0	5.58534e-05	0	0	4.38251e-05	5.67779e-05	0	0.000102666	0	0.000371374	1.90353e-05	0	0	0	4.16823e-05	0	2.74476e-05	0.000160199	2.30963e-05	0	1.57347e-05	0	0	0	0	0	0.000218221	6.72687e-05	0	0.000550945	0	0
Bacteria	Firmicutes	Bacilli	Erysipelotrichales	Erysipelotrichaceae	Merdibacter	NA	unknown Merdibacter (Genus) ASV0967	0	0	0	0	0	0	0	0	0	0	0	1.86178e-05	0	0	0	0	1.48597e-05	0	0	9.28436e-05	0	0	0	0	0	0	0	0	0	0	0	0	0	0	0	0	0	0	0	0	0	0
Bacteria	Firmicutes	Bacilli	Erysipelotrichales	Erysipelotrichaceae	NA	NA	unknown Erysipelotrichaceae (Family) ASV0968	0	0	0	0	0	0	0	0	0	0	0	0	0	0	0	0	0	0	0	0	0	0	0	0	0	0	0	0	0	0	0	0	0	0	0	0	0	0	0	0	0	0
Bacteria	Firmicutes	Bacilli	Erysipelotrichales	Erysipelotrichaceae	Merdibacter	NA	unknown Merdibacter (Genus) ASV0969	0	0	0	0	0	0	0	0	0	0	0	0	0	0	0	0	0	0	0	0	0	0	0	0	0	0	0	0	0	0	0	0	0	0	0	0	0	0	0	0	0	0
Bacteria	Firmicutes	Bacilli	Erysipelotrichales	Erysipelotrichaceae	Merdibacter	NA	unknown Merdibacter (Genus) ASV0970	0	0	0	0	0	0	0	0	0	0	0	0	0	0	0	2.83889e-05	0	0	0	0	0	0	0	0	0	0	0	0	0	0	0	0	0	0	0	0	0	0	0	0	0	0
Bacteria	Firmicutes	Bacilli	Erysipelotrichales	Erysipelotrichaceae	Holdemanella	NA	unknown Holdemanella (Genus) ASV0972	0	0	0	0	0	0	0	0	0	0	0	0	0	0	0	0	0	0	0	0	0	0	0	0	0	0	0	0	0	0	0	0.00156773	0	0	0	0	0	0	0	0	0	0
Bacteria	Firmicutes	Bacilli	Erysipelotrichales	Erysipelotrichaceae	Holdemanella	NA	unknown Holdemanella (Genus) ASV0973	0	0	3.40866e-05	5.25265e-05	0.000394129	0.000506782	0	0	0	0	0.000197675	0	0	0	4.38251e-05	0	0	0	0	0	0.000190353	0.000116982	0.00469534	0	0	8.12838e-05	0	3.55999e-05	0	2.49994e-05	0	0	0	0.000193545	0.00161139	0.00692993	3.63702e-05	0	0.00240462	0	0.000205135	0
Bacteria	Firmicutes	Bacilli	Erysipelotrichales	Erysipelotrichaceae	Holdemanella	NA	unknown Holdemanella (Genus) ASV0974	0.000228281	0.000399389	0.000908977	0	0	0	1.36442e-05	0.000539327	0.00013541	0.000259631	0	0.0200141	0.00468357	0.00013857	0.000292167	0.000113556	0.000757846	0.000513329	0.000488792	0.0302484	0.000152282	0.000292455	0.000261708	0.000238814	0.000527976	0	9.60668e-05	0	0	0.000212495	0	0.000180892	0.000347458	0	0.000115099	0	0	0.00011772	0.000137407	0.000479855	0	0
Bacteria	Firmicutes	Bacilli	Erysipelotrichales	Erysipelotrichaceae	Holdemanella	NA	unknown Holdemanella (Genus) ASV0975	0	0	0	0	0	0	0	0	0	0	0	0	0	0	0	0	0	0	0	0	0	0	0	0	0	0	0	0	0	0	0	0	0	0	0	0	0	0	0	0	0	0
Bacteria	Firmicutes	Bacilli	Erysipelotrichales	Erysipelotrichaceae	Holdemanella	NA	unknown Holdemanella (Genus) ASV0976	0	0	0	0	0	0	0	0	0	0	0	0	0	0	0	0	0	0	0	0	0	0	0	0	0	0	0	0	0	0	0	0	0	0	0	0	0	0	0	0	0	0
Bacteria	Firmicutes	Bacilli	Erysipelotrichales	Erysipelotrichaceae	Holdemanella	biformis	Holdemanella biformis ASV0977	1.08705e-05	0	0	0	0.000506738	0	2.72885e-05	0.000276952	8.12458e-05	9.73615e-05	0.000107823	0.000148943	0	0	0	0	0.000148597	8.55549e-05	0.000438227	5.57062e-05	7.61412e-05	5.84909e-05	0.000123157	0.000358221	0	0	0	0	6.92889e-05	0.000299993	3.14693e-05	0.00895414	0	7.44402e-05	9.86566e-05	0	0	0	0.000229011	0	0	0
Bacteria	Firmicutes	Bacilli	Erysipelotrichales	Erysipelotrichaceae	Holdemanella	NA	unknown Holdemanella (Genus) ASV0978	0	0	0	0	0	0	2.72885e-05	0	0	0	0	0	0	0	0	0	0	0	0	0	0	0	0	0	0	0	0	0	0	0	0	0	0	0	0	0	0	0	0	0	0	0
Bacteria	Firmicutes	Bacilli	Erysipelotrichales	Erysipelotrichaceae	Merdibacter	NA	unknown Merdibacter (Genus) ASV0979	2.1741e-05	0	0	0	0	2.98107e-05	0	0	0	0	1.79704e-05	0	0	3.95914e-05	1.46084e-05	2.83889e-05	0	3.4222e-05	0.000101129	0	0	5.84909e-05	0	0	0	0	0	0	0	3.74991e-05	0	0	0	0	0	0	3.63702e-05	0	0	0	3.41892e-05	0
Bacteria	Firmicutes	Bacilli	Erysipelotrichales	Erysipelotrichaceae	Merdibacter	NA	unknown Merdibacter (Genus) ASV0980	0	0	0	0	0	0	0	0	0	0	0	0	0	0	0	0	0	0	0	0	0	0	0	0	0	0	0	0	0	0	0	0	0	0	3.28855e-05	0	0	0	0	0	0	0
Bacteria	Firmicutes	Bacilli	Erysipelotrichales	Erysipelotrichaceae	Merdibacter	massiliensis	Merdibacter massiliensis ASV0981	0	1.17467e-05	0	1.75088e-05	0	0	0	0	0	0	0	0	0	0	0	0	0	0	0	0	0	0	0	0	0	0	0	0	0	0	0.000582182	0	0	0	0	1.93573e-05	0	0	0	0	0	0
Bacteria	Firmicutes	Bacilli	Erysipelotrichales	Erysipelotrichaceae	NA	NA	unknown Erysipelotrichaceae (Family) ASV0982	0	0.000317162	1.13622e-05	0.000385195	0.000731955	0	6.82212e-05	0	0.000148951	0	0	1.86178e-05	5.88388e-05	0.000237548	0	0.000227111	0.000401213	0	6.74195e-05	0	1.90353e-05	0.000136479	0	3.41163e-05	0	2.32239e-05	0	1.77999e-05	0	0	1.57347e-05	0	0	0	0	0	0	0	0	0	1.70946e-05	0
Bacteria	Firmicutes	Bacilli	Erysipelotrichales	Erysipelotrichaceae	NA	NA	unknown Erysipelotrichaceae (Family) ASV0983	0	0	0	0	0	0	0	0	0	0	0	0	0	0	0	0	0	0	0	0	0	0	0	0	0	0	0	0	0	0	0	0	0	0	0	0	0	0	0	0	0	0
Bacteria	Firmicutes	Bacilli	Erysipelotrichales	Erysipelotrichaceae	NA	NA	unknown Erysipelotrichaceae (Family) ASV0984	4.3482e-05	0.000246682	7.95355e-05	5.25265e-05	7.50723e-05	0	4.09327e-05	0.000116611	0	6.49077e-05	0.000215645	9.30891e-05	8.23743e-05	3.95914e-05	0	0.00012775	7.42986e-05	5.13329e-05	6.74195e-05	0.000167119	9.51765e-05	0.000116982	0.00087749	0.000255872	0	5.80599e-05	9.60668e-05	7.11997e-05	0	8.74978e-05	0.000173081	0	3.30912e-05	4.46641e-05	0	7.74293e-05	0	0	9.16045e-05	8.8862e-05	0.000102568	0
Bacteria	Firmicutes	Bacilli	Erysipelotrichales	Erysipelotrichaceae	NA	NA	unknown Erysipelotrichaceae (Family) ASV0985	0	0	0	0	0	0	0	0	0	0	0	0	0	0	0	0	0	0	0	0	0	0	0	0	0	0	0	0	0	0	0	0	0	0	0	0	0	0	0	0	0	0
Bacteria	Firmicutes	Bacilli	Erysipelotrichales	Erysipelotrichaceae	NA	NA	unknown Erysipelotrichaceae (Family) ASV0986	0	0	0	0	0	0	0	0	0	0	0	0	0	0	0	0	0	0	0	0	0	0	0	0	0	0	0	0	0	0	0	0	0	0	0	0	0	0	0	0	0	0
Bacteria	Firmicutes	Bacilli	Erysipelotrichales	Erysipelotrichaceae	NA	NA	unknown Erysipelotrichaceae (Family) ASV0987	0	3.52402e-05	0	0	0	0	0	0	0	0	0	0	0	0	0	0	0	0	0	0	0	0	0	0	0	0	0	0	0	0	0	0	0	0	0	0	0	0	0	0	0	0
Bacteria	Firmicutes	Bacilli	Erysipelotrichales	Erysipelotrichaceae	NA	NA	unknown Erysipelotrichaceae (Family) ASV0988	0	0	0	0	0	0	8.18654e-05	0	0	0	0	0	0	0	0	0	0	0	0	0	0	0	0	0	0	0	0	0	0	0	0	0	0	0	0	0	0	0	0	0	0	0
Bacteria	Firmicutes	Bacilli	Erysipelotrichales	Erysipelotrichaceae	Faecalicoccus	pleomorphus	Faecalicoccus pleomorphus ASV0989	0	0.000646071	1.13622e-05	5.25265e-05	0	0	0	0	0	0	0	0	0	0	0	0	0	0	0	0	0	0	0	0	0	0	0	0	0	0	0	0	0	0	0	0	0	0	0	0	0	0
Bacteria	Firmicutes	Bacilli	Erysipelotrichales	Erysipelotrichaceae	Catenisphaera	NA	unknown Catenisphaera (Genus) ASV0991	0	0	0	0	0.000319057	0	0	0	0	0	0	0.000148943	0.000152981	0.000118774	8.76501e-05	0	0	0	0.000556211	0	0	0	0	0.000614093	0	0	0	0	0	0	0	0.00010552	0	0	0	0	0	0	0.000297714	0	0	0
Bacteria	Firmicutes	Bacilli	Erysipelotrichales	Erysipelotrichaceae	Holdemania	NA	unknown Holdemania (Genus) ASV0993	0	0	0	0	0	0	0	0	0	0	0	0	0	0	0	0	0	0	0	0	0	0	0	0	0	0	0	0	0	0	0	0	0	0	0	0	0	0	0	0	0	0
Bacteria	Firmicutes	Bacilli	Erysipelotrichales	Erysipelotrichaceae	Holdemania	massiliensis	Holdemania massiliensis ASV0995	0	4.6987e-05	0	7.00354e-05	3.75361e-05	0	8.18654e-05	0	0	1.62269e-05	0	1.86178e-05	0	0	0	0	4.45792e-05	0	0	0	0	3.8994e-05	0	0.000170582	1.38941e-05	0	0	0	0	1.24997e-05	0	0	0	2.97761e-05	0	1.93573e-05	0	8.40859e-05	0	0	0	0
Bacteria	Firmicutes	Bacilli	Erysipelotrichales	Erysipelotrichaceae	Holdemania	NA	unknown Holdemania (Genus) ASV0996	0	0	0	0	5.63042e-05	0	0	0	0	0	0	0	0	0	0	0	0	0	0	0	0	0	0	0	0	0	0	0	0	0	0	0	0	0	0	0	0	0	0	0	0	0
Bacteria	Firmicutes	Bacilli	Erysipelotrichales	Erysipelotrichaceae	Holdemania	filiformis	Holdemania filiformis ASV0997	0	3.52402e-05	2.27244e-05	7.00354e-05	0	0	0	0	0	3.24538e-05	0	0	1.17678e-05	0	0	0	0	0	0	0	0	0	9.23674e-05	0	0	3.48359e-05	0	0	0	0	0.000173081	4.52229e-05	0	0	0	0	0	0	0.000160308	3.55448e-05	0	0
Bacteria	Firmicutes	Bacilli	Erysipelotrichales	Erysipelotrichaceae	Holdemania	NA	unknown Holdemania (Genus) ASV0998	0	0	0	0	0	0	0	0	0	0	0	0	0	0	0	0	0	0	0	0	0	0	0	0	0	0	0	0	0	0	0	0	0	0	0	0	0	0	0	0	0	0
Bacteria	Firmicutes	Bacilli	Erysipelotrichales	Erysipelotrichaceae	Holdemania	NA	unknown Holdemania (Genus) ASV0999	0	0	0	0	0	0	0	5.83056e-05	0	0	0	0	0	0	0	0	0	0	0	0	0	0	4.61837e-05	0	0	0	0	7.11997e-05	0	0	0	0	0	0	0	0	0	0	0	0	0.000239324	0
Bacteria	Firmicutes	Bacilli	Acholeplasmatales	Acholeplasmataceae	Anaeroplasma	NA	unknown Anaeroplasma (Genus) ASV1000	0	0	0	0	0	0	0	0	0	0.00105475	0	0	0	0	0	0	0	0	0	0	0	0	0	0	0	0	0	0	0	0	0	0	0	0	0	0	0	0	0	0	0	0
Bacteria	Firmicutes	Bacilli	Erysipelotrichales	Erysipelotrichaceae	Bulleidia	extructa	Bulleidia extructa ASV1002	0	0	0	0	0	0	0	0	0	0	0	0	0	0	0	0	0	0	0	0	0	0	0	0	0	0	0	0	0	0	0	0	0	0	0	0	0	0	0	0	3.41892e-05	0
Bacteria	Firmicutes	Bacilli	Erysipelotrichales	Erysipelotrichaceae	Solobacterium	NA	unknown Solobacterium (Genus) ASV1003	0	0	0	0	0	0	0	0	0	0	0	0	0	0	0	0	0	0	0	0	0	0	0	0	0	0	0	0	0	0	0	0	0	0	0	0	0	0	0	0	0	0
Bacteria	Firmicutes	Bacilli	Erysipelotrichales	Erysipelotrichaceae	Solobacterium	moorei	Solobacterium moorei ASV1004	0	2.34935e-05	0	0	0	0	0	0	0	0	0	0	0	0	0	0	1.48597e-05	0	0	0	0	0	0	0	0	0	0	0	0	0	0	0	0	0	0	0	0	0	0	1.77724e-05	0	0
Bacteria	Firmicutes	Bacilli	Erysipelotrichales	Erysipelotrichaceae	Solobacterium	NA	unknown Solobacterium (Genus) ASV1005	0	0	0	0	0	0	0	0	0	0	0	0	0	0	0	0	0	0	0	0	0	0	0	0	0	0	0	0	0	4.99988e-05	0	0	0	0	0	0	0	0	0	0	0	0
Bacteria	Firmicutes	Bacilli	Lactobacillales	NA	NA	NA	unknown Lactobacillales (Order) ASV1006	0	0	2.27244e-05	0	0	0	0	0	0	0	0	0	0	0	0	0	0	0	0	0	0	0	0	0	0	0	0	0	0	0	0	0	0	0	0	0	0	0	0	0	0	0
Bacteria	Firmicutes	Bacilli	Lactobacillales	Streptococcaceae	Lactococcus	NA	unknown Lactococcus (Genus) ASV1008	0	0	0	1.75088e-05	0	0	0	0	0	0	0.000107823	0	0	0	0	0	0	0	0	0	0	0	0	0	0	0	0	0	0	0	0	0	8.2728e-05	0	0	0	0	0	0	0	0	0
Bacteria	Firmicutes	Bacilli	Lactobacillales	Streptococcaceae	Lactococcus	NA	unknown Lactococcus (Genus) ASV1009	0	0	0	0	0	0	0	0	0	0	0	0	0	0.000158366	0	0.000156139	0	0	0	0	0	0	0	0	0	0	2.74476e-05	0	0	0	0	0	0	0	0	0	3.63702e-05	0	0	0	0	0
Bacteria	Firmicutes	Bacilli	Lactobacillales	Streptococcaceae	Lactococcus	NA	unknown Lactococcus (Genus) ASV1010	0	0	0	0	0	0	0	0	0	0	0	0	0	0	0	0	0	0	0	0	0	0	0	0	0	0	0	0	0	0	0	0	0	0	0	0	0	0	0	0	0	0
Bacteria	Firmicutes	Bacilli	Lactobacillales	Streptococcaceae	Lactococcus	NA	unknown Lactococcus (Genus) ASV1011	6.52231e-05	0.000164454	0	0.000122562	5.63042e-05	0	0	0	8.12458e-05	0	0.000197675	0	0.000129445	9.89785e-05	0	7.09723e-05	0.00117392	6.84439e-05	0	0	7.61412e-05	0	7.69728e-05	0	4.16823e-05	5.80599e-05	0.000109791	0.00444998	5.77407e-05	0.000112497	0.000125877	0.00021104	0.000330912	8.93283e-05	8.22139e-05	0.000483933	0	8.40859e-05	0	0	0	0.000318869
Bacteria	Firmicutes	Bacilli	Lactobacillales	Streptococcaceae	Lactococcus	NA	unknown Lactococcus (Genus) ASV1012	0	0	0	0	0	0	0	0	0	0	0	0	0	0	0	0	0	0	0	0	0	0	0	0	0	0	0	0	0	0	0	0	0	0	0	0	0	0	0	0	0	0
Bacteria	Firmicutes	Bacilli	Lactobacillales	Streptococcaceae	Streptococcus	anginosus	Streptococcus anginosus ASV1013	0	0	1.13622e-05	0	0	0	0	0	0	0.000178496	0	0	0	0	0.000116867	0	0	0	0	0	0	0	0	0	0	0	6.86191e-05	0	0	0	0	0	0	0	0.000131542	0	0	0	0	0	0	0
Bacteria	Firmicutes	Bacilli	Lactobacillales	Streptococcaceae	Streptococcus	NA	unknown Streptococcus (Genus) ASV1014	0	2.34935e-05	0	0	0	0	0	0	0	0	0	0	0	0	0	0	0	0	0	0	0	0	0	0	0	0	0	0	0	0	0	0	0	0	0	0	0	0	0	0	0	0
Bacteria	Firmicutes	Bacilli	Lactobacillales	Streptococcaceae	Streptococcus	mutans	Streptococcus mutans ASV1015	0.00146752	3.52402e-05	0	5.25265e-05	7.50723e-05	0	0.00121434	0	0	0	7.18817e-05	0	2.35355e-05	1.97957e-05	7.30418e-05	0.00187367	4.45792e-05	5.13329e-05	5.05646e-05	0.000111412	9.51765e-05	0	0.000261708	0.000324105	0.000527976	0.000290299	0.000521505	0.000213599	0.000577407	0	1.57347e-05	0	0	0	6.57711e-05	0	0.00103655	3.36344e-05	0	0	0	0
Bacteria	Firmicutes	Bacilli	Lactobacillales	Streptococcaceae	Streptococcus	NA	unknown Streptococcus (Genus) ASV1016	0	0	0	0	0	0	0	0	0	0	0	0	0	0	0	0	0	0	0	0	0	0	0	0	0	0	0	0	0	0	0	0	0	0	0	0	0	0	0	0	0	0
Bacteria	Firmicutes	Bacilli	Lactobacillales	Streptococcaceae	Streptococcus	NA	unknown Streptococcus (Genus) ASV1017	0	0	0	0	0	0	0	0	0	0	0	0	0	0	2.92167e-05	0	5.94389e-05	0	0	0	0	0	0.000123157	0	0	0	0	0	0	0	0.000188816	0	0	0	8.22139e-05	0	0	0	0	3.55448e-05	1.70946e-05	0
Bacteria	Firmicutes	Bacilli	Lactobacillales	Streptococcaceae	Streptococcus	NA	unknown Streptococcus (Genus) ASV1019	4.3482e-05	0	0	0	0	0	2.72885e-05	0	0	0	0	1.86178e-05	1.17678e-05	0	0	1.41945e-05	1.48597e-05	0	0	0	0	1.9497e-05	7.69728e-05	0.000136465	0	0	4.11715e-05	0	0	0	0	0	0	0	0	0.00212931	0	0	0	0	0	0.000159435
Bacteria	Firmicutes	Bacilli	Lactobacillales	Streptococcaceae	Streptococcus	NA	unknown Streptococcus (Genus) ASV1020	3.26115e-05	0	1.13622e-05	3.50177e-05	0	0	0	0	4.06229e-05	0	7.18817e-05	0	0	0	7.30418e-05	0	0	0	0	0	0	0	0	0	0	0	2.74476e-05	0	6.92889e-05	0	0	0	0	2.97761e-05	0	0	0	0.00065587	0	0	0	0
Bacteria	Firmicutes	Bacilli	Lactobacillales	Streptococcaceae	Streptococcus	NA	unknown Streptococcus (Genus) ASV1021	0	0	0	0	0	0	0	0	0	0	0	0	0	0	0	0	0	0	0	0	0	0	0	0	0	0	0	0	0	0	0	0	0	0	0	0	0	0	0	0	0	0
[truncated: 1,696 more rows]
[truncated: 53 more columns]

## Sheet: Supplementary-Data-3
sample_title	Succinate	Lactate	Formate	Acetate	Propionate	Isobutyrate	Butyrate	Isovalerate	Valerate	totalOrganicAcids	alanine	ammonia	arginine	asparagine	aspartic_acid	Cadaverine	Dopamine	GABA	glutamic_acid	Glutamine	glycine	histidine	isoleucine	Lysine	methionine	ornithine	phenylalanine_Leucine	proline	putrescine	serine	Tryptophan	tyramine	tyrosine	valine	totalAmines
[truncated: 95 more rows]

[truncated: 1 more sheets: Supplementary-Data-4]
